# Supplementary material for: Integrative enrichment analysis: a new computational method to detect dysregulated pathways in heterogeneous samples
Source: BMC Genomics. 2015 Nov 10;16:918. doi: 10.1186/s12864-015-2188-7 (PMC4641376; doi:10.1186/s12864-015-2188-7)
Supplement: Additional file 6: Table S6. — Overlaps between pathway genes and disease associated genes on diabetes datasets. (XLS 39 kb) [file 12864_2015_2188_MOESM6_ESM.xls]

## Sheet: R0_step0statisticDGpath
Pathway ID	Number of overlaps	Number of all genes	Number of Diabetes genes	Number of pathway genes	Pvalue
KEGG_GLYCOLYSIS_GLUCONEOGENESIS	31	19514	3979	64	1.2385e-07
KEGG_CITRATE_CYCLE_TCA_CYCLE	10	19514	3979	34	0.069594
KEGG_PENTOSE_PHOSPHATE_PATHWAY	15	19514	3979	29	3.8028e-05
KEGG_PENTOSE_AND_GLUCURONATE_INTERCONVERSIONS	7	19514	3979	30	0.2566
KEGG_FRUCTOSE_AND_MANNOSE_METABOLISM	13	19514	3979	36	0.0083365
KEGG_GALACTOSE_METABOLISM	19	19514	3979	28	8.3025e-09
KEGG_ASCORBATE_AND_ALDARATE_METABOLISM	9	19514	3979	27	0.034301
KEGG_FATTY_ACID_METABOLISM	19	19514	3979	44	0.0001564
KEGG_STEROID_BIOSYNTHESIS	8	19514	3979	19	0.007571
KEGG_PRIMARY_BILE_ACID_BIOSYNTHESIS	6	19514	3979	18	0.056121
KEGG_STEROID_HORMONE_BIOSYNTHESIS	26	19514	3979	57	4.4703e-06
KEGG_OXIDATIVE_PHOSPHORYLATION	19	19514	3979	137	0.96787
KEGG_PURINE_METABOLISM	48	19514	3979	161	0.0016008
KEGG_PYRIMIDINE_METABOLISM	18	19514	3979	100	0.67396
KEGG_ALANINE_ASPARTATE_AND_GLUTAMATE_METABOLISM	15	19514	3979	34	0.00043427
KEGG_GLYCINE_SERINE_AND_THREONINE_METABOLISM	13	19514	3979	33	0.0033193
KEGG_CYSTEINE_AND_METHIONINE_METABOLISM	14	19514	3979	36	0.0029637
KEGG_VALINE_LEUCINE_AND_ISOLEUCINE_DEGRADATION	18	19514	3979	46	0.00098451
KEGG_VALINE_LEUCINE_AND_ISOLEUCINE_BIOSYNTHESIS	5	19514	3979	13	0.032772
KEGG_LYSINE_DEGRADATION	16	19514	3979	46	0.0069792
KEGG_ARGININE_AND_PROLINE_METABOLISM	22	19514	3979	56	0.00033208
KEGG_HISTIDINE_METABOLISM	10	19514	3979	31	0.037097
KEGG_TYROSINE_METABOLISM	18	19514	3979	44	0.00050804
KEGG_PHENYLALANINE_METABOLISM	8	19514	3979	20	0.011309
KEGG_TRYPTOPHAN_METABOLISM	20	19514	3979	42	1.8077e-05
KEGG_BETA_ALANINE_METABOLISM	9	19514	3979	24	0.014386
KEGG_TAURINE_AND_HYPOTAURINE_METABOLISM	3	19514	3979	12	0.21586
KEGG_SELENOAMINO_ACID_METABOLISM	7	19514	3979	28	0.19623
KEGG_GLUTATHIONE_METABOLISM	26	19514	3979	52	4.4664e-07
KEGG_STARCH_AND_SUCROSE_METABOLISM	28	19514	3979	54	6.371e-08
KEGG_N_GLYCAN_BIOSYNTHESIS	8	19514	3979	48	0.66732
KEGG_OTHER_GLYCAN_DEGRADATION	8	19514	3979	18	0.0048535
KEGG_O_GLYCAN_BIOSYNTHESIS	5	19514	3979	32	0.66021
KEGG_AMINO_SUGAR_AND_NUCLEOTIDE_SUGAR_METABOLISM	19	19514	3979	46	0.00032653
KEGG_GLYCOSAMINOGLYCAN_DEGRADATION	10	19514	3979	23	0.002921
KEGG_GLYCOSAMINOGLYCAN_BIOSYNTHESIS_CHONDROITIN_SULFATE	4	19514	3979	24	0.5592
KEGG_GLYCOSAMINOGLYCAN_BIOSYNTHESIS_KERATAN_SULFATE	1	19514	3979	17	0.88916
KEGG_GLYCOSAMINOGLYCAN_BIOSYNTHESIS_HEPARAN_SULFATE	9	19514	3979	28	0.04389
KEGG_GLYCEROLIPID_METABOLISM	25	19514	3979	51	1.1537e-06
KEGG_INOSITOL_PHOSPHATE_METABOLISM	23	19514	3979	56	0.00011268
KEGG_GLYCOSYLPHOSPHATIDYLINOSITOL_GPI_ANCHOR_BIOSYNTHESIS	5	19514	3979	27	0.48179
KEGG_GLYCEROPHOSPHOLIPID_METABOLISM	30	19514	3979	79	9.3174e-05
KEGG_ETHER_LIPID_METABOLISM	16	19514	3979	35	0.00017857
KEGG_ARACHIDONIC_ACID_METABOLISM	40	19514	3979	60	1.3323e-15
KEGG_LINOLEIC_ACID_METABOLISM	18	19514	3979	31	7.9536e-07
KEGG_ALPHA_LINOLENIC_ACID_METABOLISM	9	19514	3979	21	0.004694
KEGG_SPHINGOLIPID_METABOLISM	13	19514	3979	42	0.034455
KEGG_GLYCOSPHINGOLIPID_BIOSYNTHESIS_LACTO_AND_NEOLACTO_SERIES	6	19514	3979	28	0.34073
KEGG_GLYCOSPHINGOLIPID_BIOSYNTHESIS_GLOBO_SERIES	5	19514	3979	16	0.088206
KEGG_GLYCOSPHINGOLIPID_BIOSYNTHESIS_GANGLIO_SERIES	4	19514	3979	17	0.25512
KEGG_PYRUVATE_METABOLISM	18	19514	3979	42	0.00024538
KEGG_GLYOXYLATE_AND_DICARBOXYLATE_METABOLISM	3	19514	3979	18	0.51576
KEGG_PROPANOATE_METABOLISM	12	19514	3979	35	0.016509
KEGG_BUTANOATE_METABOLISM	13	19514	3979	36	0.0083365
KEGG_ONE_CARBON_POOL_BY_FOLATE	11	19514	3979	19	6.0314e-05
KEGG_RIBOFLAVIN_METABOLISM	3	19514	3979	18	0.51576
KEGG_NICOTINATE_AND_NICOTINAMIDE_METABOLISM	6	19514	3979	26	0.26931
KEGG_PANTOTHENATE_AND_COA_BIOSYNTHESIS	4	19514	3979	18	0.29841
KEGG_FOLATE_BIOSYNTHESIS	6	19514	3979	13	0.0078058
KEGG_RETINOL_METABOLISM	23	19514	3979	66	0.0019341
KEGG_PORPHYRIN_AND_CHLOROPHYLL_METABOLISM	16	19514	3979	43	0.0031255
KEGG_TERPENOID_BACKBONE_BIOSYNTHESIS	6	19514	3979	17	0.041372
KEGG_LIMONENE_AND_PINENE_DEGRADATION	3	19514	3979	12	0.21586
KEGG_NITROGEN_METABOLISM	11	19514	3979	25	0.0018233
KEGG_SULFUR_METABOLISM	3	19514	3979	15	0.36651
KEGG_AMINOACYL_TRNA_BIOSYNTHESIS	10	19514	3979	43	0.2491
KEGG_METABOLISM_OF_XENOBIOTICS_BY_CYTOCHROME_P450	29	19514	3979	72	3.1793e-05
KEGG_DRUG_METABOLISM_CYTOCHROME_P450	31	19514	3979	74	6.9362e-06
KEGG_DRUG_METABOLISM_OTHER_ENZYMES	19	19514	3979	53	0.0027064
KEGG_BIOSYNTHESIS_OF_UNSATURATED_FATTY_ACIDS	6	19514	3979	24	0.20267
KEGG_ABC_TRANSPORTERS	25	19514	3979	46	7.663e-08
KEGG_RIBOSOME	8	19514	3979	90	0.99734
KEGG_RNA_DEGRADATION	7	19514	3979	61	0.94862
KEGG_RNA_POLYMERASE	5	19514	3979	31	0.62769
KEGG_BASAL_TRANSCRIPTION_FACTORS	3	19514	3979	38	0.96588
KEGG_DNA_REPLICATION	8	19514	3979	38	0.36746
KEGG_SPLICEOSOME	11	19514	3979	130	0.99982
KEGG_PROTEASOME	11	19514	3979	50	0.3137
KEGG_PROTEIN_EXPORT	3	19514	3979	26	0.80679
KEGG_PPAR_SIGNALING_PATHWAY	52	19514	3979	71	0
KEGG_BASE_EXCISION_REPAIR	14	19514	3979	37	0.0040574
KEGG_NUCLEOTIDE_EXCISION_REPAIR	9	19514	3979	46	0.46795
KEGG_MISMATCH_REPAIR	8	19514	3979	25	0.052038
KEGG_HOMOLOGOUS_RECOMBINATION	4	19514	3979	30	0.76142
KEGG_NON_HOMOLOGOUS_END_JOINING	2	19514	3979	16	0.6625
KEGG_MAPK_SIGNALING_PATHWAY	129	19514	3979	256	0
KEGG_ERBB_SIGNALING_PATHWAY	61	19514	3979	89	0
KEGG_CALCIUM_SIGNALING_PATHWAY	101	19514	3979	180	0
KEGG_CYTOKINE_CYTOKINE_RECEPTOR_INTERACTION	168	19514	3979	256	0
KEGG_CHEMOKINE_SIGNALING_PATHWAY	117	19514	3979	192	0
KEGG_PHOSPHATIDYLINOSITOL_SIGNALING_SYSTEM	39	19514	3979	78	1.3007e-09
KEGG_NEUROACTIVE_LIGAND_RECEPTOR_INTERACTION	140	19514	3979	256	0
KEGG_CELL_CYCLE	35	19514	3979	130	0.027884
KEGG_OOCYTE_MEIOSIS	31	19514	3979	116	0.038336
KEGG_P53_SIGNALING_PATHWAY	31	19514	3979	71	2.35e-06
KEGG_UBIQUITIN_MEDIATED_PROTEOLYSIS	25	19514	3979	140	0.73533
KEGG_SNARE_INTERACTIONS_IN_VESICULAR_TRANSPORT	8	19514	3979	40	0.43127
KEGG_REGULATION_OF_AUTOPHAGY	9	19514	3979	37	0.2079
KEGG_LYSOSOME	51	19514	3979	123	2.731e-08
KEGG_ENDOCYTOSIS	72	19514	3979	185	1.9465e-09
KEGG_PEROXISOME	20	19514	3979	80	0.12363
KEGG_MTOR_SIGNALING_PATHWAY	34	19514	3979	54	1.722e-12
KEGG_APOPTOSIS	69	19514	3979	90	0
KEGG_CARDIAC_MUSCLE_CONTRACTION	23	19514	3979	82	0.035287
KEGG_VASCULAR_SMOOTH_MUSCLE_CONTRACTION	63	19514	3979	117	2.2204e-16
KEGG_WNT_SIGNALING_PATHWAY	57	19514	3979	153	4.2835e-07
KEGG_DORSO_VENTRAL_AXIS_FORMATION	14	19514	3979	27	5.9829e-05
KEGG_NOTCH_SIGNALING_PATHWAY	15	19514	3979	49	0.030037
KEGG_HEDGEHOG_SIGNALING_PATHWAY	13	19514	3979	58	0.28491
KEGG_TGF_BETA_SIGNALING_PATHWAY	46	19514	3979	88	7.2857e-12
KEGG_AXON_GUIDANCE	52	19514	3979	131	1.1669e-07
KEGG_VEGF_SIGNALING_PATHWAY	56	19514	3979	78	0
KEGG_FOCAL_ADHESION	130	19514	3979	203	0
KEGG_ECM_RECEPTOR_INTERACTION	53	19514	3979	86	0
KEGG_CELL_ADHESION_MOLECULES_CAMS	77	19514	3979	136	0
KEGG_ADHERENS_JUNCTION	47	19514	3979	77	1.2212e-15
KEGG_TIGHT_JUNCTION	53	19514	3979	136	1.8548e-07
KEGG_GAP_JUNCTION	51	19514	3979	92	2.6423e-14
KEGG_COMPLEMENT_AND_COAGULATION_CASCADES	58	19514	3979	71	0
KEGG_ANTIGEN_PROCESSING_AND_PRESENTATION	57	19514	3979	91	0
KEGG_RENIN_ANGIOTENSIN_SYSTEM	12	19514	3979	19	8.0478e-06
KEGG_TOLL_LIKE_RECEPTOR_SIGNALING_PATHWAY	79	19514	3979	104	0
KEGG_NOD_LIKE_RECEPTOR_SIGNALING_PATHWAY	42	19514	3979	64	6.6613e-16
KEGG_RIG_I_LIKE_RECEPTOR_SIGNALING_PATHWAY	39	19514	3979	73	9.2299e-11
KEGG_CYTOSOLIC_DNA_SENSING_PATHWAY	22	19514	3979	58	0.00060373
KEGG_JAK_STAT_SIGNALING_PATHWAY	103	19514	3979	157	0
KEGG_HEMATOPOIETIC_CELL_LINEAGE	64	19514	3979	90	0
KEGG_NATURAL_KILLER_CELL_MEDIATED_CYTOTOXICITY	91	19514	3979	139	0
KEGG_T_CELL_RECEPTOR_SIGNALING_PATHWAY	79	19514	3979	110	0
KEGG_B_CELL_RECEPTOR_SIGNALING_PATHWAY	55	19514	3979	77	0
KEGG_FC_EPSILON_RI_SIGNALING_PATHWAY	60	19514	3979	81	0
KEGG_FC_GAMMA_R_MEDIATED_PHAGOCYTOSIS	48	19514	3979	99	9.6216e-11
KEGG_LEUKOCYTE_TRANSENDOTHELIAL_MIGRATION	66	19514	3979	120	0
KEGG_INTESTINAL_IMMUNE_NETWORK_FOR_IGA_PRODUCTION	38	19514	3979	50	0
KEGG_CIRCADIAN_RHYTHM_MAMMAL	8	19514	3979	15	0.00090626
KEGG_LONG_TERM_POTENTIATION	34	19514	3979	72	7.9768e-08
KEGG_NEUROTROPHIN_SIGNALING_PATHWAY	88	19514	3979	128	0
KEGG_LONG_TERM_DEPRESSION	38	19514	3979	72	2.5113e-10
KEGG_OLFACTORY_TRANSDUCTION	7	19514	3979	256	1
KEGG_TASTE_TRANSDUCTION	16	19514	3979	54	0.036467
KEGG_REGULATION_OF_ACTIN_CYTOSKELETON	92	19514	3979	218	5.6399e-14
KEGG_INSULIN_SIGNALING_PATHWAY	96	19514	3979	139	0
KEGG_GNRH_SIGNALING_PATHWAY	65	19514	3979	103	0
KEGG_PROGESTERONE_MEDIATED_OOCYTE_MATURATION	40	19514	3979	88	2.9573e-08
KEGG_MELANOGENESIS	42	19514	3979	104	8.789e-07
KEGG_ADIPOCYTOKINE_SIGNALING_PATHWAY	59	19514	3979	69	0
KEGG_TYPE_II_DIABETES_MELLITUS	46	19514	3979	49	0
KEGG_TYPE_I_DIABETES_MELLITUS	43	19514	3979	46	0
KEGG_MATURITY_ONSET_DIABETES_OF_THE_YOUNG	22	19514	3979	27	9.1949e-13
KEGG_ALDOSTERONE_REGULATED_SODIUM_REABSORPTION	34	19514	3979	44	1.1102e-16
KEGG_VASOPRESSIN_REGULATED_WATER_REABSORPTION	13	19514	3979	46	0.070244
KEGG_PROXIMAL_TUBULE_BICARBONATE_RECLAMATION	13	19514	3979	25	9.4157e-05
KEGG_ALZHEIMERS_DISEASE	69	19514	3979	171	6.4141e-10
KEGG_PARKINSONS_DISEASE	23	19514	3979	135	0.80456
KEGG_AMYOTROPHIC_LATERAL_SCLEROSIS_ALS	31	19514	3979	55	8.9127e-10
KEGG_HUNTINGTONS_DISEASE	53	19514	3979	187	0.0034406
KEGG_PRION_DISEASES	24	19514	3979	37	7.0574e-10
KEGG_VIBRIO_CHOLERAE_INFECTION	18	19514	3979	58	0.01849
KEGG_EPITHELIAL_CELL_SIGNALING_IN_HELICOBACTER_PYLORI_INFECTION	45	19514	3979	70	2.2204e-16
KEGG_PATHOGENIC_ESCHERICHIA_COLI_INFECTION	20	19514	3979	61	0.0074431
KEGG_LEISHMANIA_INFECTION	68	19514	3979	74	0
KEGG_PATHWAYS_IN_CANCER	144	19514	3979	256	0
KEGG_COLORECTAL_CANCER	48	19514	3979	64	0
KEGG_RENAL_CELL_CARCINOMA	47	19514	3979	72	0
KEGG_PANCREATIC_CANCER	52	19514	3979	72	0
KEGG_ENDOMETRIAL_CANCER	41	19514	3979	54	0
KEGG_GLIOMA	47	19514	3979	67	0
KEGG_PROSTATE_CANCER	66	19514	3979	91	0
KEGG_THYROID_CANCER	17	19514	3979	31	4.6688e-06
KEGG_BASAL_CELL_CARCINOMA	16	19514	3979	57	0.058751
KEGG_MELANOMA	47	19514	3979	73	0
KEGG_BLADDER_CANCER	25	19514	3979	44	2.166e-08
KEGG_CHRONIC_MYELOID_LEUKEMIA	55	19514	3979	75	0
KEGG_ACUTE_MYELOID_LEUKEMIA	43	19514	3979	62	0
KEGG_SMALL_CELL_LUNG_CANCER	60	19514	3979	86	0
KEGG_NON_SMALL_CELL_LUNG_CANCER	42	19514	3979	56	0
KEGG_ASTHMA	27	19514	3979	32	6.6613e-16
KEGG_AUTOIMMUNE_THYROID_DISEASE	40	19514	3979	55	0
KEGG_SYSTEMIC_LUPUS_ERYTHEMATOSUS	42	19514	3979	142	0.0033018
KEGG_ALLOGRAFT_REJECTION	37	19514	3979	40	0
KEGG_GRAFT_VERSUS_HOST_DISEASE	39	19514	3979	44	0
KEGG_PRIMARY_IMMUNODEFICIENCY	21	19514	3979	37	2.2764e-07
KEGG_HYPERTROPHIC_CARDIOMYOPATHY_HCM	54	19514	3979	87	0
KEGG_ARRHYTHMOGENIC_RIGHT_VENTRICULAR_CARDIOMYOPATHY_ARVC	40	19514	3979	78	3.0192e-10
KEGG_DILATED_CARDIOMYOPATHY	51	19514	3979	94	8.6486e-14
KEGG_VIRAL_MYOCARDITIS	55	19514	3979	75	0
