# Supplementary material for: Integrative enrichment analysis: a new computational method to detect dysregulated pathways in heterogeneous samples
Source: BMC Genomics. 2015 Nov 10;16:918. doi: 10.1186/s12864-015-2188-7 (PMC4641376; doi:10.1186/s12864-015-2188-7)
Supplement: Additional file 7: Table S7. — Pathway ranking by different methods on diabetes datasets. (XLSX 22 kb) [file 12864_2015_2188_MOESM7_ESM.xlsx]

## Sheet: Sheet1
	HT1_deg	HT1_devg	HT1_cdd	HT2_idd	HT1_deg	HT1_devg	HT1_cdd	HT2_idd
KEGG_SYSTEMIC_LUPUS_ERYTHEMATOSUS	162	2	103	14	182	1	91	1
KEGG_REGULATION_OF_ACTIN_CYTOSKELETON	8	186	23	35	1	75	1	2
KEGG_GLYCOSAMINOGLYCAN_DEGRADATION	152	6	95	23	134	2	15	3
KEGG_ADHERENS_JUNCTION	31	166	47	78	2	150	2	4
KEGG_CIRCADIAN_RHYTHM_MAMMAL	115	19	83	38	3	70	3	5
KEGG_HEMATOPOIETIC_CELL_LINEAGE	24	11	8	6	49	4	8	6
KEGG_RIBOFLAVIN_METABOLISM	55	82	64	72	4	88	5	7
KEGG_DORSO_VENTRAL_AXIS_FORMATION	85	98	100	116	61	5	13	8
KEGG_TYPE_II_DIABETES_MELLITUS	14	139	17	29	5	100	6	9
KEGG_PPAR_SIGNALING_PATHWAY	6	90	9	11	6	80	4	10
KEGG_CYTOKINE_CYTOKINE_RECEPTOR_INTERACTION	34	35	15	20	28	10	7	11
KEGG_COMPLEMENT_AND_COAGULATION_CASCADES	37	169	53	83	17	22	9	12
KEGG_ARACHIDONIC_ACID_METABOLISM	60	39	42	47	7	127	10	13
KEGG_PATHOGENIC_ESCHERICHIA_COLI_INFECTION	79	148	108	139	9	103	11	14
KEGG_VIBRIO_CHOLERAE_INFECTION	18	150	28	51	8	175	14	15
KEGG_FRUCTOSE_AND_MANNOSE_METABOLISM	16	50	13	15	10	146	12	16
KEGG_VASOPRESSIN_REGULATED_WATER_REABSORPTION	179	134	181	181	91	6	25	17
KEGG_FOLATE_BIOSYNTHESIS	58	12	31	13	164	3	75	18
KEGG_JAK_STAT_SIGNALING_PATHWAY	4	85	3	7	68	9	18	19
KEGG_GLYCOSPHINGOLIPID_BIOSYNTHESIS_GLOBO_SERIES	76	22	50	25	37	23	22	20
KEGG_ENDOMETRIAL_CANCER	70	143	89	123	11	172	20	21
KEGG_GLYCOSAMINOGLYCAN_BIOSYNTHESIS_KERATAN_SULFATE	161	1	91	12	45	24	28	22
KEGG_MELANOMA	47	167	67	101	15	86	16	23
KEGG_GAP_JUNCTION	86	10	43	21	33	37	17	24
KEGG_FC_GAMMA_R_MEDIATED_PHAGOCYTOSIS	48	182	73	114	12	183	30	25
KEGG_LIMONENE_AND_PINENE_DEGRADATION	96	62	111	92	101	12	57	26
KEGG_PRIMARY_IMMUNODEFICIENCY	89	117	109	129	121	8	54	27
KEGG_GLYCOSAMINOGLYCAN_BIOSYNTHESIS_HEPARAN_SULFATE	26	113	32	49	72	18	37	28
KEGG_GLYCOSPHINGOLIPID_BIOSYNTHESIS_LACTO_AND_NEOLACTO_SERIES	132	108	142	145	73	19	38	29
KEGG_TGF_BETA_SIGNALING_PATHWAY	21	181	36	64	35	38	21	30
KEGG_PROSTATE_CANCER	46	177	70	104	14	120	19	31
KEGG_PRIMARY_BILE_ACID_BIOSYNTHESIS	54	78	63	71	53	28	33	32
KEGG_ABC_TRANSPORTERS	17	132	22	46	75	16	43	33
KEGG_LINOLEIC_ACID_METABOLISM	107	9	68	26	30	57	27	34
KEGG_FOCAL_ADHESION	22	153	30	57	13	179	31	35
KEGG_SPLICEOSOME	139	155	151	174	16	118	23	36
KEGG_TRYPTOPHAN_METABOLISM	146	24	116	65	23	76	26	37
KEGG_NEUROACTIVE_LIGAND_RECEPTOR_INTERACTION	83	118	87	125	120	13	53	38
KEGG_PANTOTHENATE_AND_COA_BIOSYNTHESIS	166	83	173	147	21	89	34	39
KEGG_B_CELL_RECEPTOR_SIGNALING_PATHWAY	32	105	35	59	65	26	35	40
KEGG_BASAL_CELL_CARCINOMA	175	34	168	94	132	11	66	41
KEGG_ALDOSTERONE_REGULATED_SODIUM_REABSORPTION	150	133	164	169	50	39	32	42
KEGG_TIGHT_JUNCTION	19	162	27	54	22	92	24	43
KEGG_GALACTOSE_METABOLISM	99	41	86	70	40	48	36	44
KEGG_SULFUR_METABOLISM	114	18	82	37	123	17	76	45
KEGG_LEUKOCYTE_TRANSENDOTHELIAL_MIGRATION	106	184	139	173	24	106	29	46
KEGG_GLYCEROLIPID_METABOLISM	74	146	98	133	47	46	39	47
KEGG_LONG_TERM_DEPRESSION	23	5	7	2	52	44	40	48
KEGG_BETA_ALANINE_METABOLISM	29	96	38	53	25	111	46	49
KEGG_RENAL_CELL_CARCINOMA	88	95	94	117	19	145	41	50
KEGG_SNARE_INTERACTIONS_IN_VESICULAR_TRANSPORT	118	129	135	154	34	71	44	51
KEGG_VALINE_LEUCINE_AND_ISOLEUCINE_DEGRADATION	59	137	79	112	32	84	42	52
KEGG_TASTE_TRANSDUCTION	145	69	140	135	173	7	123	53
KEGG_ASTHMA	164	8	123	40	124	20	73	54
KEGG_LEISHMANIA_INFECTION	123	47	114	90	63	41	48	55
KEGG_ETHER_LIPID_METABOLISM	68	15	34	19	43	65	47	56
KEGG_AMINO_SUGAR_AND_NUCLEOTIDE_SUGAR_METABOLISM	15	65	12	18	20	165	49	57
KEGG_GLYCOSPHINGOLIPID_BIOSYNTHESIS_GANGLIO_SERIES	51	23	26	17	38	77	59	58
KEGG_OXIDATIVE_PHOSPHORYLATION	129	159	144	172	18	184	68	59
KEGG_HEDGEHOG_SIGNALING_PATHWAY	170	37	159	98	107	30	65	60
KEGG_TAURINE_AND_HYPOTAURINE_METABOLISM	95	61	110	91	160	14	116	61
KEGG_PATHWAYS_IN_CANCER	36	70	25	48	51	63	45	62
KEGG_FATTY_ACID_METABOLISM	72	57	65	73	27	157	56	63
KEGG_ECM_RECEPTOR_INTERACTION	25	179	39	68	90	34	63	64
KEGG_EPITHELIAL_CELL_SIGNALING_IN_HELICOBACTER_PYLORI_INFECTION	28	165	44	74	31	140	51	65
KEGG_APOPTOSIS	12	176	20	42	26	166	55	66
KEGG_T_CELL_RECEPTOR_SIGNALING_PATHWAY	82	183	117	150	58	61	50	67
KEGG_WNT_SIGNALING_PATHWAY	142	122	146	162	66	50	52	68
KEGG_NOD_LIKE_RECEPTOR_SIGNALING_PATHWAY	128	161	149	171	97	35	67	69
KEGG_OTHER_GLYCAN_DEGRADATION	91	79	106	109	44	82	64	70
KEGG_MATURITY_ONSET_DIABETES_OF_THE_YOUNG	1	101	1	1	36	126	62	71
KEGG_INTESTINAL_IMMUNE_NETWORK_FOR_IGA_PRODUCTION	67	28	41	28	42	99	58	72
KEGG_ERBB_SIGNALING_PATHWAY	35	58	24	34	29	167	60	73
KEGG_TYPE_I_DIABETES_MELLITUS	81	20	48	27	110	36	77	74
KEGG_BIOSYNTHESIS_OF_UNSATURATED_FATTY_ACIDS	84	97	99	115	46	108	70	75
KEGG_PROTEIN_EXPORT	156	100	166	158	99	42	81	76
KEGG_PROTEASOME	38	136	51	77	185	15	177	77
KEGG_CELL_ADHESION_MOLECULES_CAMS	110	106	119	141	41	132	61	78
KEGG_PROPANOATE_METABOLISM	64	119	80	106	39	142	69	79
KEGG_NICOTINATE_AND_NICOTINAMIDE_METABOLISM	39	104	46	66	111	43	88	80
KEGG_ONE_CARBON_POOL_BY_FOLATE	10	81	14	16	59	95	79	81
KEGG_ALLOGRAFT_REJECTION	124	16	84	39	147	29	105	82
KEGG_PROGESTERONE_MEDIATED_OOCYTE_MATURATION	80	31	57	50	74	66	71	83
KEGG_THYROID_CANCER	45	110	52	69	87	59	84	84
KEGG_MELANOGENESIS	168	40	156	102	142	31	97	85
KEGG_DRUG_METABOLISM_OTHER_ENZYMES	57	135	74	105	112	47	86	86
KEGG_CYSTEINE_AND_METHIONINE_METABOLISM	49	48	40	43	48	147	78	87
KEGG_MAPK_SIGNALING_PATHWAY	11	114	11	22	85	62	74	88
KEGG_OLFACTORY_TRANSDUCTION	186	84	186	155	186	21	185	89
KEGG_BASE_EXCISION_REPAIR	65	120	81	107	165	25	140	90
KEGG_PURINE_METABOLISM	9	173	16	30	70	90	72	91
KEGG_GLUTATHIONE_METABOLISM	126	147	147	164	118	51	93	92
KEGG_NOTCH_SIGNALING_PATHWAY	112	141	129	157	69	98	80	93
KEGG_ALPHA_LINOLENIC_ACID_METABOLISM	63	3	18	9	71	102	94	94
KEGG_GRAFT_VERSUS_HOST_DISEASE	108	21	75	45	154	33	129	95
KEGG_STEROID_BIOSYNTHESIS	90	77	104	108	175	27	159	96
KEGG_FC_EPSILON_RI_SIGNALING_PATHWAY	105	53	97	96	55	155	83	97
KEGG_LYSOSOME	98	99	101	126	54	163	82	98
KEGG_ADIPOCYTOKINE_SIGNALING_PATHWAY	27	89	21	41	84	74	87	99
KEGG_GLIOMA	62	158	85	122	60	135	85	100
KEGG_STEROID_HORMONE_BIOSYNTHESIS	141	142	160	170	125	54	99	101
KEGG_VALINE_LEUCINE_AND_ISOLEUCINE_BIOSYNTHESIS	148	60	158	127	115	64	115	102
KEGG_CHRONIC_MYELOID_LEUKEMIA	13	168	19	36	80	93	89	103
KEGG_ARRHYTHMOGENIC_RIGHT_VENTRICULAR_CARDIOMYOPATHY_ARVC	2	170	2	4	81	94	90	104
KEGG_PHENYLALANINE_METABOLISM	130	25	105	58	179	32	164	105
KEGG_RIG_I_LIKE_RECEPTOR_SIGNALING_PATHWAY	151	171	167	183	56	181	101	106
KEGG_PANCREATIC_CANCER	71	44	54	56	103	81	95	107
KEGG_OOCYTE_MEIOSIS	75	26	45	32	79	105	92	108
KEGG_SELENOAMINO_ACID_METABOLISM	100	112	121	137	151	49	138	109
KEGG_SMALL_CELL_LUNG_CANCER	3	178	5	5	67	161	98	110
KEGG_INSULIN_SIGNALING_PATHWAY	144	160	161	180	57	186	124	111
KEGG_N_GLYCAN_BIOSYNTHESIS	94	68	88	97	104	97	104	112
KEGG_GLYCOSAMINOGLYCAN_BIOSYNTHESIS_CHONDROITIN_SULFATE	5	33	4	3	88	112	108	113
KEGG_NITROGEN_METABOLISM	77	92	96	111	89	113	109	114
KEGG_PYRIMIDINE_METABOLISM	7	38	6	8	64	173	102	115
KEGG_AXON_GUIDANCE	44	157	55	86	78	130	96	116
KEGG_METABOLISM_OF_XENOBIOTICS_BY_CYTOCHROME_P450	182	163	183	186	168	40	155	117
KEGG_P53_SIGNALING_PATHWAY	73	88	77	99	62	180	106	118
KEGG_LONG_TERM_POTENTIATION	101	91	113	128	162	45	148	119
KEGG_NUCLEOTIDE_EXCISION_REPAIR	138	140	153	165	122	85	113	120
KEGG_CHEMOKINE_SIGNALING_PATHWAY	136	111	132	148	93	122	100	121
KEGG_CALCIUM_SIGNALING_PATHWAY	93	94	90	118	156	52	142	122
KEGG_MISMATCH_REPAIR	153	93	163	149	100	117	119	123
KEGG_CELL_CYCLE	33	14	10	10	96	123	103	124
KEGG_UBIQUITIN_MEDIATED_PROTEOLYSIS	87	64	78	87	150	60	130	125
KEGG_O_GLYCAN_BIOSYNTHESIS	147	46	131	103	86	134	112	126
KEGG_RNA_DEGRADATION	43	156	58	85	106	115	107	127
KEGG_NON_HOMOLOGOUS_END_JOINING	154	66	162	134	137	72	146	128
KEGG_RNA_POLYMERASE	78	43	69	63	155	58	151	129
KEGG_BLADDER_CANCER	66	54	59	67	76	162	114	130
KEGG_VIRAL_MYOCARDITIS	104	17	71	31	92	141	110	131
KEGG_COLORECTAL_CANCER	56	154	76	113	102	131	111	132
KEGG_REGULATION_OF_AUTOPHAGY	174	49	169	120	145	67	145	133
KEGG_GLYCEROPHOSPHOLIPID_METABOLISM	121	27	92	61	128	101	122	134
KEGG_LYSINE_DEGRADATION	135	63	126	119	82	164	120	135
KEGG_VASCULAR_SMOOTH_MUSCLE_CONTRACTION	155	7	115	33	149	69	137	136
KEGG_PENTOSE_PHOSPHATE_PATHWAY	102	42	93	75	172	53	165	137
KEGG_PENTOSE_AND_GLUCURONATE_INTERCONVERSIONS	173	29	157	81	116	124	131	138
KEGG_VEGF_SIGNALING_PATHWAY	61	51	49	62	95	152	117	139
KEGG_ALANINE_ASPARTATE_AND_GLUTAMATE_METABOLISM	113	45	102	82	105	139	128	140
KEGG_NATURAL_KILLER_CELL_MEDIATED_CYTOTOXICITY	109	185	141	177	138	91	127	141
KEGG_ACUTE_MYELOID_LEUKEMIA	30	72	29	44	119	121	126	142
KEGG_PARKINSONS_DISEASE	185	103	185	166	77	178	125	143
KEGG_AMYOTROPHIC_LATERAL_SCLEROSIS_ALS	40	71	37	52	177	55	166	144
KEGG_ALZHEIMERS_DISEASE	171	127	174	179	98	159	118	145
KEGG_ENDOCYTOSIS	53	145	61	100	83	174	121	146
KEGG_TERPENOID_BACKBONE_BIOSYNTHESIS	163	73	171	143	143	83	156	147
KEGG_BUTANOATE_METABOLISM	50	123	62	84	113	143	133	148
KEGG_PEROXISOME	127	174	152	178	180	56	169	149
KEGG_MTOR_SIGNALING_PATHWAY	149	32	124	79	94	171	132	150
KEGG_INOSITOL_PHOSPHATE_METABOLISM	157	36	136	89	130	114	136	151
KEGG_AMINOACYL_TRNA_BIOSYNTHESIS	184	131	184	182	109	156	134	152
KEGG_PROXIMAL_TUBULE_BICARBONATE_RECLAMATION	122	102	137	142	135	109	149	153
KEGG_NON_SMALL_CELL_LUNG_CANCER	103	149	128	156	133	116	144	154
KEGG_PYRUVATE_METABOLISM	117	128	134	153	114	158	141	155
KEGG_HUNTINGTONS_DISEASE	178	144	179	184	166	68	160	156
KEGG_ASCORBATE_AND_ALDARATE_METABOLISM	165	76	172	146	139	110	153	157
KEGG_TOLL_LIKE_RECEPTOR_SIGNALING_PATHWAY	116	126	127	152	127	138	135	158
KEGG_GNRH_SIGNALING_PATHWAY	158	4	112	24	108	176	139	159
KEGG_RENIN_ANGIOTENSIN_SYSTEM	137	86	145	140	152	96	162	160
KEGG_DILATED_CARDIOMYOPATHY	41	180	60	95	117	168	143	161
KEGG_PHOSPHATIDYLINOSITOL_SIGNALING_SYSTEM	172	55	165	132	129	154	147	162
KEGG_ANTIGEN_PROCESSING_AND_PRESENTATION	181	59	177	138	153	107	157	163
KEGG_CARDIAC_MUSCLE_CONTRACTION	125	172	150	175	136	149	150	164
KEGG_SPHINGOLIPID_METABOLISM	52	130	66	93	131	153	154	165
KEGG_DRUG_METABOLISM_CYTOCHROME_P450	176	164	180	185	170	78	168	166
KEGG_GLYCOSYLPHOSPHATIDYLINOSITOL_GPI_ANCHOR_BIOSYNTHESIS	97	107	118	131	144	125	161	167
KEGG_ARGININE_AND_PROLINE_METABOLISM	111	151	133	160	126	170	152	168
KEGG_PORPHYRIN_AND_CHLOROPHYLL_METABOLISM	183	121	182	176	181	73	182	169
KEGG_GLYOXYLATE_AND_DICARBOXYLATE_METABOLISM	92	80	107	110	176	87	181	170
KEGG_HYPERTROPHIC_CARDIOMYOPATHY_HCM	20	175	33	60	140	160	158	171
KEGG_TYROSINE_METABOLISM	177	56	175	136	184	79	184	172
KEGG_PRION_DISEASES	133	124	148	159	146	148	163	173
KEGG_AUTOIMMUNE_THYROID_DISEASE	143	30	120	76	174	104	178	174
KEGG_RETINOL_METABOLISM	180	74	178	151	161	129	167	175
KEGG_CYTOSOLIC_DNA_SENSING_PATHWAY	120	75	122	130	167	119	174	176
KEGG_CITRATE_CYCLE_TCA_CYCLE	119	116	130	144	158	136	171	177
KEGG_GLYCINE_SERINE_AND_THREONINE_METABOLISM	169	13	138	55	159	137	172	178
KEGG_HOMOLOGOUS_RECOMBINATION	159	109	170	161	171	128	179	179
KEGG_BASAL_TRANSCRIPTION_FACTORS	160	52	154	121	163	144	176	180
KEGG_NEUROTROPHIN_SIGNALING_PATHWAY	131	152	143	168	141	185	173	181
KEGG_GLYCOLYSIS_GLUCONEOGENESIS	69	87	72	88	148	177	170	182
KEGG_HISTIDINE_METABOLISM	167	115	176	167	178	133	183	183
KEGG_STARCH_AND_SUCROSE_METABOLISM	42	138	56	80	157	169	175	184
KEGG_DNA_REPLICATION	140	125	155	163	169	151	180	185
KEGG_RIBOSOME	134	67	125	124	183	182	186	186
Pathway ID		GSP_GSE41762				GSP_GSE38642
