# Supplementary material for: Integrative enrichment analysis: a new computational method to detect dysregulated pathways in heterogeneous samples
Source: BMC Genomics. 2015 Nov 10;16:918. doi: 10.1186/s12864-015-2188-7 (PMC4641376; doi:10.1186/s12864-015-2188-7)
Supplement: Additional file 8: Table S8. — Pathway-pair as a crosstalk identified on diabetes datasets. (XLS 107 kb) [file 12864_2015_2188_MOESM8_ESM.xls]

## Sheet: R3_2_PSC_GSE41762
ID1	ID2	P_12	P_21
KEGG_GLYCOLYSIS_GLUCONEOGENESIS	KEGG_CITRATE_CYCLE_TCA_CYCLE	3.1987e-08	1.1102e-16
KEGG_GLYCOLYSIS_GLUCONEOGENESIS	KEGG_PENTOSE_PHOSPHATE_PATHWAY	0	0
KEGG_GLYCOLYSIS_GLUCONEOGENESIS	KEGG_FRUCTOSE_AND_MANNOSE_METABOLISM	5.218e-14	0
KEGG_GLYCOLYSIS_GLUCONEOGENESIS	KEGG_GALACTOSE_METABOLISM	1.0726e-08	0
KEGG_GLYCOLYSIS_GLUCONEOGENESIS	KEGG_AMINO_SUGAR_AND_NUCLEOTIDE_SUGAR_METABOLISM	8.8818e-16	0
KEGG_GLYCOLYSIS_GLUCONEOGENESIS	KEGG_PYRUVATE_METABOLISM	7.5858e-09	0
KEGG_CITRATE_CYCLE_TCA_CYCLE	KEGG_LYSINE_DEGRADATION	0.00011578	0.00033967
KEGG_CITRATE_CYCLE_TCA_CYCLE	KEGG_TYROSINE_METABOLISM	9.455e-09	0
KEGG_CITRATE_CYCLE_TCA_CYCLE	KEGG_PHENYLALANINE_METABOLISM	2.0465e-10	0
KEGG_CITRATE_CYCLE_TCA_CYCLE	KEGG_TRYPTOPHAN_METABOLISM	7.1778e-05	1.926e-05
KEGG_CITRATE_CYCLE_TCA_CYCLE	KEGG_PYRUVATE_METABOLISM	0	9.7815e-10
KEGG_CITRATE_CYCLE_TCA_CYCLE	KEGG_PROPANOATE_METABOLISM	8.0613e-13	1.926e-05
KEGG_CITRATE_CYCLE_TCA_CYCLE	KEGG_NITROGEN_METABOLISM	8.022e-05	0
KEGG_CITRATE_CYCLE_TCA_CYCLE	KEGG_PPAR_SIGNALING_PATHWAY	7.1256e-06	1.926e-05
KEGG_CITRATE_CYCLE_TCA_CYCLE	KEGG_INSULIN_SIGNALING_PATHWAY	0.00057324	0.00033967
KEGG_CITRATE_CYCLE_TCA_CYCLE	KEGG_ADIPOCYTOKINE_SIGNALING_PATHWAY	0.00065667	1.926e-05
KEGG_CITRATE_CYCLE_TCA_CYCLE	KEGG_PROXIMAL_TUBULE_BICARBONATE_RECLAMATION	0.00011664	0
KEGG_PENTOSE_PHOSPHATE_PATHWAY	KEGG_FRUCTOSE_AND_MANNOSE_METABOLISM	0	0
KEGG_PENTOSE_PHOSPHATE_PATHWAY	KEGG_GALACTOSE_METABOLISM	1.0114e-13	0
KEGG_PENTOSE_PHOSPHATE_PATHWAY	KEGG_PURINE_METABOLISM	5.0165e-05	4.4526e-07
KEGG_PENTOSE_PHOSPHATE_PATHWAY	KEGG_ALANINE_ASPARTATE_AND_GLUTAMATE_METABOLISM	1.6195e-05	3.8154e-10
KEGG_PENTOSE_PHOSPHATE_PATHWAY	KEGG_STARCH_AND_SUCROSE_METABOLISM	2.147e-08	0
KEGG_PENTOSE_PHOSPHATE_PATHWAY	KEGG_AMINO_SUGAR_AND_NUCLEOTIDE_SUGAR_METABOLISM	0	0
KEGG_PENTOSE_PHOSPHATE_PATHWAY	KEGG_RNA_DEGRADATION	0.00040897	1.1209e-05
KEGG_PENTOSE_PHOSPHATE_PATHWAY	KEGG_TYPE_II_DIABETES_MELLITUS	7.9208e-06	0.00022327
KEGG_PENTOSE_AND_GLUCURONATE_INTERCONVERSIONS	KEGG_FRUCTOSE_AND_MANNOSE_METABOLISM	0	5.2865e-05
KEGG_FRUCTOSE_AND_MANNOSE_METABOLISM	KEGG_GALACTOSE_METABOLISM	5.7089e-12	0
KEGG_FRUCTOSE_AND_MANNOSE_METABOLISM	KEGG_ALANINE_ASPARTATE_AND_GLUTAMATE_METABOLISM	1.6195e-05	0
KEGG_FRUCTOSE_AND_MANNOSE_METABOLISM	KEGG_STARCH_AND_SUCROSE_METABOLISM	2.147e-08	0
KEGG_FRUCTOSE_AND_MANNOSE_METABOLISM	KEGG_AMINO_SUGAR_AND_NUCLEOTIDE_SUGAR_METABOLISM	0	0
KEGG_GALACTOSE_METABOLISM	KEGG_STARCH_AND_SUCROSE_METABOLISM	7.9208e-06	0
KEGG_GALACTOSE_METABOLISM	KEGG_AMINO_SUGAR_AND_NUCLEOTIDE_SUGAR_METABOLISM	0	0
KEGG_GALACTOSE_METABOLISM	KEGG_INSULIN_SIGNALING_PATHWAY	0.00057324	9.2158e-06
KEGG_FATTY_ACID_METABOLISM	KEGG_PRIMARY_BILE_ACID_BIOSYNTHESIS	0.00071099	0
KEGG_FATTY_ACID_METABOLISM	KEGG_VALINE_LEUCINE_AND_ISOLEUCINE_DEGRADATION	0	0
KEGG_FATTY_ACID_METABOLISM	KEGG_LYSINE_DEGRADATION	7.9208e-06	0
KEGG_FATTY_ACID_METABOLISM	KEGG_TRYPTOPHAN_METABOLISM	7.1778e-05	0
KEGG_FATTY_ACID_METABOLISM	KEGG_BETA_ALANINE_METABOLISM	9.7197e-05	0
KEGG_FATTY_ACID_METABOLISM	KEGG_ETHER_LIPID_METABOLISM	0.00043804	8.13e-05
KEGG_FATTY_ACID_METABOLISM	KEGG_ALPHA_LINOLENIC_ACID_METABOLISM	1.2899e-06	1.4166e-11
KEGG_FATTY_ACID_METABOLISM	KEGG_PYRUVATE_METABOLISM	4.885e-15	2.6702e-07
KEGG_FATTY_ACID_METABOLISM	KEGG_PROPANOATE_METABOLISM	2.2204e-16	0
KEGG_FATTY_ACID_METABOLISM	KEGG_BUTANOATE_METABOLISM	0	0
KEGG_FATTY_ACID_METABOLISM	KEGG_BIOSYNTHESIS_OF_UNSATURATED_FATTY_ACIDS	1.175e-07	2.2204e-16
KEGG_FATTY_ACID_METABOLISM	KEGG_PPAR_SIGNALING_PATHWAY	0.00076003	0
KEGG_FATTY_ACID_METABOLISM	KEGG_PEROXISOME	7.06e-10	0
KEGG_STEROID_BIOSYNTHESIS	KEGG_GLYCEROLIPID_METABOLISM	0	2.2982e-14
KEGG_PRIMARY_BILE_ACID_BIOSYNTHESIS	KEGG_STEROID_HORMONE_BIOSYNTHESIS	0	2.0465e-10
KEGG_PRIMARY_BILE_ACID_BIOSYNTHESIS	KEGG_TRYPTOPHAN_METABOLISM	1.0724e-11	0.00071099
KEGG_PRIMARY_BILE_ACID_BIOSYNTHESIS	KEGG_TAURINE_AND_HYPOTAURINE_METABOLISM	0.00016008	0.00071099
KEGG_PRIMARY_BILE_ACID_BIOSYNTHESIS	KEGG_BUTANOATE_METABOLISM	6.6613e-16	0.00071099
KEGG_PRIMARY_BILE_ACID_BIOSYNTHESIS	KEGG_RETINOL_METABOLISM	6.7168e-13	0.00071099
KEGG_PRIMARY_BILE_ACID_BIOSYNTHESIS	KEGG_LIMONENE_AND_PINENE_DEGRADATION	3.0981e-06	0.00071099
KEGG_PRIMARY_BILE_ACID_BIOSYNTHESIS	KEGG_DRUG_METABOLISM_CYTOCHROME_P450	8.569e-11	0.00071099
KEGG_PRIMARY_BILE_ACID_BIOSYNTHESIS	KEGG_PPAR_SIGNALING_PATHWAY	0	6.6956e-07
KEGG_PRIMARY_BILE_ACID_BIOSYNTHESIS	KEGG_PEROXISOME	1.1102e-16	0.00071099
KEGG_STEROID_HORMONE_BIOSYNTHESIS	KEGG_ARACHIDONIC_ACID_METABOLISM	3.7192e-14	2.175e-12
KEGG_STEROID_HORMONE_BIOSYNTHESIS	KEGG_LINOLEIC_ACID_METABOLISM	1.8952e-08	3.7569e-08
KEGG_STEROID_HORMONE_BIOSYNTHESIS	KEGG_RETINOL_METABOLISM	0	6.4726e-14
KEGG_STEROID_HORMONE_BIOSYNTHESIS	KEGG_SULFUR_METABOLISM	2.9348e-09	1.184e-05
KEGG_STEROID_HORMONE_BIOSYNTHESIS	KEGG_METABOLISM_OF_XENOBIOTICS_BY_CYTOCHROME_P450	9.6034e-14	6.4414e-11
KEGG_STEROID_HORMONE_BIOSYNTHESIS	KEGG_DRUG_METABOLISM_CYTOCHROME_P450	0	0
KEGG_PURINE_METABOLISM	KEGG_PYRIMIDINE_METABOLISM	0	0
KEGG_PURINE_METABOLISM	KEGG_NICOTINATE_AND_NICOTINAMIDE_METABOLISM	5.7489e-09	0
KEGG_PURINE_METABOLISM	KEGG_DRUG_METABOLISM_OTHER_ENZYMES	4.4409e-16	0
KEGG_PURINE_METABOLISM	KEGG_RNA_DEGRADATION	3.7458e-05	0
KEGG_PYRIMIDINE_METABOLISM	KEGG_ALANINE_ASPARTATE_AND_GLUTAMATE_METABOLISM	0.00029695	7.4146e-08
KEGG_PYRIMIDINE_METABOLISM	KEGG_NICOTINATE_AND_NICOTINAMIDE_METABOLISM	1.2998e-10	0
KEGG_PYRIMIDINE_METABOLISM	KEGG_DRUG_METABOLISM_OTHER_ENZYMES	7.0162e-10	0
KEGG_PYRIMIDINE_METABOLISM	KEGG_RNA_DEGRADATION	3.7458e-05	0
KEGG_ALANINE_ASPARTATE_AND_GLUTAMATE_METABOLISM	KEGG_CYSTEINE_AND_METHIONINE_METABOLISM	0.00049415	7.0156e-07
KEGG_ALANINE_ASPARTATE_AND_GLUTAMATE_METABOLISM	KEGG_VALINE_LEUCINE_AND_ISOLEUCINE_DEGRADATION	2.147e-08	7.0156e-07
KEGG_ALANINE_ASPARTATE_AND_GLUTAMATE_METABOLISM	KEGG_ARGININE_AND_PROLINE_METABOLISM	1.1956e-07	7.2403e-10
KEGG_ALANINE_ASPARTATE_AND_GLUTAMATE_METABOLISM	KEGG_HISTIDINE_METABOLISM	0	0
KEGG_ALANINE_ASPARTATE_AND_GLUTAMATE_METABOLISM	KEGG_TYROSINE_METABOLISM	3.4293e-10	0
KEGG_ALANINE_ASPARTATE_AND_GLUTAMATE_METABOLISM	KEGG_PHENYLALANINE_METABOLISM	6.6956e-07	0
KEGG_ALANINE_ASPARTATE_AND_GLUTAMATE_METABOLISM	KEGG_AMINO_SUGAR_AND_NUCLEOTIDE_SUGAR_METABOLISM	0	0
KEGG_ALANINE_ASPARTATE_AND_GLUTAMATE_METABOLISM	KEGG_PYRUVATE_METABOLISM	4.885e-15	7.2403e-10
KEGG_ALANINE_ASPARTATE_AND_GLUTAMATE_METABOLISM	KEGG_PROPANOATE_METABOLISM	2.2204e-16	7.0156e-07
KEGG_ALANINE_ASPARTATE_AND_GLUTAMATE_METABOLISM	KEGG_BUTANOATE_METABOLISM	1.5769e-06	0.00029695
KEGG_ALANINE_ASPARTATE_AND_GLUTAMATE_METABOLISM	KEGG_ONE_CARBON_POOL_BY_FOLATE	0.00071099	0
KEGG_ALANINE_ASPARTATE_AND_GLUTAMATE_METABOLISM	KEGG_NICOTINATE_AND_NICOTINAMIDE_METABOLISM	6.0629e-06	7.0156e-07
KEGG_ALANINE_ASPARTATE_AND_GLUTAMATE_METABOLISM	KEGG_LIMONENE_AND_PINENE_DEGRADATION	3.6918e-10	0.00029695
KEGG_ALANINE_ASPARTATE_AND_GLUTAMATE_METABOLISM	KEGG_DRUG_METABOLISM_OTHER_ENZYMES	1.7639e-08	0.00029695
KEGG_GLYCINE_SERINE_AND_THREONINE_METABOLISM	KEGG_CYSTEINE_AND_METHIONINE_METABOLISM	0	0
KEGG_GLYCINE_SERINE_AND_THREONINE_METABOLISM	KEGG_ARGININE_AND_PROLINE_METABOLISM	1.1643e-11	0.00038662
KEGG_GLYCINE_SERINE_AND_THREONINE_METABOLISM	KEGG_HISTIDINE_METABOLISM	1.6195e-05	0
KEGG_GLYCINE_SERINE_AND_THREONINE_METABOLISM	KEGG_TYROSINE_METABOLISM	4.397e-06	0.00038662
KEGG_GLYCINE_SERINE_AND_THREONINE_METABOLISM	KEGG_PHENYLALANINE_METABOLISM	2.0465e-10	1.0677e-06
KEGG_GLYCINE_SERINE_AND_THREONINE_METABOLISM	KEGG_SELENOAMINO_ACID_METABOLISM	1.0114e-13	8.0613e-13
KEGG_GLYCINE_SERINE_AND_THREONINE_METABOLISM	KEGG_PYRUVATE_METABOLISM	0.00085357	0.00038662
KEGG_GLYCINE_SERINE_AND_THREONINE_METABOLISM	KEGG_GLYOXYLATE_AND_DICARBOXYLATE_METABOLISM	2.2982e-14	0
KEGG_GLYCINE_SERINE_AND_THREONINE_METABOLISM	KEGG_BUTANOATE_METABOLISM	3.1224e-05	3.5154e-11
KEGG_GLYCINE_SERINE_AND_THREONINE_METABOLISM	KEGG_ONE_CARBON_POOL_BY_FOLATE	0	0
KEGG_GLYCINE_SERINE_AND_THREONINE_METABOLISM	KEGG_FOLATE_BIOSYNTHESIS	4.8262e-06	0
KEGG_GLYCINE_SERINE_AND_THREONINE_METABOLISM	KEGG_NITROGEN_METABOLISM	1.9859e-09	0
KEGG_CYSTEINE_AND_METHIONINE_METABOLISM	KEGG_ARGININE_AND_PROLINE_METABOLISM	4.1611e-13	0
KEGG_CYSTEINE_AND_METHIONINE_METABOLISM	KEGG_HISTIDINE_METABOLISM	7.0156e-07	1.6513e-12
KEGG_CYSTEINE_AND_METHIONINE_METABOLISM	KEGG_TYROSINE_METABOLISM	3.4293e-10	0
KEGG_CYSTEINE_AND_METHIONINE_METABOLISM	KEGG_PHENYLALANINE_METABOLISM	2.4506e-12	0
KEGG_CYSTEINE_AND_METHIONINE_METABOLISM	KEGG_ONE_CARBON_POOL_BY_FOLATE	2.5481e-05	2.2564e-09
KEGG_CYSTEINE_AND_METHIONINE_METABOLISM	KEGG_NITROGEN_METABOLISM	8.022e-05	2.2564e-09
KEGG_VALINE_LEUCINE_AND_ISOLEUCINE_DEGRADATION	KEGG_LYSINE_DEGRADATION	4.4888e-07	0
KEGG_VALINE_LEUCINE_AND_ISOLEUCINE_DEGRADATION	KEGG_TRYPTOPHAN_METABOLISM	4.397e-06	0
KEGG_VALINE_LEUCINE_AND_ISOLEUCINE_DEGRADATION	KEGG_BETA_ALANINE_METABOLISM	5.7577e-11	0
KEGG_VALINE_LEUCINE_AND_ISOLEUCINE_DEGRADATION	KEGG_PYRUVATE_METABOLISM	8.0493e-12	2.147e-08
KEGG_VALINE_LEUCINE_AND_ISOLEUCINE_DEGRADATION	KEGG_PROPANOATE_METABOLISM	3.5154e-11	0
KEGG_VALINE_LEUCINE_AND_ISOLEUCINE_DEGRADATION	KEGG_BUTANOATE_METABOLISM	3.5638e-14	0
KEGG_VALINE_LEUCINE_AND_ISOLEUCINE_DEGRADATION	KEGG_PPAR_SIGNALING_PATHWAY	6.7724e-15	0
KEGG_VALINE_LEUCINE_AND_ISOLEUCINE_DEGRADATION	KEGG_PEROXISOME	8.7597e-14	0
KEGG_LYSINE_DEGRADATION	KEGG_BETA_ALANINE_METABOLISM	9.7197e-05	4.4888e-07
KEGG_LYSINE_DEGRADATION	KEGG_PROPANOATE_METABOLISM	8.0613e-13	4.4888e-07
KEGG_LYSINE_DEGRADATION	KEGG_BUTANOATE_METABOLISM	0	0.00011578
KEGG_LYSINE_DEGRADATION	KEGG_PPAR_SIGNALING_PATHWAY	1.8696e-13	3.1158e-11
KEGG_LYSINE_DEGRADATION	KEGG_PEROXISOME	1.9456e-12	0
KEGG_ARGININE_AND_PROLINE_METABOLISM	KEGG_HISTIDINE_METABOLISM	2.4751e-08	1.1956e-07
KEGG_ARGININE_AND_PROLINE_METABOLISM	KEGG_TYROSINE_METABOLISM	1.0724e-11	0
KEGG_ARGININE_AND_PROLINE_METABOLISM	KEGG_PHENYLALANINE_METABOLISM	6.6956e-07	0
KEGG_ARGININE_AND_PROLINE_METABOLISM	KEGG_BETA_ALANINE_METABOLISM	9.7197e-05	1.1956e-07
KEGG_ARGININE_AND_PROLINE_METABOLISM	KEGG_TAURINE_AND_HYPOTAURINE_METABOLISM	3.0981e-06	1.9574e-06
KEGG_ARGININE_AND_PROLINE_METABOLISM	KEGG_SELENOAMINO_ACID_METABOLISM	2.7101e-10	2.7222e-05
KEGG_ARGININE_AND_PROLINE_METABOLISM	KEGG_GLYOXYLATE_AND_DICARBOXYLATE_METABOLISM	0.00071099	1.1956e-07
KEGG_HISTIDINE_METABOLISM	KEGG_SELENOAMINO_ACID_METABOLISM	1.0114e-13	0.00029695
KEGG_HISTIDINE_METABOLISM	KEGG_GLYOXYLATE_AND_DICARBOXYLATE_METABOLISM	2.0465e-10	0.00029695
KEGG_HISTIDINE_METABOLISM	KEGG_ONE_CARBON_POOL_BY_FOLATE	0	0.00029695
KEGG_HISTIDINE_METABOLISM	KEGG_FOLATE_BIOSYNTHESIS	4.8262e-06	0.00029695
KEGG_HISTIDINE_METABOLISM	KEGG_NITROGEN_METABOLISM	3.6983e-11	0.00029695
KEGG_HISTIDINE_METABOLISM	KEGG_PEROXISOME	0.00021015	7.0156e-07
KEGG_TYROSINE_METABOLISM	KEGG_PHENYLALANINE_METABOLISM	0.00071099	2.2234e-07
KEGG_TYROSINE_METABOLISM	KEGG_TRYPTOPHAN_METABOLISM	1.0724e-11	7.1778e-05
KEGG_TYROSINE_METABOLISM	KEGG_TAURINE_AND_HYPOTAURINE_METABOLISM	0.00016008	0
KEGG_TYROSINE_METABOLISM	KEGG_SELENOAMINO_ACID_METABOLISM	1.0726e-08	0
KEGG_TYROSINE_METABOLISM	KEGG_PYRUVATE_METABOLISM	0	0
KEGG_TYROSINE_METABOLISM	KEGG_PROPANOATE_METABOLISM	2.2759e-05	3.4293e-10
KEGG_TYROSINE_METABOLISM	KEGG_BUTANOATE_METABOLISM	3.1224e-05	0
KEGG_TYROSINE_METABOLISM	KEGG_PROXIMAL_TUBULE_BICARBONATE_RECLAMATION	4.11e-09	0.00094292
KEGG_PHENYLALANINE_METABOLISM	KEGG_TAURINE_AND_HYPOTAURINE_METABOLISM	0.00016008	1.3324e-08
KEGG_PHENYLALANINE_METABOLISM	KEGG_SELENOAMINO_ACID_METABOLISM	5.7089e-12	1.3324e-08
KEGG_PHENYLALANINE_METABOLISM	KEGG_PYRUVATE_METABOLISM	0	2.4506e-12
KEGG_PHENYLALANINE_METABOLISM	KEGG_PROPANOATE_METABOLISM	2.2759e-05	6.6956e-07
KEGG_PHENYLALANINE_METABOLISM	KEGG_BUTANOATE_METABOLISM	3.1224e-05	2.4506e-12
KEGG_PHENYLALANINE_METABOLISM	KEGG_MATURITY_ONSET_DIABETES_OF_THE_YOUNG	0.00011664	2.5481e-05
KEGG_PHENYLALANINE_METABOLISM	KEGG_PROXIMAL_TUBULE_BICARBONATE_RECLAMATION	4.11e-09	2.5481e-05
KEGG_TRYPTOPHAN_METABOLISM	KEGG_BETA_ALANINE_METABOLISM	2.8858e-09	2.2234e-07
KEGG_TRYPTOPHAN_METABOLISM	KEGG_PYRUVATE_METABOLISM	8.0493e-12	7.1778e-05
KEGG_TRYPTOPHAN_METABOLISM	KEGG_PROPANOATE_METABOLISM	2.2204e-16	7.1778e-05
KEGG_TRYPTOPHAN_METABOLISM	KEGG_BUTANOATE_METABOLISM	0	4.397e-06
KEGG_TRYPTOPHAN_METABOLISM	KEGG_DRUG_METABOLISM_CYTOCHROME_P450	0.00070694	7.1778e-05
KEGG_TRYPTOPHAN_METABOLISM	KEGG_PPAR_SIGNALING_PATHWAY	6.7724e-15	1.0724e-11
KEGG_TRYPTOPHAN_METABOLISM	KEGG_PEROXISOME	0	6.9944e-15
KEGG_BETA_ALANINE_METABOLISM	KEGG_PYRUVATE_METABOLISM	7.5858e-09	9.7197e-05
KEGG_BETA_ALANINE_METABOLISM	KEGG_PROPANOATE_METABOLISM	8.0613e-13	1.175e-07
KEGG_BETA_ALANINE_METABOLISM	KEGG_BUTANOATE_METABOLISM	0	9.4347e-13
KEGG_BETA_ALANINE_METABOLISM	KEGG_PPAR_SIGNALING_PATHWAY	2.2204e-16	2.8858e-09
KEGG_BETA_ALANINE_METABOLISM	KEGG_PEROXISOME	3.908e-11	1.1102e-16
KEGG_TAURINE_AND_HYPOTAURINE_METABOLISM	KEGG_GLUTATHIONE_METABOLISM	0	4.0774e-08
KEGG_TAURINE_AND_HYPOTAURINE_METABOLISM	KEGG_ARACHIDONIC_ACID_METABOLISM	0	0.00016008
KEGG_TAURINE_AND_HYPOTAURINE_METABOLISM	KEGG_RETINOL_METABOLISM	0	0.00016008
KEGG_TAURINE_AND_HYPOTAURINE_METABOLISM	KEGG_METABOLISM_OF_XENOBIOTICS_BY_CYTOCHROME_P450	0	4.0774e-08
KEGG_TAURINE_AND_HYPOTAURINE_METABOLISM	KEGG_DRUG_METABOLISM_CYTOCHROME_P450	0	4.0774e-08
KEGG_SELENOAMINO_ACID_METABOLISM	KEGG_ONE_CARBON_POOL_BY_FOLATE	6.6956e-07	5.7089e-12
KEGG_SELENOAMINO_ACID_METABOLISM	KEGG_METABOLISM_OF_XENOBIOTICS_BY_CYTOCHROME_P450	0	9.2158e-06
KEGG_SELENOAMINO_ACID_METABOLISM	KEGG_DRUG_METABOLISM_CYTOCHROME_P450	0	9.2158e-06
KEGG_GLUTATHIONE_METABOLISM	KEGG_ARACHIDONIC_ACID_METABOLISM	0	0
KEGG_GLUTATHIONE_METABOLISM	KEGG_LINOLEIC_ACID_METABOLISM	0	1.5637e-10
KEGG_GLUTATHIONE_METABOLISM	KEGG_RETINOL_METABOLISM	0	0
KEGG_GLUTATHIONE_METABOLISM	KEGG_METABOLISM_OF_XENOBIOTICS_BY_CYTOCHROME_P450	0	0
KEGG_GLUTATHIONE_METABOLISM	KEGG_DRUG_METABOLISM_CYTOCHROME_P450	0	0
KEGG_STARCH_AND_SUCROSE_METABOLISM	KEGG_OTHER_GLYCAN_DEGRADATION	6.6956e-07	0
KEGG_STARCH_AND_SUCROSE_METABOLISM	KEGG_AMINO_SUGAR_AND_NUCLEOTIDE_SUGAR_METABOLISM	0	7.9208e-06
KEGG_STARCH_AND_SUCROSE_METABOLISM	KEGG_GLYCOSAMINOGLYCAN_DEGRADATION	8.6239e-08	4.4888e-07
KEGG_STARCH_AND_SUCROSE_METABOLISM	KEGG_GLYCOSPHINGOLIPID_BIOSYNTHESIS_GLOBO_SERIES	3.1246e-07	0.00011578
KEGG_STARCH_AND_SUCROSE_METABOLISM	KEGG_GLYCOSPHINGOLIPID_BIOSYNTHESIS_GANGLIO_SERIES	4.6449e-07	0.00011578
KEGG_N_GLYCAN_BIOSYNTHESIS	KEGG_GLYCOSYLPHOSPHATIDYLINOSITOL_GPI_ANCHOR_BIOSYNTHESIS	1.8938e-10	0
KEGG_N_GLYCAN_BIOSYNTHESIS	KEGG_RIBOSOME	0	3.7569e-08
KEGG_N_GLYCAN_BIOSYNTHESIS	KEGG_PROTEIN_EXPORT	0	0.0001605
KEGG_OTHER_GLYCAN_DEGRADATION	KEGG_GLYCOSAMINOGLYCAN_BIOSYNTHESIS_KERATAN_SULFATE	0.00046982	0.00071099
KEGG_O_GLYCAN_BIOSYNTHESIS	KEGG_GLYCOSAMINOGLYCAN_BIOSYNTHESIS_KERATAN_SULFATE	0	0
KEGG_O_GLYCAN_BIOSYNTHESIS	KEGG_GLYCOSPHINGOLIPID_BIOSYNTHESIS_LACTO_AND_NEOLACTO_SERIES	0	0
KEGG_O_GLYCAN_BIOSYNTHESIS	KEGG_GLYCOSPHINGOLIPID_BIOSYNTHESIS_GLOBO_SERIES	0	0
KEGG_O_GLYCAN_BIOSYNTHESIS	KEGG_GLYCOSPHINGOLIPID_BIOSYNTHESIS_GANGLIO_SERIES	0	0
KEGG_AMINO_SUGAR_AND_NUCLEOTIDE_SUGAR_METABOLISM	KEGG_GLYCOSAMINOGLYCAN_DEGRADATION	0	0
KEGG_AMINO_SUGAR_AND_NUCLEOTIDE_SUGAR_METABOLISM	KEGG_SPHINGOLIPID_METABOLISM	8.13e-05	9.088e-06
KEGG_AMINO_SUGAR_AND_NUCLEOTIDE_SUGAR_METABOLISM	KEGG_GLYCOSPHINGOLIPID_BIOSYNTHESIS_GLOBO_SERIES	5.8253e-13	3.5749e-14
KEGG_AMINO_SUGAR_AND_NUCLEOTIDE_SUGAR_METABOLISM	KEGG_GLYCOSPHINGOLIPID_BIOSYNTHESIS_GANGLIO_SERIES	8.4042e-09	1.2739e-12
KEGG_AMINO_SUGAR_AND_NUCLEOTIDE_SUGAR_METABOLISM	KEGG_LYSOSOME	3.1062e-12	3.9947e-11
KEGG_GLYCOSAMINOGLYCAN_DEGRADATION	KEGG_GLYCOSAMINOGLYCAN_BIOSYNTHESIS_HEPARAN_SULFATE	0	8.6239e-08
KEGG_GLYCOSAMINOGLYCAN_DEGRADATION	KEGG_SPHINGOLIPID_METABOLISM	1.1709e-08	8.022e-05
KEGG_GLYCOSAMINOGLYCAN_DEGRADATION	KEGG_GLYCOSPHINGOLIPID_BIOSYNTHESIS_LACTO_AND_NEOLACTO_SERIES	0.00016375	8.022e-05
KEGG_GLYCOSAMINOGLYCAN_DEGRADATION	KEGG_GLYCOSPHINGOLIPID_BIOSYNTHESIS_GLOBO_SERIES	4.1078e-15	0
KEGG_GLYCOSAMINOGLYCAN_DEGRADATION	KEGG_GLYCOSPHINGOLIPID_BIOSYNTHESIS_GANGLIO_SERIES	1.1619e-10	0
KEGG_GLYCOSAMINOGLYCAN_BIOSYNTHESIS_CHONDROITIN_SULFATE	KEGG_GLYCOSAMINOGLYCAN_BIOSYNTHESIS_HEPARAN_SULFATE	0	0
KEGG_GLYCOSAMINOGLYCAN_BIOSYNTHESIS_CHONDROITIN_SULFATE	KEGG_SULFUR_METABOLISM	1.4433e-15	0
KEGG_GLYCOSAMINOGLYCAN_BIOSYNTHESIS_KERATAN_SULFATE	KEGG_GLYCOSPHINGOLIPID_BIOSYNTHESIS_LACTO_AND_NEOLACTO_SERIES	0	5.8253e-13
KEGG_GLYCOSAMINOGLYCAN_BIOSYNTHESIS_KERATAN_SULFATE	KEGG_GLYCOSPHINGOLIPID_BIOSYNTHESIS_GLOBO_SERIES	0	4.1078e-15
KEGG_GLYCOSAMINOGLYCAN_BIOSYNTHESIS_KERATAN_SULFATE	KEGG_GLYCOSPHINGOLIPID_BIOSYNTHESIS_GANGLIO_SERIES	0	4.1078e-15
KEGG_GLYCOSAMINOGLYCAN_BIOSYNTHESIS_HEPARAN_SULFATE	KEGG_SULFUR_METABOLISM	1.0276e-05	0
KEGG_GLYCEROLIPID_METABOLISM	KEGG_GLYCEROPHOSPHOLIPID_METABOLISM	0	1.5231e-05
KEGG_GLYCEROLIPID_METABOLISM	KEGG_ETHER_LIPID_METABOLISM	1.1617e-12	1.0144e-10
KEGG_GLYCEROLIPID_METABOLISM	KEGG_ALPHA_LINOLENIC_ACID_METABOLISM	1.2899e-06	0.00019693
KEGG_GLYCEROLIPID_METABOLISM	KEGG_SPHINGOLIPID_METABOLISM	0	0
KEGG_GLYCEROLIPID_METABOLISM	KEGG_LONG_TERM_DEPRESSION	0.0008751	1.5231e-05
KEGG_GLYCEROLIPID_METABOLISM	KEGG_GNRH_SIGNALING_PATHWAY	8.3133e-05	1.5231e-05
KEGG_INOSITOL_PHOSPHATE_METABOLISM	KEGG_CALCIUM_SIGNALING_PATHWAY	1.7764e-15	0
KEGG_INOSITOL_PHOSPHATE_METABOLISM	KEGG_CHEMOKINE_SIGNALING_PATHWAY	1.0422e-07	7.4808e-09
KEGG_INOSITOL_PHOSPHATE_METABOLISM	KEGG_PHOSPHATIDYLINOSITOL_SIGNALING_SYSTEM	0	0.00034471
KEGG_INOSITOL_PHOSPHATE_METABOLISM	KEGG_MTOR_SIGNALING_PATHWAY	6.3142e-08	1.7319e-14
KEGG_INOSITOL_PHOSPHATE_METABOLISM	KEGG_VASCULAR_SMOOTH_MUSCLE_CONTRACTION	3.3231e-06	1.7319e-14
KEGG_INOSITOL_PHOSPHATE_METABOLISM	KEGG_FOCAL_ADHESION	7.1597e-06	2.2282e-06
KEGG_INOSITOL_PHOSPHATE_METABOLISM	KEGG_GAP_JUNCTION	3.1739e-07	0
KEGG_INOSITOL_PHOSPHATE_METABOLISM	KEGG_NATURAL_KILLER_CELL_MEDIATED_CYTOTOXICITY	0.00075519	3.0346e-05
KEGG_INOSITOL_PHOSPHATE_METABOLISM	KEGG_LONG_TERM_POTENTIATION	4.0578e-08	0
KEGG_INOSITOL_PHOSPHATE_METABOLISM	KEGG_LONG_TERM_DEPRESSION	9.5677e-05	1.7319e-14
KEGG_INOSITOL_PHOSPHATE_METABOLISM	KEGG_TASTE_TRANSDUCTION	1.5231e-05	0
KEGG_INOSITOL_PHOSPHATE_METABOLISM	KEGG_GNRH_SIGNALING_PATHWAY	9.467e-06	5.5511e-16
KEGG_INOSITOL_PHOSPHATE_METABOLISM	KEGG_MELANOGENESIS	0.00062767	0
KEGG_INOSITOL_PHOSPHATE_METABOLISM	KEGG_TYPE_II_DIABETES_MELLITUS	4.4888e-07	2.2282e-06
KEGG_INOSITOL_PHOSPHATE_METABOLISM	KEGG_ALDOSTERONE_REGULATED_SODIUM_REABSORPTION	5.1258e-06	0
KEGG_INOSITOL_PHOSPHATE_METABOLISM	KEGG_ALZHEIMERS_DISEASE	5.8511e-05	0
KEGG_INOSITOL_PHOSPHATE_METABOLISM	KEGG_RENAL_CELL_CARCINOMA	9.7024e-06	1.3905e-07
KEGG_INOSITOL_PHOSPHATE_METABOLISM	KEGG_ENDOMETRIAL_CANCER	1.184e-05	1.4486e-11
KEGG_INOSITOL_PHOSPHATE_METABOLISM	KEGG_GLIOMA	1.3278e-12	0
KEGG_INOSITOL_PHOSPHATE_METABOLISM	KEGG_PROSTATE_CANCER	2.0503e-07	2.2282e-06
KEGG_INOSITOL_PHOSPHATE_METABOLISM	KEGG_MELANOMA	6.0886e-07	0
KEGG_INOSITOL_PHOSPHATE_METABOLISM	KEGG_NON_SMALL_CELL_LUNG_CANCER	2.1748e-05	3.5093e-10
KEGG_GLYCOSYLPHOSPHATIDYLINOSITOL_GPI_ANCHOR_BIOSYNTHESIS	KEGG_COMPLEMENT_AND_COAGULATION_CASCADES	0	1.8938e-10
KEGG_GLYCEROPHOSPHOLIPID_METABOLISM	KEGG_ETHER_LIPID_METABOLISM	1.7254e-09	0
KEGG_GLYCEROPHOSPHOLIPID_METABOLISM	KEGG_ARACHIDONIC_ACID_METABOLISM	0	1.8874e-15
KEGG_GLYCEROPHOSPHOLIPID_METABOLISM	KEGG_LINOLEIC_ACID_METABOLISM	0	0
KEGG_GLYCEROPHOSPHOLIPID_METABOLISM	KEGG_SPHINGOLIPID_METABOLISM	3.9857e-13	0
KEGG_GLYCEROPHOSPHOLIPID_METABOLISM	KEGG_RETINOL_METABOLISM	6.6613e-16	1.1436e-07
KEGG_GLYCEROPHOSPHOLIPID_METABOLISM	KEGG_METABOLISM_OF_XENOBIOTICS_BY_CYTOCHROME_P450	2.5226e-12	7.63e-09
KEGG_GLYCEROPHOSPHOLIPID_METABOLISM	KEGG_DRUG_METABOLISM_CYTOCHROME_P450	0	7.63e-09
KEGG_GLYCEROPHOSPHOLIPID_METABOLISM	KEGG_BIOSYNTHESIS_OF_UNSATURATED_FATTY_ACIDS	9.7197e-05	0
KEGG_GLYCEROPHOSPHOLIPID_METABOLISM	KEGG_PPAR_SIGNALING_PATHWAY	7.1256e-06	1.1436e-07
KEGG_GLYCEROPHOSPHOLIPID_METABOLISM	KEGG_VEGF_SIGNALING_PATHWAY	1.3527e-06	1.1299e-12
KEGG_GLYCEROPHOSPHOLIPID_METABOLISM	KEGG_FC_EPSILON_RI_SIGNALING_PATHWAY	2.0566e-05	7.63e-09
KEGG_GLYCEROPHOSPHOLIPID_METABOLISM	KEGG_LEISHMANIA_INFECTION	7.9121e-06	1.1436e-07
KEGG_ETHER_LIPID_METABOLISM	KEGG_ARACHIDONIC_ACID_METABOLISM	0	4.4409e-16
KEGG_ETHER_LIPID_METABOLISM	KEGG_LINOLEIC_ACID_METABOLISM	0	0
KEGG_ETHER_LIPID_METABOLISM	KEGG_SPHINGOLIPID_METABOLISM	3.9857e-13	5.1914e-08
KEGG_ETHER_LIPID_METABOLISM	KEGG_RETINOL_METABOLISM	6.6613e-16	1.1617e-12
KEGG_ETHER_LIPID_METABOLISM	KEGG_METABOLISM_OF_XENOBIOTICS_BY_CYTOCHROME_P450	2.5226e-12	2.3981e-14
KEGG_ETHER_LIPID_METABOLISM	KEGG_DRUG_METABOLISM_CYTOCHROME_P450	0	2.3981e-14
KEGG_ETHER_LIPID_METABOLISM	KEGG_BIOSYNTHESIS_OF_UNSATURATED_FATTY_ACIDS	9.7197e-05	0
KEGG_ETHER_LIPID_METABOLISM	KEGG_PPAR_SIGNALING_PATHWAY	7.1256e-06	1.7254e-09
KEGG_ETHER_LIPID_METABOLISM	KEGG_VEGF_SIGNALING_PATHWAY	1.5693e-05	0
KEGG_ETHER_LIPID_METABOLISM	KEGG_FC_EPSILON_RI_SIGNALING_PATHWAY	0.00019533	2.3981e-14
KEGG_ETHER_LIPID_METABOLISM	KEGG_FC_GAMMA_R_MEDIATED_PHAGOCYTOSIS	0.00062767	0.00043804
KEGG_ETHER_LIPID_METABOLISM	KEGG_LEISHMANIA_INFECTION	8.7776e-05	4.8455e-11
KEGG_ARACHIDONIC_ACID_METABOLISM	KEGG_LINOLEIC_ACID_METABOLISM	5.6153e-07	0
KEGG_ARACHIDONIC_ACID_METABOLISM	KEGG_RETINOL_METABOLISM	6.6613e-16	0
KEGG_ARACHIDONIC_ACID_METABOLISM	KEGG_METABOLISM_OF_XENOBIOTICS_BY_CYTOCHROME_P450	0	0
KEGG_ARACHIDONIC_ACID_METABOLISM	KEGG_DRUG_METABOLISM_CYTOCHROME_P450	0	0
KEGG_ARACHIDONIC_ACID_METABOLISM	KEGG_GNRH_SIGNALING_PATHWAY	8.3133e-05	6.1576e-10
KEGG_ARACHIDONIC_ACID_METABOLISM	KEGG_LEISHMANIA_INFECTION	0.00081605	0
KEGG_LINOLEIC_ACID_METABOLISM	KEGG_RETINOL_METABOLISM	0	4.1078e-15
KEGG_LINOLEIC_ACID_METABOLISM	KEGG_METABOLISM_OF_XENOBIOTICS_BY_CYTOCHROME_P450	0	4.1078e-15
KEGG_LINOLEIC_ACID_METABOLISM	KEGG_DRUG_METABOLISM_CYTOCHROME_P450	0	4.1078e-15
KEGG_LINOLEIC_ACID_METABOLISM	KEGG_BIOSYNTHESIS_OF_UNSATURATED_FATTY_ACIDS	9.7197e-05	0
KEGG_LINOLEIC_ACID_METABOLISM	KEGG_PPAR_SIGNALING_PATHWAY	0.00076003	5.2921e-10
KEGG_LINOLEIC_ACID_METABOLISM	KEGG_FC_EPSILON_RI_SIGNALING_PATHWAY	0.00019533	5.2921e-10
KEGG_LINOLEIC_ACID_METABOLISM	KEGG_GNRH_SIGNALING_PATHWAY	0.00062767	1.3524e-05
KEGG_LINOLEIC_ACID_METABOLISM	KEGG_LEISHMANIA_INFECTION	0.00081605	2.4536e-13
KEGG_ALPHA_LINOLENIC_ACID_METABOLISM	KEGG_RETINOL_METABOLISM	2.2427e-14	8.1782e-12
KEGG_ALPHA_LINOLENIC_ACID_METABOLISM	KEGG_METABOLISM_OF_XENOBIOTICS_BY_CYTOCHROME_P450	2.5226e-12	9.5701e-14
KEGG_ALPHA_LINOLENIC_ACID_METABOLISM	KEGG_DRUG_METABOLISM_CYTOCHROME_P450	0	9.5701e-14
KEGG_ALPHA_LINOLENIC_ACID_METABOLISM	KEGG_BIOSYNTHESIS_OF_UNSATURATED_FATTY_ACIDS	3.8245e-06	0
KEGG_ALPHA_LINOLENIC_ACID_METABOLISM	KEGG_PPAR_SIGNALING_PATHWAY	2.0232e-09	8.1782e-12
KEGG_ALPHA_LINOLENIC_ACID_METABOLISM	KEGG_PEROXISOME	2.2444e-05	4.2101e-05
KEGG_ALPHA_LINOLENIC_ACID_METABOLISM	KEGG_ADIPOCYTOKINE_SIGNALING_PATHWAY	6.7141e-05	4.2101e-05
KEGG_ALPHA_LINOLENIC_ACID_METABOLISM	KEGG_LEISHMANIA_INFECTION	8.7776e-05	9.5701e-14
KEGG_SPHINGOLIPID_METABOLISM	KEGG_FC_GAMMA_R_MEDIATED_PHAGOCYTOSIS	9.4003e-07	3.9857e-13
KEGG_GLYCOSPHINGOLIPID_BIOSYNTHESIS_LACTO_AND_NEOLACTO_SERIES	KEGG_GLYCOSPHINGOLIPID_BIOSYNTHESIS_GLOBO_SERIES	5.8253e-13	0
KEGG_GLYCOSPHINGOLIPID_BIOSYNTHESIS_LACTO_AND_NEOLACTO_SERIES	KEGG_GLYCOSPHINGOLIPID_BIOSYNTHESIS_GANGLIO_SERIES	0	0
KEGG_GLYCOSPHINGOLIPID_BIOSYNTHESIS_GLOBO_SERIES	KEGG_GLYCOSPHINGOLIPID_BIOSYNTHESIS_GANGLIO_SERIES	1.0103e-14	0
KEGG_GLYCOSPHINGOLIPID_BIOSYNTHESIS_GLOBO_SERIES	KEGG_LYSOSOME	1.9618e-13	5.089e-09
KEGG_GLYCOSPHINGOLIPID_BIOSYNTHESIS_GANGLIO_SERIES	KEGG_LYSOSOME	1.1435e-14	4.6449e-07
KEGG_PYRUVATE_METABOLISM	KEGG_PROPANOATE_METABOLISM	4.0935e-08	3.7547e-06
KEGG_PYRUVATE_METABOLISM	KEGG_PPAR_SIGNALING_PATHWAY	5.3892e-07	2.6626e-10
KEGG_PYRUVATE_METABOLISM	KEGG_PROXIMAL_TUBULE_BICARBONATE_RECLAMATION	0.00011664	0
KEGG_GLYOXYLATE_AND_DICARBOXYLATE_METABOLISM	KEGG_FOLATE_BIOSYNTHESIS	4.8262e-06	6.6956e-07
KEGG_GLYOXYLATE_AND_DICARBOXYLATE_METABOLISM	KEGG_NITROGEN_METABOLISM	3.6983e-11	1.3324e-08
KEGG_GLYOXYLATE_AND_DICARBOXYLATE_METABOLISM	KEGG_PROXIMAL_TUBULE_BICARBONATE_RECLAMATION	4.8431e-06	6.6956e-07
KEGG_PROPANOATE_METABOLISM	KEGG_BUTANOATE_METABOLISM	0	1.5876e-14
KEGG_PROPANOATE_METABOLISM	KEGG_PPAR_SIGNALING_PATHWAY	2.2204e-16	0
KEGG_PROPANOATE_METABOLISM	KEGG_PEROXISOME	3.908e-11	0
KEGG_BUTANOATE_METABOLISM	KEGG_NITROGEN_METABOLISM	8.022e-05	1.5769e-06
KEGG_BUTANOATE_METABOLISM	KEGG_PPAR_SIGNALING_PATHWAY	1.8696e-13	6.6613e-16
KEGG_BUTANOATE_METABOLISM	KEGG_PEROXISOME	0	0
KEGG_ONE_CARBON_POOL_BY_FOLATE	KEGG_NICOTINATE_AND_NICOTINAMIDE_METABOLISM	6.0629e-06	0.00071099
KEGG_ONE_CARBON_POOL_BY_FOLATE	KEGG_FOLATE_BIOSYNTHESIS	0.0002183	0
KEGG_ONE_CARBON_POOL_BY_FOLATE	KEGG_NITROGEN_METABOLISM	3.6983e-11	0
KEGG_RIBOFLAVIN_METABOLISM	KEGG_NICOTINATE_AND_NICOTINAMIDE_METABOLISM	0.00013876	2.5481e-05
KEGG_NICOTINATE_AND_NICOTINAMIDE_METABOLISM	KEGG_DRUG_METABOLISM_OTHER_ENZYMES	0	3.8081e-14
KEGG_FOLATE_BIOSYNTHESIS	KEGG_NITROGEN_METABOLISM	3.6983e-11	4.8262e-06
KEGG_RETINOL_METABOLISM	KEGG_METABOLISM_OF_XENOBIOTICS_BY_CYTOCHROME_P450	0	4.2493e-10
KEGG_RETINOL_METABOLISM	KEGG_DRUG_METABOLISM_CYTOCHROME_P450	0	8.8613e-09
KEGG_RETINOL_METABOLISM	KEGG_VEGF_SIGNALING_PATHWAY	1.012e-07	4.2493e-10
KEGG_RETINOL_METABOLISM	KEGG_FC_EPSILON_RI_SIGNALING_PATHWAY	1.8543e-06	3.3752e-05
KEGG_LIMONENE_AND_PINENE_DEGRADATION	KEGG_PPAR_SIGNALING_PATHWAY	2.2204e-16	3.6918e-10
KEGG_LIMONENE_AND_PINENE_DEGRADATION	KEGG_PEROXISOME	0	9.1038e-15
KEGG_METABOLISM_OF_XENOBIOTICS_BY_CYTOCHROME_P450	KEGG_DRUG_METABOLISM_CYTOCHROME_P450	8.569e-11	1.2387e-09
KEGG_METABOLISM_OF_XENOBIOTICS_BY_CYTOCHROME_P450	KEGG_VEGF_SIGNALING_PATHWAY	6.6466e-09	5.9275e-11
KEGG_METABOLISM_OF_XENOBIOTICS_BY_CYTOCHROME_P450	KEGG_FC_EPSILON_RI_SIGNALING_PATHWAY	1.4522e-07	6.12e-05
KEGG_DRUG_METABOLISM_CYTOCHROME_P450	KEGG_VEGF_SIGNALING_PATHWAY	6.6466e-09	1.7231e-09
KEGG_DRUG_METABOLISM_CYTOCHROME_P450	KEGG_FC_EPSILON_RI_SIGNALING_PATHWAY	1.4522e-07	7.3534e-05
KEGG_DRUG_METABOLISM_OTHER_ENZYMES	KEGG_RNA_POLYMERASE	0	7.0162e-10
KEGG_BIOSYNTHESIS_OF_UNSATURATED_FATTY_ACIDS	KEGG_PPAR_SIGNALING_PATHWAY	6.7724e-15	1.175e-07
KEGG_BIOSYNTHESIS_OF_UNSATURATED_FATTY_ACIDS	KEGG_PEROXISOME	1.1398e-08	1.175e-07
KEGG_BIOSYNTHESIS_OF_UNSATURATED_FATTY_ACIDS	KEGG_ADIPOCYTOKINE_SIGNALING_PATHWAY	1.4632e-09	9.7197e-05
KEGG_RIBOSOME	KEGG_PROTEIN_EXPORT	0	0
KEGG_RNA_POLYMERASE	KEGG_BASAL_TRANSCRIPTION_FACTORS	4.828e-05	1.1102e-16
KEGG_RNA_POLYMERASE	KEGG_BASE_EXCISION_REPAIR	0.00038662	0.00025823
KEGG_RNA_POLYMERASE	KEGG_NUCLEOTIDE_EXCISION_REPAIR	3.9947e-11	0
KEGG_BASAL_TRANSCRIPTION_FACTORS	KEGG_NUCLEOTIDE_EXCISION_REPAIR	0	0
KEGG_DNA_REPLICATION	KEGG_PROGESTERONE_MEDIATED_OOCYTE_MATURATION	1.2443e-09	0.00069306
KEGG_PROTEASOME	KEGG_UBIQUITIN_MEDIATED_PROTEOLYSIS	0	1.7639e-08
KEGG_BASE_EXCISION_REPAIR	KEGG_MISMATCH_REPAIR	2.982e-06	8.0613e-13
KEGG_MISMATCH_REPAIR	KEGG_HOMOLOGOUS_RECOMBINATION	7.5107e-06	0
KEGG_MAPK_SIGNALING_PATHWAY	KEGG_RENAL_CELL_CARCINOMA	0.00093727	8.0444e-05
KEGG_CALCIUM_SIGNALING_PATHWAY	KEGG_PHOSPHATIDYLINOSITOL_SIGNALING_SYSTEM	0	4.9191e-11
KEGG_CALCIUM_SIGNALING_PATHWAY	KEGG_NEUROACTIVE_LIGAND_RECEPTOR_INTERACTION	4.4106e-06	1.8981e-05
KEGG_CALCIUM_SIGNALING_PATHWAY	KEGG_CARDIAC_MUSCLE_CONTRACTION	2.0566e-05	5.227e-10
KEGG_CALCIUM_SIGNALING_PATHWAY	KEGG_HYPERTROPHIC_CARDIOMYOPATHY_HCM	2.4462e-05	0.00061554
KEGG_CALCIUM_SIGNALING_PATHWAY	KEGG_ARRHYTHMOGENIC_RIGHT_VENTRICULAR_CARDIOMYOPATHY_ARVC	9.7024e-06	0.00061554
KEGG_CALCIUM_SIGNALING_PATHWAY	KEGG_DILATED_CARDIOMYOPATHY	3.6926e-05	0.00061554
KEGG_CYTOKINE_CYTOKINE_RECEPTOR_INTERACTION	KEGG_COMPLEMENT_AND_COAGULATION_CASCADES	0.00010413	0.00010788
KEGG_CHEMOKINE_SIGNALING_PATHWAY	KEGG_PHOSPHATIDYLINOSITOL_SIGNALING_SYSTEM	0	5.5027e-06
KEGG_CHEMOKINE_SIGNALING_PATHWAY	KEGG_TIGHT_JUNCTION	1.3437e-05	0.00096748
KEGG_CHEMOKINE_SIGNALING_PATHWAY	KEGG_GAP_JUNCTION	3.6926e-05	7.9417e-07
KEGG_CHEMOKINE_SIGNALING_PATHWAY	KEGG_LONG_TERM_POTENTIATION	7.9121e-06	3.4457e-05
KEGG_CHEMOKINE_SIGNALING_PATHWAY	KEGG_LONG_TERM_DEPRESSION	6.8643e-07	0.00096748
KEGG_CHEMOKINE_SIGNALING_PATHWAY	KEGG_GNRH_SIGNALING_PATHWAY	8.3133e-05	0.00019358
KEGG_PHOSPHATIDYLINOSITOL_SIGNALING_SYSTEM	KEGG_MTOR_SIGNALING_PATHWAY	0.00021735	8.7597e-14
KEGG_PHOSPHATIDYLINOSITOL_SIGNALING_SYSTEM	KEGG_FOCAL_ADHESION	7.1597e-06	2.2444e-05
KEGG_PHOSPHATIDYLINOSITOL_SIGNALING_SYSTEM	KEGG_TIGHT_JUNCTION	0.00060085	0
KEGG_PHOSPHATIDYLINOSITOL_SIGNALING_SYSTEM	KEGG_GAP_JUNCTION	3.6702e-06	0
KEGG_PHOSPHATIDYLINOSITOL_SIGNALING_SYSTEM	KEGG_TASTE_TRANSDUCTION	0.00019693	0
KEGG_PHOSPHATIDYLINOSITOL_SIGNALING_SYSTEM	KEGG_RENAL_CELL_CARCINOMA	0.00010413	7.06e-10
KEGG_PHOSPHATIDYLINOSITOL_SIGNALING_SYSTEM	KEGG_GLIOMA	3.6456e-06	0
KEGG_PHOSPHATIDYLINOSITOL_SIGNALING_SYSTEM	KEGG_PROSTATE_CANCER	2.6626e-05	2.2444e-05
KEGG_PHOSPHATIDYLINOSITOL_SIGNALING_SYSTEM	KEGG_MELANOMA	8.7776e-05	3.5527e-15
KEGG_NEUROACTIVE_LIGAND_RECEPTOR_INTERACTION	KEGG_GAP_JUNCTION	3.6926e-05	1.184e-07
KEGG_NEUROACTIVE_LIGAND_RECEPTOR_INTERACTION	KEGG_MELANOGENESIS	8.3133e-05	4.4106e-06
KEGG_OOCYTE_MEIOSIS	KEGG_UBIQUITIN_MEDIATED_PROTEOLYSIS	9.5993e-05	3.0748e-06
KEGG_OOCYTE_MEIOSIS	KEGG_HEDGEHOG_SIGNALING_PATHWAY	0.00034471	2.6601e-05
KEGG_P53_SIGNALING_PATHWAY	KEGG_PROSTATE_CANCER	2.6626e-05	0.00065667
KEGG_P53_SIGNALING_PATHWAY	KEGG_CHRONIC_MYELOID_LEUKEMIA	0.0008751	5.7464e-06
KEGG_P53_SIGNALING_PATHWAY	KEGG_SMALL_CELL_LUNG_CANCER	2.506e-06	0.00065667
KEGG_REGULATION_OF_AUTOPHAGY	KEGG_ADIPOCYTOKINE_SIGNALING_PATHWAY	6.7141e-05	0.00049415
KEGG_REGULATION_OF_AUTOPHAGY	KEGG_TYPE_II_DIABETES_MELLITUS	0.00011578	0.00049415
KEGG_LYSOSOME	KEGG_PARKINSONS_DISEASE	7.1354e-11	7.8594e-07
KEGG_ENDOCYTOSIS	KEGG_ADHERENS_JUNCTION	8.7776e-05	2.4484e-05
KEGG_ENDOCYTOSIS	KEGG_TIGHT_JUNCTION	0.00060085	0.00074676
KEGG_ENDOCYTOSIS	KEGG_RENAL_CELL_CARCINOMA	0.00093727	0.0001434
KEGG_ENDOCYTOSIS	KEGG_PANCREATIC_CANCER	0.00060912	0.00074676
KEGG_ENDOCYTOSIS	KEGG_MELANOMA	0.00081605	0.0001434
KEGG_MTOR_SIGNALING_PATHWAY	KEGG_LONG_TERM_POTENTIATION	0.00081605	0.00021735
KEGG_MTOR_SIGNALING_PATHWAY	KEGG_NEUROTROPHIN_SIGNALING_PATHWAY	6.682e-10	0.00021735
KEGG_MTOR_SIGNALING_PATHWAY	KEGG_GLIOMA	2.468e-07	0.00021735
KEGG_MTOR_SIGNALING_PATHWAY	KEGG_MELANOMA	6.0886e-07	1.132e-06
KEGG_MTOR_SIGNALING_PATHWAY	KEGG_VIRAL_MYOCARDITIS	0.00052183	0.00021735
KEGG_APOPTOSIS	KEGG_NOD_LIKE_RECEPTOR_SIGNALING_PATHWAY	5.0577e-05	0.00024244
KEGG_APOPTOSIS	KEGG_ALLOGRAFT_REJECTION	2.6732e-05	1.2812e-13
KEGG_CARDIAC_MUSCLE_CONTRACTION	KEGG_LEUKOCYTE_TRANSENDOTHELIAL_MIGRATION	0.00021308	0.00019533
KEGG_CARDIAC_MUSCLE_CONTRACTION	KEGG_ALZHEIMERS_DISEASE	5.8511e-05	9.991e-09
KEGG_VASCULAR_SMOOTH_MUSCLE_CONTRACTION	KEGG_ARRHYTHMOGENIC_RIGHT_VENTRICULAR_CARDIOMYOPATHY_ARVC	0.00010413	2.8463e-05
KEGG_VASCULAR_SMOOTH_MUSCLE_CONTRACTION	KEGG_DILATED_CARDIOMYOPATHY	0.0003187	2.8463e-05
KEGG_HEDGEHOG_SIGNALING_PATHWAY	KEGG_CIRCADIAN_RHYTHM_MAMMAL	1.4433e-15	3.0346e-05
KEGG_TGF_BETA_SIGNALING_PATHWAY	KEGG_BLADDER_CANCER	0.00085357	4.3189e-05
KEGG_AXON_GUIDANCE	KEGG_ADHERENS_JUNCTION	7.9121e-06	8.9108e-11
KEGG_AXON_GUIDANCE	KEGG_TIGHT_JUNCTION	0.00060085	1.0383e-05
KEGG_AXON_GUIDANCE	KEGG_LEUKOCYTE_TRANSENDOTHELIAL_MIGRATION	3.1552e-08	0.00049642
KEGG_FOCAL_ADHESION	KEGG_TIGHT_JUNCTION	1.3437e-05	2.0172e-09
KEGG_FOCAL_ADHESION	KEGG_REGULATION_OF_ACTIN_CYTOSKELETON	9.1403e-05	2.0457e-11
KEGG_FOCAL_ADHESION	KEGG_HYPERTROPHIC_CARDIOMYOPATHY_HCM	0.00022584	1.1102e-16
KEGG_FOCAL_ADHESION	KEGG_DILATED_CARDIOMYOPATHY	0.0003187	0
KEGG_ECM_RECEPTOR_INTERACTION	KEGG_REGULATION_OF_ACTIN_CYTOSKELETON	9.1403e-05	6.2738e-11
KEGG_CELL_ADHESION_MOLECULES_CAMS	KEGG_ADHERENS_JUNCTION	7.9121e-06	1.3398e-06
KEGG_ADHERENS_JUNCTION	KEGG_FC_GAMMA_R_MEDIATED_PHAGOCYTOSIS	6.4132e-09	0.00081605
KEGG_ADHERENS_JUNCTION	KEGG_LEUKOCYTE_TRANSENDOTHELIAL_MIGRATION	1.9509e-10	0.00081605
KEGG_ADHERENS_JUNCTION	KEGG_ALDOSTERONE_REGULATED_SODIUM_REABSORPTION	8.13e-05	0.00081605
KEGG_ADHERENS_JUNCTION	KEGG_RENAL_CELL_CARCINOMA	9.7024e-06	6.0886e-07
KEGG_TIGHT_JUNCTION	KEGG_FC_GAMMA_R_MEDIATED_PHAGOCYTOSIS	0.00062767	1.3437e-05
KEGG_TIGHT_JUNCTION	KEGG_LONG_TERM_POTENTIATION	0.00081605	1.6662e-06
KEGG_TIGHT_JUNCTION	KEGG_INSULIN_SIGNALING_PATHWAY	0.00057324	1.8465e-07
KEGG_TIGHT_JUNCTION	KEGG_RENAL_CELL_CARCINOMA	0.00093727	1.8427e-08
KEGG_TIGHT_JUNCTION	KEGG_PANCREATIC_CANCER	6.12e-05	1.6662e-06
KEGG_TIGHT_JUNCTION	KEGG_GLIOMA	4.585e-05	0.00060085
KEGG_TIGHT_JUNCTION	KEGG_PROSTATE_CANCER	2.6626e-05	0.00060085
KEGG_TIGHT_JUNCTION	KEGG_MELANOMA	8.7776e-05	0.00060085
KEGG_TIGHT_JUNCTION	KEGG_NON_SMALL_CELL_LUNG_CANCER	0.00026301	1.3437e-05
KEGG_GAP_JUNCTION	KEGG_TASTE_TRANSDUCTION	0.00019693	3.1739e-07
KEGG_GAP_JUNCTION	KEGG_RENAL_CELL_CARCINOMA	0.00010413	3.6702e-06
KEGG_TOLL_LIKE_RECEPTOR_SIGNALING_PATHWAY	KEGG_NOD_LIKE_RECEPTOR_SIGNALING_PATHWAY	0.00052183	1.1091e-05
KEGG_TOLL_LIKE_RECEPTOR_SIGNALING_PATHWAY	KEGG_CYTOSOLIC_DNA_SENSING_PATHWAY	0.0003758	1.0104e-07
KEGG_TOLL_LIKE_RECEPTOR_SIGNALING_PATHWAY	KEGG_HEMATOPOIETIC_CELL_LINEAGE	4.6632e-05	9.5194e-05
KEGG_TOLL_LIKE_RECEPTOR_SIGNALING_PATHWAY	KEGG_T_CELL_RECEPTOR_SIGNALING_PATHWAY	6.84e-12	1.1091e-05
KEGG_TOLL_LIKE_RECEPTOR_SIGNALING_PATHWAY	KEGG_B_CELL_RECEPTOR_SIGNALING_PATHWAY	0.00015576	1.1091e-05
KEGG_TOLL_LIKE_RECEPTOR_SIGNALING_PATHWAY	KEGG_NEUROTROPHIN_SIGNALING_PATHWAY	8.7013e-08	3.729e-11
KEGG_TOLL_LIKE_RECEPTOR_SIGNALING_PATHWAY	KEGG_TYPE_I_DIABETES_MELLITUS	0.00069306	3.729e-11
KEGG_TOLL_LIKE_RECEPTOR_SIGNALING_PATHWAY	KEGG_AUTOIMMUNE_THYROID_DISEASE	0.000178	0
KEGG_TOLL_LIKE_RECEPTOR_SIGNALING_PATHWAY	KEGG_ALLOGRAFT_REJECTION	2.6732e-05	0
KEGG_TOLL_LIKE_RECEPTOR_SIGNALING_PATHWAY	KEGG_GRAFT_VERSUS_HOST_DISEASE	0.00069306	2.187e-12
KEGG_TOLL_LIKE_RECEPTOR_SIGNALING_PATHWAY	KEGG_VIRAL_MYOCARDITIS	0.00052183	3.729e-11
KEGG_NOD_LIKE_RECEPTOR_SIGNALING_PATHWAY	KEGG_T_CELL_RECEPTOR_SIGNALING_PATHWAY	0.00015855	2.8286e-07
KEGG_NOD_LIKE_RECEPTOR_SIGNALING_PATHWAY	KEGG_NEUROTROPHIN_SIGNALING_PATHWAY	7.4157e-06	5.0577e-05
KEGG_NOD_LIKE_RECEPTOR_SIGNALING_PATHWAY	KEGG_ALLOGRAFT_REJECTION	2.6732e-05	1.6515e-12
KEGG_RIG_I_LIKE_RECEPTOR_SIGNALING_PATHWAY	KEGG_NATURAL_KILLER_CELL_MEDIATED_CYTOTOXICITY	1.8307e-05	1.0716e-05
KEGG_RIG_I_LIKE_RECEPTOR_SIGNALING_PATHWAY	KEGG_T_CELL_RECEPTOR_SIGNALING_PATHWAY	2.1889e-07	0.00011317
KEGG_RIG_I_LIKE_RECEPTOR_SIGNALING_PATHWAY	KEGG_NEUROTROPHIN_SIGNALING_PATHWAY	5.7248e-05	0.00011317
KEGG_RIG_I_LIKE_RECEPTOR_SIGNALING_PATHWAY	KEGG_ADIPOCYTOKINE_SIGNALING_PATHWAY	0.00065667	0.00011317
KEGG_RIG_I_LIKE_RECEPTOR_SIGNALING_PATHWAY	KEGG_TYPE_II_DIABETES_MELLITUS	7.9208e-06	8.6714e-07
KEGG_RIG_I_LIKE_RECEPTOR_SIGNALING_PATHWAY	KEGG_ALLOGRAFT_REJECTION	2.6732e-05	4.3032e-13
KEGG_CYTOSOLIC_DNA_SENSING_PATHWAY	KEGG_T_CELL_RECEPTOR_SIGNALING_PATHWAY	2.0139e-05	0.0003758
KEGG_CYTOSOLIC_DNA_SENSING_PATHWAY	KEGG_NEUROTROPHIN_SIGNALING_PATHWAY	5.7248e-05	3.3752e-05
KEGG_CYTOSOLIC_DNA_SENSING_PATHWAY	KEGG_ASTHMA	0.00022327	1.6121e-07
KEGG_CYTOSOLIC_DNA_SENSING_PATHWAY	KEGG_ALLOGRAFT_REJECTION	2.6732e-05	3.3752e-05
KEGG_JAK_STAT_SIGNALING_PATHWAY	KEGG_INSULIN_SIGNALING_PATHWAY	0.00057324	1.0495e-06
KEGG_HEMATOPOIETIC_CELL_LINEAGE	KEGG_PRION_DISEASES	3.6281e-05	3.4351e-08
KEGG_NATURAL_KILLER_CELL_MEDIATED_CYTOTOXICITY	KEGG_T_CELL_RECEPTOR_SIGNALING_PATHWAY	0.00015855	0.00075519
KEGG_NATURAL_KILLER_CELL_MEDIATED_CYTOTOXICITY	KEGG_AMYOTROPHIC_LATERAL_SCLEROSIS_ALS	1.7198e-05	0.00012558
KEGG_NATURAL_KILLER_CELL_MEDIATED_CYTOTOXICITY	KEGG_PRION_DISEASES	3.6281e-05	0.00012558
KEGG_T_CELL_RECEPTOR_SIGNALING_PATHWAY	KEGG_LONG_TERM_POTENTIATION	8.7776e-05	0.00015855
KEGG_T_CELL_RECEPTOR_SIGNALING_PATHWAY	KEGG_NEUROTROPHIN_SIGNALING_PATHWAY	8.5006e-07	2.0139e-05
KEGG_T_CELL_RECEPTOR_SIGNALING_PATHWAY	KEGG_VIRAL_MYOCARDITIS	0.00052183	0
KEGG_B_CELL_RECEPTOR_SIGNALING_PATHWAY	KEGG_LONG_TERM_POTENTIATION	0.00081605	1.5693e-05
KEGG_B_CELL_RECEPTOR_SIGNALING_PATHWAY	KEGG_NEUROTROPHIN_SIGNALING_PATHWAY	8.5006e-07	0.00015576
KEGG_B_CELL_RECEPTOR_SIGNALING_PATHWAY	KEGG_ASTHMA	1.1209e-05	1.012e-07
KEGG_B_CELL_RECEPTOR_SIGNALING_PATHWAY	KEGG_AUTOIMMUNE_THYROID_DISEASE	1.345e-05	1.012e-07
KEGG_B_CELL_RECEPTOR_SIGNALING_PATHWAY	KEGG_ALLOGRAFT_REJECTION	1.3021e-06	1.012e-07
KEGG_B_CELL_RECEPTOR_SIGNALING_PATHWAY	KEGG_VIRAL_MYOCARDITIS	0.00052183	1.5693e-05
KEGG_LEUKOCYTE_TRANSENDOTHELIAL_MIGRATION	KEGG_ARRHYTHMOGENIC_RIGHT_VENTRICULAR_CARDIOMYOPATHY_ARVC	0.00093727	0.00021308
KEGG_INTESTINAL_IMMUNE_NETWORK_FOR_IGA_PRODUCTION	KEGG_TYPE_I_DIABETES_MELLITUS	2.6981e-06	0.00014434
KEGG_INTESTINAL_IMMUNE_NETWORK_FOR_IGA_PRODUCTION	KEGG_GRAFT_VERSUS_HOST_DISEASE	4.828e-05	0.00014434
KEGG_LONG_TERM_POTENTIATION	KEGG_NON_SMALL_CELL_LUNG_CANCER	0.00026301	8.7776e-05
KEGG_NEUROTROPHIN_SIGNALING_PATHWAY	KEGG_LEISHMANIA_INFECTION	0.00081605	0.00038682
KEGG_NEUROTROPHIN_SIGNALING_PATHWAY	KEGG_PROSTATE_CANCER	0.00024244	5.0724e-11
KEGG_LONG_TERM_DEPRESSION	KEGG_TASTE_TRANSDUCTION	0.00019693	6.8643e-07
KEGG_TASTE_TRANSDUCTION	KEGG_MELANOGENESIS	8.3133e-05	0.00019693
KEGG_ADIPOCYTOKINE_SIGNALING_PATHWAY	KEGG_AUTOIMMUNE_THYROID_DISEASE	1.345e-05	1.4632e-09
KEGG_ADIPOCYTOKINE_SIGNALING_PATHWAY	KEGG_ALLOGRAFT_REJECTION	0.00043804	2.6483e-08
KEGG_TYPE_II_DIABETES_MELLITUS	KEGG_AUTOIMMUNE_THYROID_DISEASE	0.000178	0.00011578
KEGG_TYPE_I_DIABETES_MELLITUS	KEGG_ASTHMA	0.00022327	1.2407e-07
KEGG_TYPE_I_DIABETES_MELLITUS	KEGG_PRIMARY_IMMUNODEFICIENCY	9.7815e-10	2.6981e-06
KEGG_TYPE_I_DIABETES_MELLITUS	KEGG_VIRAL_MYOCARDITIS	5.0577e-05	0.00069306
KEGG_ALDOSTERONE_REGULATED_SODIUM_REABSORPTION	KEGG_RENAL_CELL_CARCINOMA	0.00093727	8.13e-05
KEGG_PARKINSONS_DISEASE	KEGG_VIBRIO_CHOLERAE_INFECTION	0	7.1354e-11
KEGG_EPITHELIAL_CELL_SIGNALING_IN_HELICOBACTER_PYLORI_INFECTION	KEGG_ASTHMA	1.1209e-05	3.5288e-08
KEGG_EPITHELIAL_CELL_SIGNALING_IN_HELICOBACTER_PYLORI_INFECTION	KEGG_AUTOIMMUNE_THYROID_DISEASE	1.345e-05	1.0252e-10
KEGG_EPITHELIAL_CELL_SIGNALING_IN_HELICOBACTER_PYLORI_INFECTION	KEGG_ALLOGRAFT_REJECTION	1.3021e-06	1.0252e-10
KEGG_RENAL_CELL_CARCINOMA	KEGG_MELANOMA	7.9121e-06	0.00093727
KEGG_RENAL_CELL_CARCINOMA	KEGG_BLADDER_CANCER	3.7547e-06	0.00093727
KEGG_RENAL_CELL_CARCINOMA	KEGG_NON_SMALL_CELL_LUNG_CANCER	1.4976e-06	7.7228e-07
KEGG_SMALL_CELL_LUNG_CANCER	KEGG_ASTHMA	0.00022327	5.3705e-11
KEGG_SMALL_CELL_LUNG_CANCER	KEGG_ALLOGRAFT_REJECTION	0.00043804	1.2812e-13
KEGG_ASTHMA	KEGG_GRAFT_VERSUS_HOST_DISEASE	1.2407e-07	0.00022327
KEGG_ASTHMA	KEGG_PRIMARY_IMMUNODEFICIENCY	0.00033967	0.00022327
KEGG_AUTOIMMUNE_THYROID_DISEASE	KEGG_PRIMARY_IMMUNODEFICIENCY	8.6895e-07	1.345e-05
KEGG_ALLOGRAFT_REJECTION	KEGG_PRIMARY_IMMUNODEFICIENCY	3.1987e-08	5.1914e-08
KEGG_GRAFT_VERSUS_HOST_DISEASE	KEGG_PRIMARY_IMMUNODEFICIENCY	1.926e-05	2.6981e-06
KEGG_PRIMARY_IMMUNODEFICIENCY	KEGG_VIRAL_MYOCARDITIS	0.00052183	0.00033967

## Sheet: R3_2_PSC_GSE38642
ID1	ID2	P_12	P_21
KEGG_GLYCOLYSIS_GLUCONEOGENESIS	KEGG_CITRATE_CYCLE_TCA_CYCLE	2.9879e-08	0
KEGG_GLYCOLYSIS_GLUCONEOGENESIS	KEGG_PENTOSE_PHOSPHATE_PATHWAY	2.2204e-15	0
KEGG_GLYCOLYSIS_GLUCONEOGENESIS	KEGG_PENTOSE_AND_GLUCURONATE_INTERCONVERSIONS	0.0001576	2.2464e-12
KEGG_GLYCOLYSIS_GLUCONEOGENESIS	KEGG_FRUCTOSE_AND_MANNOSE_METABOLISM	0	0
KEGG_GLYCOLYSIS_GLUCONEOGENESIS	KEGG_GALACTOSE_METABOLISM	8.7812e-06	2.0979e-08
KEGG_GLYCOLYSIS_GLUCONEOGENESIS	KEGG_ALANINE_ASPARTATE_AND_GLUTAMATE_METABOLISM	1.4211e-14	5.7913e-05
KEGG_GLYCOLYSIS_GLUCONEOGENESIS	KEGG_GLYCINE_SERINE_AND_THREONINE_METABOLISM	8.1996e-07	0.00058221
KEGG_GLYCOLYSIS_GLUCONEOGENESIS	KEGG_VALINE_LEUCINE_AND_ISOLEUCINE_DEGRADATION	6.4975e-06	8.471e-14
KEGG_GLYCOLYSIS_GLUCONEOGENESIS	KEGG_ARGININE_AND_PROLINE_METABOLISM	2.0562e-05	2.2464e-12
KEGG_GLYCOLYSIS_GLUCONEOGENESIS	KEGG_BETA_ALANINE_METABOLISM	5.3202e-11	2.0979e-08
KEGG_GLYCOLYSIS_GLUCONEOGENESIS	KEGG_TAURINE_AND_HYPOTAURINE_METABOLISM	3.8795e-08	2.2464e-12
KEGG_GLYCOLYSIS_GLUCONEOGENESIS	KEGG_AMINO_SUGAR_AND_NUCLEOTIDE_SUGAR_METABOLISM	0	8.471e-14
KEGG_GLYCOLYSIS_GLUCONEOGENESIS	KEGG_PYRUVATE_METABOLISM	1.0838e-08	5.3324e-11
KEGG_GLYCOLYSIS_GLUCONEOGENESIS	KEGG_PROPANOATE_METABOLISM	2.5485e-05	2.0979e-08
KEGG_GLYCOLYSIS_GLUCONEOGENESIS	KEGG_BUTANOATE_METABOLISM	1.2289e-06	2.8866e-15
KEGG_GLYCOLYSIS_GLUCONEOGENESIS	KEGG_PANTOTHENATE_AND_COA_BIOSYNTHESIS	0.00069063	0.00058221
KEGG_GLYCOLYSIS_GLUCONEOGENESIS	KEGG_PROXIMAL_TUBULE_BICARBONATE_RECLAMATION	2.8401e-06	0
KEGG_CITRATE_CYCLE_TCA_CYCLE	KEGG_PENTOSE_PHOSPHATE_PATHWAY	0.00021491	1.8359e-05
KEGG_CITRATE_CYCLE_TCA_CYCLE	KEGG_VALINE_LEUCINE_AND_ISOLEUCINE_DEGRADATION	3.5471e-07	9.3259e-15
KEGG_CITRATE_CYCLE_TCA_CYCLE	KEGG_VALINE_LEUCINE_AND_ISOLEUCINE_BIOSYNTHESIS	0.00015542	0
KEGG_CITRATE_CYCLE_TCA_CYCLE	KEGG_TRYPTOPHAN_METABOLISM	4.1525e-06	1.1102e-16
KEGG_CITRATE_CYCLE_TCA_CYCLE	KEGG_PYRUVATE_METABOLISM	3.5782e-13	0.00032704
KEGG_CITRATE_CYCLE_TCA_CYCLE	KEGG_PROPANOATE_METABOLISM	1.2289e-06	0.00032704
KEGG_CITRATE_CYCLE_TCA_CYCLE	KEGG_PANTOTHENATE_AND_COA_BIOSYNTHESIS	0.00069063	1.1102e-16
KEGG_CITRATE_CYCLE_TCA_CYCLE	KEGG_PPAR_SIGNALING_PATHWAY	1.1078e-05	1.8359e-05
KEGG_PENTOSE_PHOSPHATE_PATHWAY	KEGG_PENTOSE_AND_GLUCURONATE_INTERCONVERSIONS	0.0001576	7.7636e-12
KEGG_PENTOSE_PHOSPHATE_PATHWAY	KEGG_FRUCTOSE_AND_MANNOSE_METABOLISM	0	0
KEGG_PENTOSE_PHOSPHATE_PATHWAY	KEGG_GALACTOSE_METABOLISM	1.3323e-15	1.4422e-13
KEGG_PENTOSE_PHOSPHATE_PATHWAY	KEGG_ALANINE_ASPARTATE_AND_GLUTAMATE_METABOLISM	0.00037228	0.00021491
KEGG_PENTOSE_PHOSPHATE_PATHWAY	KEGG_STARCH_AND_SUCROSE_METABOLISM	1.1462e-10	0
KEGG_PENTOSE_PHOSPHATE_PATHWAY	KEGG_AMINO_SUGAR_AND_NUCLEOTIDE_SUGAR_METABOLISM	0	0
KEGG_PENTOSE_PHOSPHATE_PATHWAY	KEGG_TYPE_II_DIABETES_MELLITUS	3.4792e-08	0.00021491
KEGG_PENTOSE_AND_GLUCURONATE_INTERCONVERSIONS	KEGG_GALACTOSE_METABOLISM	0	0.0001576
KEGG_PENTOSE_AND_GLUCURONATE_INTERCONVERSIONS	KEGG_PRIMARY_BILE_ACID_BIOSYNTHESIS	0.00069063	0
KEGG_PENTOSE_AND_GLUCURONATE_INTERCONVERSIONS	KEGG_STEROID_HORMONE_BIOSYNTHESIS	0	0.0001576
KEGG_PENTOSE_AND_GLUCURONATE_INTERCONVERSIONS	KEGG_AMINO_SUGAR_AND_NUCLEOTIDE_SUGAR_METABOLISM	7.7716e-16	0
KEGG_PENTOSE_AND_GLUCURONATE_INTERCONVERSIONS	KEGG_GLYCOSAMINOGLYCAN_BIOSYNTHESIS_KERATAN_SULFATE	0.00056573	0.0001576
KEGG_PENTOSE_AND_GLUCURONATE_INTERCONVERSIONS	KEGG_ARACHIDONIC_ACID_METABOLISM	3.4143e-06	7.3863e-09
KEGG_PENTOSE_AND_GLUCURONATE_INTERCONVERSIONS	KEGG_LINOLEIC_ACID_METABOLISM	6.6945e-10	0
KEGG_PENTOSE_AND_GLUCURONATE_INTERCONVERSIONS	KEGG_DRUG_METABOLISM_CYTOCHROME_P450	0	0.0001576
KEGG_FRUCTOSE_AND_MANNOSE_METABOLISM	KEGG_GALACTOSE_METABOLISM	0	0
KEGG_FRUCTOSE_AND_MANNOSE_METABOLISM	KEGG_ALANINE_ASPARTATE_AND_GLUTAMATE_METABOLISM	3.8242e-08	2.9771e-05
KEGG_FRUCTOSE_AND_MANNOSE_METABOLISM	KEGG_STARCH_AND_SUCROSE_METABOLISM	5.8492e-08	0
KEGG_FRUCTOSE_AND_MANNOSE_METABOLISM	KEGG_AMINO_SUGAR_AND_NUCLEOTIDE_SUGAR_METABOLISM	0	0
KEGG_FRUCTOSE_AND_MANNOSE_METABOLISM	KEGG_GLYCOSAMINOGLYCAN_DEGRADATION	7.7177e-05	2.0871e-09
KEGG_FRUCTOSE_AND_MANNOSE_METABOLISM	KEGG_GLYCOSAMINOGLYCAN_BIOSYNTHESIS_KERATAN_SULFATE	0.00056573	0.0004759
KEGG_FRUCTOSE_AND_MANNOSE_METABOLISM	KEGG_LYSOSOME	0.00038338	0.0004759
KEGG_FRUCTOSE_AND_MANNOSE_METABOLISM	KEGG_TYPE_II_DIABETES_MELLITUS	0.0001532	1.4968e-12
KEGG_GALACTOSE_METABOLISM	KEGG_STARCH_AND_SUCROSE_METABOLISM	0	0
KEGG_GALACTOSE_METABOLISM	KEGG_OTHER_GLYCAN_DEGRADATION	1.8537e-05	0
KEGG_GALACTOSE_METABOLISM	KEGG_AMINO_SUGAR_AND_NUCLEOTIDE_SUGAR_METABOLISM	0	0
KEGG_GALACTOSE_METABOLISM	KEGG_GLYCOSAMINOGLYCAN_DEGRADATION	1.8535e-09	0
KEGG_GALACTOSE_METABOLISM	KEGG_GLYCOSAMINOGLYCAN_BIOSYNTHESIS_KERATAN_SULFATE	1.0838e-10	0
KEGG_GALACTOSE_METABOLISM	KEGG_SPHINGOLIPID_METABOLISM	5.2769e-05	0
KEGG_GALACTOSE_METABOLISM	KEGG_GLYCOSPHINGOLIPID_BIOSYNTHESIS_LACTO_AND_NEOLACTO_SERIES	0	0
KEGG_GALACTOSE_METABOLISM	KEGG_GLYCOSPHINGOLIPID_BIOSYNTHESIS_GLOBO_SERIES	5.379e-13	0
KEGG_GALACTOSE_METABOLISM	KEGG_GLYCOSPHINGOLIPID_BIOSYNTHESIS_GANGLIO_SERIES	1.3712e-05	0
KEGG_GALACTOSE_METABOLISM	KEGG_LYSOSOME	7.899e-09	0
KEGG_ASCORBATE_AND_ALDARATE_METABOLISM	KEGG_HISTIDINE_METABOLISM	6.6194e-07	1.1079e-07
KEGG_ASCORBATE_AND_ALDARATE_METABOLISM	KEGG_AMINO_SUGAR_AND_NUCLEOTIDE_SUGAR_METABOLISM	1.0035e-09	0
KEGG_ASCORBATE_AND_ALDARATE_METABOLISM	KEGG_LINOLEIC_ACID_METABOLISM	0.00028588	0
KEGG_FATTY_ACID_METABOLISM	KEGG_VALINE_LEUCINE_AND_ISOLEUCINE_DEGRADATION	0	0
KEGG_FATTY_ACID_METABOLISM	KEGG_VALINE_LEUCINE_AND_ISOLEUCINE_BIOSYNTHESIS	0.00015542	0
KEGG_FATTY_ACID_METABOLISM	KEGG_HISTIDINE_METABOLISM	0.00028588	0
KEGG_FATTY_ACID_METABOLISM	KEGG_BETA_ALANINE_METABOLISM	8.6298e-13	0
KEGG_FATTY_ACID_METABOLISM	KEGG_TAURINE_AND_HYPOTAURINE_METABOLISM	3.8795e-08	4.0166e-10
KEGG_FATTY_ACID_METABOLISM	KEGG_PYRUVATE_METABOLISM	8.7708e-15	0
KEGG_FATTY_ACID_METABOLISM	KEGG_PROPANOATE_METABOLISM	0	0
KEGG_FATTY_ACID_METABOLISM	KEGG_BUTANOATE_METABOLISM	0	0
KEGG_FATTY_ACID_METABOLISM	KEGG_TERPENOID_BACKBONE_BIOSYNTHESIS	0.00056573	0
KEGG_FATTY_ACID_METABOLISM	KEGG_PPAR_SIGNALING_PATHWAY	0.00011631	4.0166e-10
KEGG_FATTY_ACID_METABOLISM	KEGG_PEROXISOME	6.3602e-10	0
KEGG_PRIMARY_BILE_ACID_BIOSYNTHESIS	KEGG_STEROID_HORMONE_BIOSYNTHESIS	0	1.2556e-08
KEGG_PRIMARY_BILE_ACID_BIOSYNTHESIS	KEGG_RETINOL_METABOLISM	0	0.00069063
KEGG_PRIMARY_BILE_ACID_BIOSYNTHESIS	KEGG_SULFUR_METABOLISM	7.0493e-08	2.0983e-14
KEGG_PRIMARY_BILE_ACID_BIOSYNTHESIS	KEGG_METABOLISM_OF_XENOBIOTICS_BY_CYTOCHROME_P450	0	2.4503e-05
KEGG_PRIMARY_BILE_ACID_BIOSYNTHESIS	KEGG_DRUG_METABOLISM_CYTOCHROME_P450	0	6.3741e-07
KEGG_PRIMARY_BILE_ACID_BIOSYNTHESIS	KEGG_DRUG_METABOLISM_OTHER_ENZYMES	0	0.00069063
KEGG_PRIMARY_BILE_ACID_BIOSYNTHESIS	KEGG_ABC_TRANSPORTERS	9.8509e-05	0.00069063
KEGG_PRIMARY_BILE_ACID_BIOSYNTHESIS	KEGG_PPAR_SIGNALING_PATHWAY	6.367e-08	1.2556e-08
KEGG_STEROID_HORMONE_BIOSYNTHESIS	KEGG_HISTIDINE_METABOLISM	1.5436e-05	1.4017e-06
KEGG_STEROID_HORMONE_BIOSYNTHESIS	KEGG_GLUTATHIONE_METABOLISM	0	0
KEGG_STEROID_HORMONE_BIOSYNTHESIS	KEGG_STARCH_AND_SUCROSE_METABOLISM	0.00020753	0.00025116
KEGG_STEROID_HORMONE_BIOSYNTHESIS	KEGG_ETHER_LIPID_METABOLISM	1.4968e-12	0.00025116
KEGG_STEROID_HORMONE_BIOSYNTHESIS	KEGG_ARACHIDONIC_ACID_METABOLISM	0	2.2438e-13
KEGG_STEROID_HORMONE_BIOSYNTHESIS	KEGG_LINOLEIC_ACID_METABOLISM	0	0
KEGG_STEROID_HORMONE_BIOSYNTHESIS	KEGG_ALPHA_LINOLENIC_ACID_METABOLISM	1.6653e-15	2.0562e-05
KEGG_STEROID_HORMONE_BIOSYNTHESIS	KEGG_RETINOL_METABOLISM	0	2.2204e-16
KEGG_STEROID_HORMONE_BIOSYNTHESIS	KEGG_SULFUR_METABOLISM	5.7658e-12	0
KEGG_STEROID_HORMONE_BIOSYNTHESIS	KEGG_METABOLISM_OF_XENOBIOTICS_BY_CYTOCHROME_P450	0	0
KEGG_STEROID_HORMONE_BIOSYNTHESIS	KEGG_DRUG_METABOLISM_CYTOCHROME_P450	0	0
KEGG_STEROID_HORMONE_BIOSYNTHESIS	KEGG_DRUG_METABOLISM_OTHER_ENZYMES	1.2711e-05	0
KEGG_PURINE_METABOLISM	KEGG_PYRIMIDINE_METABOLISM	0	0
KEGG_PURINE_METABOLISM	KEGG_ALANINE_ASPARTATE_AND_GLUTAMATE_METABOLISM	3.8242e-08	0
KEGG_PURINE_METABOLISM	KEGG_GLYCINE_SERINE_AND_THREONINE_METABOLISM	0.00032704	1.8624e-07
KEGG_PURINE_METABOLISM	KEGG_ONE_CARBON_POOL_BY_FOLATE	0	0
KEGG_PURINE_METABOLISM	KEGG_DRUG_METABOLISM_OTHER_ENZYMES	7.3572e-11	0
KEGG_PURINE_METABOLISM	KEGG_BASAL_TRANSCRIPTION_FACTORS	1.0529e-12	7.7716e-15
KEGG_PURINE_METABOLISM	KEGG_NUCLEOTIDE_EXCISION_REPAIR	6.4298e-10	2.1151e-08
KEGG_PYRIMIDINE_METABOLISM	KEGG_ALANINE_ASPARTATE_AND_GLUTAMATE_METABOLISM	0.00037228	0
KEGG_PYRIMIDINE_METABOLISM	KEGG_DRUG_METABOLISM_OTHER_ENZYMES	7.8986e-07	3.7792e-11
KEGG_PYRIMIDINE_METABOLISM	KEGG_BASAL_TRANSCRIPTION_FACTORS	2.1538e-14	0
KEGG_PYRIMIDINE_METABOLISM	KEGG_SPLICEOSOME	7.7675e-07	0.00070518
KEGG_PYRIMIDINE_METABOLISM	KEGG_NUCLEOTIDE_EXCISION_REPAIR	6.4298e-10	3.7792e-11
KEGG_ALANINE_ASPARTATE_AND_GLUTAMATE_METABOLISM	KEGG_ARGININE_AND_PROLINE_METABOLISM	8.1079e-08	0
KEGG_ALANINE_ASPARTATE_AND_GLUTAMATE_METABOLISM	KEGG_HISTIDINE_METABOLISM	0.00028588	0
KEGG_ALANINE_ASPARTATE_AND_GLUTAMATE_METABOLISM	KEGG_TAURINE_AND_HYPOTAURINE_METABOLISM	0.00015542	1.2079e-09
KEGG_ALANINE_ASPARTATE_AND_GLUTAMATE_METABOLISM	KEGG_STARCH_AND_SUCROSE_METABOLISM	0.00020753	3.8242e-08
KEGG_ALANINE_ASPARTATE_AND_GLUTAMATE_METABOLISM	KEGG_AMINO_SUGAR_AND_NUCLEOTIDE_SUGAR_METABOLISM	3.1752e-14	1.0076e-06
KEGG_ALANINE_ASPARTATE_AND_GLUTAMATE_METABOLISM	KEGG_ONE_CARBON_POOL_BY_FOLATE	1.923e-08	0
KEGG_ALANINE_ASPARTATE_AND_GLUTAMATE_METABOLISM	KEGG_NICOTINATE_AND_NICOTINAMIDE_METABOLISM	3.4417e-14	1.2079e-09
KEGG_ALANINE_ASPARTATE_AND_GLUTAMATE_METABOLISM	KEGG_NITROGEN_METABOLISM	9.3518e-05	0
KEGG_ALANINE_ASPARTATE_AND_GLUTAMATE_METABOLISM	KEGG_DRUG_METABOLISM_OTHER_ENZYMES	7.6605e-14	0.00037228
KEGG_GLYCINE_SERINE_AND_THREONINE_METABOLISM	KEGG_CYSTEINE_AND_METHIONINE_METABOLISM	2.101e-12	8.1996e-07
KEGG_GLYCINE_SERINE_AND_THREONINE_METABOLISM	KEGG_VALINE_LEUCINE_AND_ISOLEUCINE_DEGRADATION	6.5048e-13	8.1996e-07
KEGG_GLYCINE_SERINE_AND_THREONINE_METABOLISM	KEGG_VALINE_LEUCINE_AND_ISOLEUCINE_BIOSYNTHESIS	3.8795e-08	9.0451e-10
KEGG_GLYCINE_SERINE_AND_THREONINE_METABOLISM	KEGG_LYSINE_DEGRADATION	4.1981e-07	1.8359e-05
KEGG_GLYCINE_SERINE_AND_THREONINE_METABOLISM	KEGG_ARGININE_AND_PROLINE_METABOLISM	4.0368e-09	9.3259e-15
KEGG_GLYCINE_SERINE_AND_THREONINE_METABOLISM	KEGG_HISTIDINE_METABOLISM	6.6194e-07	0
KEGG_GLYCINE_SERINE_AND_THREONINE_METABOLISM	KEGG_TRYPTOPHAN_METABOLISM	6.8473e-05	8.1996e-07
KEGG_GLYCINE_SERINE_AND_THREONINE_METABOLISM	KEGG_BETA_ALANINE_METABOLISM	9.3518e-05	8.1996e-07
KEGG_GLYCINE_SERINE_AND_THREONINE_METABOLISM	KEGG_SELENOAMINO_ACID_METABOLISM	2.5051e-10	0.00032704
KEGG_GLYCINE_SERINE_AND_THREONINE_METABOLISM	KEGG_PYRUVATE_METABOLISM	4.8412e-06	2.9879e-08
KEGG_GLYCINE_SERINE_AND_THREONINE_METABOLISM	KEGG_PROPANOATE_METABOLISM	2.5485e-05	1.8359e-05
KEGG_GLYCINE_SERINE_AND_THREONINE_METABOLISM	KEGG_BUTANOATE_METABOLISM	1.2289e-06	4.9949e-13
KEGG_GLYCINE_SERINE_AND_THREONINE_METABOLISM	KEGG_ONE_CARBON_POOL_BY_FOLATE	0	0
KEGG_GLYCINE_SERINE_AND_THREONINE_METABOLISM	KEGG_PANTOTHENATE_AND_COA_BIOSYNTHESIS	0.00069063	0.00032704
KEGG_GLYCINE_SERINE_AND_THREONINE_METABOLISM	KEGG_NITROGEN_METABOLISM	5.3202e-11	0
KEGG_CYSTEINE_AND_METHIONINE_METABOLISM	KEGG_ARGININE_AND_PROLINE_METABOLISM	6.7724e-15	0
KEGG_VALINE_LEUCINE_AND_ISOLEUCINE_DEGRADATION	KEGG_VALINE_LEUCINE_AND_ISOLEUCINE_BIOSYNTHESIS	3.8795e-08	0
KEGG_VALINE_LEUCINE_AND_ISOLEUCINE_DEGRADATION	KEGG_LYSINE_DEGRADATION	4.1981e-07	0
KEGG_VALINE_LEUCINE_AND_ISOLEUCINE_DEGRADATION	KEGG_BETA_ALANINE_METABOLISM	1.1079e-07	0
KEGG_VALINE_LEUCINE_AND_ISOLEUCINE_DEGRADATION	KEGG_PYRUVATE_METABOLISM	8.7708e-15	0
KEGG_VALINE_LEUCINE_AND_ISOLEUCINE_DEGRADATION	KEGG_PROPANOATE_METABOLISM	1.0529e-12	0
KEGG_VALINE_LEUCINE_AND_ISOLEUCINE_DEGRADATION	KEGG_BUTANOATE_METABOLISM	0	0
KEGG_VALINE_LEUCINE_AND_ISOLEUCINE_DEGRADATION	KEGG_PANTOTHENATE_AND_COA_BIOSYNTHESIS	0.00069063	6.5048e-13
KEGG_VALINE_LEUCINE_AND_ISOLEUCINE_DEGRADATION	KEGG_AMINOACYL_TRNA_BIOSYNTHESIS	0.00090856	6.4975e-06
KEGG_VALINE_LEUCINE_AND_ISOLEUCINE_DEGRADATION	KEGG_PPAR_SIGNALING_PATHWAY	1.8319e-14	1.6986e-14
KEGG_VALINE_LEUCINE_AND_ISOLEUCINE_DEGRADATION	KEGG_PEROXISOME	1.7174e-12	0
KEGG_VALINE_LEUCINE_AND_ISOLEUCINE_DEGRADATION	KEGG_CIRCADIAN_RHYTHM_MAMMAL	0.00028032	3.5471e-07
KEGG_VALINE_LEUCINE_AND_ISOLEUCINE_BIOSYNTHESIS	KEGG_TERPENOID_BACKBONE_BIOSYNTHESIS	0.00056573	2.9778e-06
KEGG_VALINE_LEUCINE_AND_ISOLEUCINE_BIOSYNTHESIS	KEGG_AMINOACYL_TRNA_BIOSYNTHESIS	1.1102e-16	0.00015542
KEGG_VALINE_LEUCINE_AND_ISOLEUCINE_BIOSYNTHESIS	KEGG_CIRCADIAN_RHYTHM_MAMMAL	1.5024e-09	0.00015542
KEGG_LYSINE_DEGRADATION	KEGG_TRYPTOPHAN_METABOLISM	0.00090856	0.00011049
KEGG_LYSINE_DEGRADATION	KEGG_BETA_ALANINE_METABOLISM	8.6298e-13	4.1981e-07
KEGG_LYSINE_DEGRADATION	KEGG_PYRUVATE_METABOLISM	4.0166e-10	8.0569e-10
KEGG_LYSINE_DEGRADATION	KEGG_PROPANOATE_METABOLISM	0	4.1981e-07
KEGG_LYSINE_DEGRADATION	KEGG_BUTANOATE_METABOLISM	0	0.00011049
KEGG_LYSINE_DEGRADATION	KEGG_TERPENOID_BACKBONE_BIOSYNTHESIS	0.00056573	2.3315e-14
KEGG_LYSINE_DEGRADATION	KEGG_PPAR_SIGNALING_PATHWAY	0.00011631	7.4831e-06
KEGG_LYSINE_DEGRADATION	KEGG_PEROXISOME	1.0373e-08	4.1981e-07
KEGG_ARGININE_AND_PROLINE_METABOLISM	KEGG_HISTIDINE_METABOLISM	1.1102e-16	4.0368e-09
KEGG_ARGININE_AND_PROLINE_METABOLISM	KEGG_BETA_ALANINE_METABOLISM	8.6298e-13	2.2438e-13
KEGG_ARGININE_AND_PROLINE_METABOLISM	KEGG_TAURINE_AND_HYPOTAURINE_METABOLISM	2.116e-12	2.2438e-13
KEGG_ARGININE_AND_PROLINE_METABOLISM	KEGG_SELENOAMINO_ACID_METABOLISM	2.5051e-10	6.6612e-12
KEGG_ARGININE_AND_PROLINE_METABOLISM	KEGG_ONE_CARBON_POOL_BY_FOLATE	0.00083182	8.1079e-08
KEGG_ARGININE_AND_PROLINE_METABOLISM	KEGG_PANTOTHENATE_AND_COA_BIOSYNTHESIS	2.4503e-05	4.0368e-09
KEGG_ARGININE_AND_PROLINE_METABOLISM	KEGG_NITROGEN_METABOLISM	3.6428e-06	2.2438e-13
KEGG_HISTIDINE_METABOLISM	KEGG_TRYPTOPHAN_METABOLISM	6.8473e-05	0.00028588
KEGG_HISTIDINE_METABOLISM	KEGG_BETA_ALANINE_METABOLISM	1.1546e-14	6.6945e-10
KEGG_HISTIDINE_METABOLISM	KEGG_TAURINE_AND_HYPOTAURINE_METABOLISM	2.116e-12	3.3606e-13
KEGG_HISTIDINE_METABOLISM	KEGG_GLUTATHIONE_METABOLISM	1.1462e-10	0
KEGG_HISTIDINE_METABOLISM	KEGG_PYRUVATE_METABOLISM	2.2204e-16	0.00028588
KEGG_HISTIDINE_METABOLISM	KEGG_PROPANOATE_METABOLISM	0	0.00028588
KEGG_HISTIDINE_METABOLISM	KEGG_BUTANOATE_METABOLISM	3.3307e-16	1.5436e-05
KEGG_HISTIDINE_METABOLISM	KEGG_RETINOL_METABOLISM	1.1102e-16	0.00028588
KEGG_HISTIDINE_METABOLISM	KEGG_TERPENOID_BACKBONE_BIOSYNTHESIS	1.8537e-05	2.3119e-08
KEGG_HISTIDINE_METABOLISM	KEGG_NITROGEN_METABOLISM	3.6428e-06	6.6194e-07
KEGG_TRYPTOPHAN_METABOLISM	KEGG_BETA_ALANINE_METABOLISM	8.6298e-13	8.7505e-09
KEGG_TRYPTOPHAN_METABOLISM	KEGG_TAURINE_AND_HYPOTAURINE_METABOLISM	2.9778e-06	2.0786e-07
KEGG_TRYPTOPHAN_METABOLISM	KEGG_PYRUVATE_METABOLISM	3.5782e-13	4.1525e-06
KEGG_TRYPTOPHAN_METABOLISM	KEGG_PROPANOATE_METABOLISM	0	0.00090856
KEGG_TRYPTOPHAN_METABOLISM	KEGG_PANTOTHENATE_AND_COA_BIOSYNTHESIS	0.00069063	6.8473e-05
KEGG_TRYPTOPHAN_METABOLISM	KEGG_TERPENOID_BACKBONE_BIOSYNTHESIS	0.00056573	6.2172e-15
KEGG_TRYPTOPHAN_METABOLISM	KEGG_PPAR_SIGNALING_PATHWAY	0.00011631	4.1525e-06
KEGG_TRYPTOPHAN_METABOLISM	KEGG_PEROXISOME	1.7174e-12	9.726e-12
KEGG_BETA_ALANINE_METABOLISM	KEGG_PYRUVATE_METABOLISM	2.4966e-07	0
KEGG_BETA_ALANINE_METABOLISM	KEGG_PROPANOATE_METABOLISM	1.0529e-12	1.1079e-07
KEGG_BETA_ALANINE_METABOLISM	KEGG_BUTANOATE_METABOLISM	4.8503e-08	5.3202e-11
KEGG_BETA_ALANINE_METABOLISM	KEGG_TERPENOID_BACKBONE_BIOSYNTHESIS	0.00056573	0
KEGG_BETA_ALANINE_METABOLISM	KEGG_PEROXISOME	1.5003e-07	9.3518e-05
KEGG_TAURINE_AND_HYPOTAURINE_METABOLISM	KEGG_GLUTATHIONE_METABOLISM	0	3.8795e-08
KEGG_TAURINE_AND_HYPOTAURINE_METABOLISM	KEGG_ARACHIDONIC_ACID_METABOLISM	0	0.00015542
KEGG_TAURINE_AND_HYPOTAURINE_METABOLISM	KEGG_PROPANOATE_METABOLISM	0.00042182	2.9778e-06
KEGG_TAURINE_AND_HYPOTAURINE_METABOLISM	KEGG_BUTANOATE_METABOLISM	0.00042182	0.00015542
KEGG_TAURINE_AND_HYPOTAURINE_METABOLISM	KEGG_LIMONENE_AND_PINENE_DEGRADATION	0.00010969	2.116e-12
KEGG_TAURINE_AND_HYPOTAURINE_METABOLISM	KEGG_NITROGEN_METABOLISM	1.1079e-07	3.4772e-10
KEGG_TAURINE_AND_HYPOTAURINE_METABOLISM	KEGG_METABOLISM_OF_XENOBIOTICS_BY_CYTOCHROME_P450	0	3.8795e-08
KEGG_TAURINE_AND_HYPOTAURINE_METABOLISM	KEGG_DRUG_METABOLISM_CYTOCHROME_P450	0	3.8795e-08
KEGG_SELENOAMINO_ACID_METABOLISM	KEGG_ONE_CARBON_POOL_BY_FOLATE	0.00083182	3.2968e-07
KEGG_SELENOAMINO_ACID_METABOLISM	KEGG_NITROGEN_METABOLISM	9.3518e-05	3.2968e-07
KEGG_SELENOAMINO_ACID_METABOLISM	KEGG_AMINOACYL_TRNA_BIOSYNTHESIS	3.1417e-10	0
KEGG_SELENOAMINO_ACID_METABOLISM	KEGG_METABOLISM_OF_XENOBIOTICS_BY_CYTOCHROME_P450	0	3.2968e-07
KEGG_SELENOAMINO_ACID_METABOLISM	KEGG_DRUG_METABOLISM_CYTOCHROME_P450	0	3.2968e-07
KEGG_GLUTATHIONE_METABOLISM	KEGG_ARACHIDONIC_ACID_METABOLISM	1.3323e-15	0
KEGG_GLUTATHIONE_METABOLISM	KEGG_LINOLEIC_ACID_METABOLISM	0	0
KEGG_GLUTATHIONE_METABOLISM	KEGG_RETINOL_METABOLISM	0	0
KEGG_GLUTATHIONE_METABOLISM	KEGG_LIMONENE_AND_PINENE_DEGRADATION	0.00010969	1.1462e-10
KEGG_GLUTATHIONE_METABOLISM	KEGG_METABOLISM_OF_XENOBIOTICS_BY_CYTOCHROME_P450	0	0
KEGG_GLUTATHIONE_METABOLISM	KEGG_DRUG_METABOLISM_CYTOCHROME_P450	0	0
KEGG_GLUTATHIONE_METABOLISM	KEGG_DRUG_METABOLISM_OTHER_ENZYMES	7.6605e-14	0
KEGG_STARCH_AND_SUCROSE_METABOLISM	KEGG_AMINO_SUGAR_AND_NUCLEOTIDE_SUGAR_METABOLISM	0	0
KEGG_STARCH_AND_SUCROSE_METABOLISM	KEGG_GLYCOSAMINOGLYCAN_DEGRADATION	7.7177e-05	1.6257e-05
KEGG_STARCH_AND_SUCROSE_METABOLISM	KEGG_GLYCOSAMINOGLYCAN_BIOSYNTHESIS_KERATAN_SULFATE	0.00056573	2.7769e-09
KEGG_N_GLYCAN_BIOSYNTHESIS	KEGG_OTHER_GLYCAN_DEGRADATION	4.4215e-07	0.0001532
KEGG_N_GLYCAN_BIOSYNTHESIS	KEGG_O_GLYCAN_BIOSYNTHESIS	1.5436e-05	0.0001532
KEGG_N_GLYCAN_BIOSYNTHESIS	KEGG_GLYCOSAMINOGLYCAN_DEGRADATION	1.8535e-09	0.0001532
KEGG_N_GLYCAN_BIOSYNTHESIS	KEGG_GLYCOSAMINOGLYCAN_BIOSYNTHESIS_KERATAN_SULFATE	1.1421e-12	5.8456e-11
KEGG_N_GLYCAN_BIOSYNTHESIS	KEGG_GLYCOSYLPHOSPHATIDYLINOSITOL_GPI_ANCHOR_BIOSYNTHESIS	3.4472e-12	0
KEGG_N_GLYCAN_BIOSYNTHESIS	KEGG_SPHINGOLIPID_METABOLISM	0.00074217	0.0001532
KEGG_N_GLYCAN_BIOSYNTHESIS	KEGG_GLYCOSPHINGOLIPID_BIOSYNTHESIS_LACTO_AND_NEOLACTO_SERIES	0	6.7841e-07
KEGG_N_GLYCAN_BIOSYNTHESIS	KEGG_GLYCOSPHINGOLIPID_BIOSYNTHESIS_GLOBO_SERIES	0	1.1189e-05
KEGG_N_GLYCAN_BIOSYNTHESIS	KEGG_GLYCOSPHINGOLIPID_BIOSYNTHESIS_GANGLIO_SERIES	0	0.0001532
KEGG_OTHER_GLYCAN_DEGRADATION	KEGG_GLYCOSAMINOGLYCAN_BIOSYNTHESIS_KERATAN_SULFATE	7.9194e-09	1.8537e-05
KEGG_OTHER_GLYCAN_DEGRADATION	KEGG_SPHINGOLIPID_METABOLISM	5.5934e-09	0.00056573
KEGG_OTHER_GLYCAN_DEGRADATION	KEGG_GLYCOSPHINGOLIPID_BIOSYNTHESIS_LACTO_AND_NEOLACTO_SERIES	0	4.4215e-07
KEGG_OTHER_GLYCAN_DEGRADATION	KEGG_GLYCOSPHINGOLIPID_BIOSYNTHESIS_GLOBO_SERIES	0	0.00056573
KEGG_O_GLYCAN_BIOSYNTHESIS	KEGG_GLYCOSAMINOGLYCAN_BIOSYNTHESIS_KERATAN_SULFATE	1.1102e-16	1.1102e-16
KEGG_O_GLYCAN_BIOSYNTHESIS	KEGG_GLYCOSPHINGOLIPID_BIOSYNTHESIS_LACTO_AND_NEOLACTO_SERIES	0	0
KEGG_O_GLYCAN_BIOSYNTHESIS	KEGG_GLYCOSPHINGOLIPID_BIOSYNTHESIS_GLOBO_SERIES	5.8336e-11	6.6945e-10
KEGG_O_GLYCAN_BIOSYNTHESIS	KEGG_GLYCOSPHINGOLIPID_BIOSYNTHESIS_GANGLIO_SERIES	5.379e-13	0.00028588
KEGG_AMINO_SUGAR_AND_NUCLEOTIDE_SUGAR_METABOLISM	KEGG_GLYCOSAMINOGLYCAN_DEGRADATION	6.3283e-15	0
KEGG_AMINO_SUGAR_AND_NUCLEOTIDE_SUGAR_METABOLISM	KEGG_GLYCOSAMINOGLYCAN_BIOSYNTHESIS_KERATAN_SULFATE	0.00056573	0
KEGG_AMINO_SUGAR_AND_NUCLEOTIDE_SUGAR_METABOLISM	KEGG_SPHINGOLIPID_METABOLISM	0.00074217	0
KEGG_AMINO_SUGAR_AND_NUCLEOTIDE_SUGAR_METABOLISM	KEGG_GLYCOSPHINGOLIPID_BIOSYNTHESIS_GLOBO_SERIES	1.3712e-05	0
KEGG_AMINO_SUGAR_AND_NUCLEOTIDE_SUGAR_METABOLISM	KEGG_GLYCOSPHINGOLIPID_BIOSYNTHESIS_GANGLIO_SERIES	1.3712e-05	0
KEGG_AMINO_SUGAR_AND_NUCLEOTIDE_SUGAR_METABOLISM	KEGG_RIBOFLAVIN_METABOLISM	0.00069063	0
KEGG_AMINO_SUGAR_AND_NUCLEOTIDE_SUGAR_METABOLISM	KEGG_NITROGEN_METABOLISM	3.6428e-06	8.5865e-06
KEGG_AMINO_SUGAR_AND_NUCLEOTIDE_SUGAR_METABOLISM	KEGG_LYSOSOME	4.992e-11	3.1752e-14
KEGG_AMINO_SUGAR_AND_NUCLEOTIDE_SUGAR_METABOLISM	KEGG_INSULIN_SIGNALING_PATHWAY	6.8834e-15	8.5865e-06
KEGG_GLYCOSAMINOGLYCAN_DEGRADATION	KEGG_GLYCOSAMINOGLYCAN_BIOSYNTHESIS_KERATAN_SULFATE	7.9194e-09	8.1309e-08
KEGG_GLYCOSAMINOGLYCAN_DEGRADATION	KEGG_GLYCOSAMINOGLYCAN_BIOSYNTHESIS_HEPARAN_SULFATE	0	1.8535e-09
KEGG_GLYCOSAMINOGLYCAN_DEGRADATION	KEGG_SPHINGOLIPID_METABOLISM	3.013e-06	3.417e-11
KEGG_GLYCOSAMINOGLYCAN_DEGRADATION	KEGG_GLYCOSPHINGOLIPID_BIOSYNTHESIS_LACTO_AND_NEOLACTO_SERIES	0	8.1309e-08
KEGG_GLYCOSAMINOGLYCAN_DEGRADATION	KEGG_GLYCOSPHINGOLIPID_BIOSYNTHESIS_GLOBO_SERIES	3.7748e-15	0
KEGG_GLYCOSAMINOGLYCAN_DEGRADATION	KEGG_GLYCOSPHINGOLIPID_BIOSYNTHESIS_GANGLIO_SERIES	4.795e-09	6.3283e-15
KEGG_GLYCOSAMINOGLYCAN_DEGRADATION	KEGG_ECM_RECEPTOR_INTERACTION	0.00030215	2.8401e-06
KEGG_GLYCOSAMINOGLYCAN_BIOSYNTHESIS_CHONDROITIN_SULFATE	KEGG_GLYCOSAMINOGLYCAN_BIOSYNTHESIS_HEPARAN_SULFATE	0	0
KEGG_GLYCOSAMINOGLYCAN_BIOSYNTHESIS_CHONDROITIN_SULFATE	KEGG_CELL_ADHESION_MOLECULES_CAMS	0.00059343	2.6936e-09
KEGG_GLYCOSAMINOGLYCAN_BIOSYNTHESIS_KERATAN_SULFATE	KEGG_GLYCOSPHINGOLIPID_BIOSYNTHESIS_LACTO_AND_NEOLACTO_SERIES	0	1.1421e-12
KEGG_GLYCOSAMINOGLYCAN_BIOSYNTHESIS_KERATAN_SULFATE	KEGG_GLYCOSPHINGOLIPID_BIOSYNTHESIS_GLOBO_SERIES	0	0
KEGG_GLYCOSAMINOGLYCAN_BIOSYNTHESIS_KERATAN_SULFATE	KEGG_GLYCOSPHINGOLIPID_BIOSYNTHESIS_GANGLIO_SERIES	0	4.4215e-07
KEGG_GLYCOSAMINOGLYCAN_BIOSYNTHESIS_KERATAN_SULFATE	KEGG_LYSOSOME	7.332e-06	1.8537e-05
KEGG_GLYCOSAMINOGLYCAN_BIOSYNTHESIS_HEPARAN_SULFATE	KEGG_ECM_RECEPTOR_INTERACTION	8.8075e-11	0
KEGG_GLYCEROLIPID_METABOLISM	KEGG_INOSITOL_PHOSPHATE_METABOLISM	1.8324e-06	2.1094e-15
KEGG_GLYCEROLIPID_METABOLISM	KEGG_GLYCEROPHOSPHOLIPID_METABOLISM	0	0.00016993
KEGG_GLYCEROLIPID_METABOLISM	KEGG_ETHER_LIPID_METABOLISM	1.4884e-06	1.8762e-09
KEGG_GLYCEROLIPID_METABOLISM	KEGG_SPHINGOLIPID_METABOLISM	0	7.6605e-14
KEGG_GLYCEROLIPID_METABOLISM	KEGG_RETINOL_METABOLISM	0.00053924	0
KEGG_GLYCEROLIPID_METABOLISM	KEGG_PHOSPHATIDYLINOSITOL_SIGNALING_SYSTEM	1.9068e-06	7.8986e-07
KEGG_INOSITOL_PHOSPHATE_METABOLISM	KEGG_GLYCEROPHOSPHOLIPID_METABOLISM	1.5003e-07	1.8324e-06
KEGG_INOSITOL_PHOSPHATE_METABOLISM	KEGG_RIBOFLAVIN_METABOLISM	0.00069063	0
KEGG_INOSITOL_PHOSPHATE_METABOLISM	KEGG_CALCIUM_SIGNALING_PATHWAY	5.6175e-07	2.5741e-05
KEGG_INOSITOL_PHOSPHATE_METABOLISM	KEGG_VASCULAR_SMOOTH_MUSCLE_CONTRACTION	0.00028009	1.8324e-06
KEGG_INOSITOL_PHOSPHATE_METABOLISM	KEGG_LONG_TERM_POTENTIATION	0.00012608	5.7725e-09
KEGG_INOSITOL_PHOSPHATE_METABOLISM	KEGG_LONG_TERM_DEPRESSION	0.00011631	0.00030144
KEGG_INOSITOL_PHOSPHATE_METABOLISM	KEGG_GLIOMA	5.6487e-07	1.8324e-06
KEGG_INOSITOL_PHOSPHATE_METABOLISM	KEGG_MELANOMA	1.3408e-05	0.00030144
KEGG_INOSITOL_PHOSPHATE_METABOLISM	KEGG_SMALL_CELL_LUNG_CANCER	3.4104e-06	0.00030144
KEGG_INOSITOL_PHOSPHATE_METABOLISM	KEGG_NON_SMALL_CELL_LUNG_CANCER	2.8698e-05	2.5741e-05
KEGG_GLYCOSYLPHOSPHATIDYLINOSITOL_GPI_ANCHOR_BIOSYNTHESIS	KEGG_COMPLEMENT_AND_COAGULATION_CASCADES	0	0.0001576
KEGG_GLYCEROPHOSPHOLIPID_METABOLISM	KEGG_ETHER_LIPID_METABOLISM	6.0439e-11	0
KEGG_GLYCEROPHOSPHOLIPID_METABOLISM	KEGG_ARACHIDONIC_ACID_METABOLISM	0	6.3602e-10
KEGG_GLYCEROPHOSPHOLIPID_METABOLISM	KEGG_LINOLEIC_ACID_METABOLISM	1.1102e-16	3.485e-11
KEGG_GLYCEROPHOSPHOLIPID_METABOLISM	KEGG_SPHINGOLIPID_METABOLISM	0	1.1102e-16
KEGG_GLYCEROPHOSPHOLIPID_METABOLISM	KEGG_RETINOL_METABOLISM	1.8212e-12	1.1102e-16
KEGG_GLYCEROPHOSPHOLIPID_METABOLISM	KEGG_METABOLISM_OF_XENOBIOTICS_BY_CYTOCHROME_P450	1.3081e-10	1.0373e-08
KEGG_GLYCEROPHOSPHOLIPID_METABOLISM	KEGG_DRUG_METABOLISM_CYTOCHROME_P450	1.833e-10	1.0373e-08
KEGG_GLYCEROPHOSPHOLIPID_METABOLISM	KEGG_PHOSPHATIDYLINOSITOL_SIGNALING_SYSTEM	2.1055e-05	6.3602e-10
KEGG_GLYCEROPHOSPHOLIPID_METABOLISM	KEGG_PEROXISOME	0.00019913	7.6494e-14
KEGG_GLYCEROPHOSPHOLIPID_METABOLISM	KEGG_VEGF_SIGNALING_PATHWAY	0.00018508	2.1055e-05
KEGG_ETHER_LIPID_METABOLISM	KEGG_ARACHIDONIC_ACID_METABOLISM	0	5.5511e-16
KEGG_ETHER_LIPID_METABOLISM	KEGG_LINOLEIC_ACID_METABOLISM	0	5.5511e-16
KEGG_ETHER_LIPID_METABOLISM	KEGG_SPHINGOLIPID_METABOLISM	0	0.0004759
KEGG_ETHER_LIPID_METABOLISM	KEGG_RETINOL_METABOLISM	6.728e-14	5.5511e-16
KEGG_ETHER_LIPID_METABOLISM	KEGG_METABOLISM_OF_XENOBIOTICS_BY_CYTOCHROME_P450	6.063e-12	1.4968e-12
KEGG_ETHER_LIPID_METABOLISM	KEGG_DRUG_METABOLISM_CYTOCHROME_P450	8.8052e-12	1.4968e-12
KEGG_ETHER_LIPID_METABOLISM	KEGG_DRUG_METABOLISM_OTHER_ENZYMES	0.00016993	6.0439e-11
KEGG_ETHER_LIPID_METABOLISM	KEGG_PEROXISOME	2.1055e-05	1.4968e-12
KEGG_ARACHIDONIC_ACID_METABOLISM	KEGG_LINOLEIC_ACID_METABOLISM	6.6194e-07	0
KEGG_ARACHIDONIC_ACID_METABOLISM	KEGG_RETINOL_METABOLISM	0	0
KEGG_ARACHIDONIC_ACID_METABOLISM	KEGG_METABOLISM_OF_XENOBIOTICS_BY_CYTOCHROME_P450	0	0
KEGG_ARACHIDONIC_ACID_METABOLISM	KEGG_DRUG_METABOLISM_CYTOCHROME_P450	0	0
KEGG_ARACHIDONIC_ACID_METABOLISM	KEGG_DRUG_METABOLISM_OTHER_ENZYMES	2.5275e-12	0
KEGG_ARACHIDONIC_ACID_METABOLISM	KEGG_LEISHMANIA_INFECTION	9.058e-05	6.6971e-10
KEGG_LINOLEIC_ACID_METABOLISM	KEGG_RETINOL_METABOLISM	0	0
KEGG_LINOLEIC_ACID_METABOLISM	KEGG_SULFUR_METABOLISM	0.00021197	0
KEGG_LINOLEIC_ACID_METABOLISM	KEGG_METABOLISM_OF_XENOBIOTICS_BY_CYTOCHROME_P450	0	1.1102e-16
KEGG_LINOLEIC_ACID_METABOLISM	KEGG_DRUG_METABOLISM_CYTOCHROME_P450	0	1.1102e-16
KEGG_LINOLEIC_ACID_METABOLISM	KEGG_DRUG_METABOLISM_OTHER_ENZYMES	0	0
KEGG_ALPHA_LINOLENIC_ACID_METABOLISM	KEGG_RETINOL_METABOLISM	1.1102e-16	1.6653e-15
KEGG_ALPHA_LINOLENIC_ACID_METABOLISM	KEGG_METABOLISM_OF_XENOBIOTICS_BY_CYTOCHROME_P450	9.4369e-15	1.6653e-15
KEGG_ALPHA_LINOLENIC_ACID_METABOLISM	KEGG_DRUG_METABOLISM_CYTOCHROME_P450	5.5511e-16	1.6653e-15
KEGG_ALPHA_LINOLENIC_ACID_METABOLISM	KEGG_DRUG_METABOLISM_OTHER_ENZYMES	0.00016993	1.6476e-13
KEGG_SPHINGOLIPID_METABOLISM	KEGG_GLYCOSPHINGOLIPID_BIOSYNTHESIS_LACTO_AND_NEOLACTO_SERIES	0	0.00074217
KEGG_SPHINGOLIPID_METABOLISM	KEGG_GLYCOSPHINGOLIPID_BIOSYNTHESIS_GLOBO_SERIES	5.379e-13	5.2769e-05
KEGG_SPHINGOLIPID_METABOLISM	KEGG_GLYCOSPHINGOLIPID_BIOSYNTHESIS_GANGLIO_SERIES	4.795e-09	5.4283e-12
KEGG_SPHINGOLIPID_METABOLISM	KEGG_LYSOSOME	6.581e-10	5.4283e-12
KEGG_GLYCOSPHINGOLIPID_BIOSYNTHESIS_LACTO_AND_NEOLACTO_SERIES	KEGG_GLYCOSPHINGOLIPID_BIOSYNTHESIS_GLOBO_SERIES	3.7748e-15	0
KEGG_GLYCOSPHINGOLIPID_BIOSYNTHESIS_LACTO_AND_NEOLACTO_SERIES	KEGG_GLYCOSPHINGOLIPID_BIOSYNTHESIS_GANGLIO_SERIES	0	0
KEGG_GLYCOSPHINGOLIPID_BIOSYNTHESIS_LACTO_AND_NEOLACTO_SERIES	KEGG_LYSOSOME	8.3956e-07	0.00018465
KEGG_GLYCOSPHINGOLIPID_BIOSYNTHESIS_GLOBO_SERIES	KEGG_GLYCOSPHINGOLIPID_BIOSYNTHESIS_GANGLIO_SERIES	3.7748e-15	0
KEGG_GLYCOSPHINGOLIPID_BIOSYNTHESIS_GANGLIO_SERIES	KEGG_LYSOSOME	1.299e-14	0.00045629
KEGG_PYRUVATE_METABOLISM	KEGG_PROPANOATE_METABOLISM	2.1538e-14	4.8412e-06
KEGG_PYRUVATE_METABOLISM	KEGG_BUTANOATE_METABOLISM	0	3.5782e-13
KEGG_PYRUVATE_METABOLISM	KEGG_PANTOTHENATE_AND_COA_BIOSYNTHESIS	0.00069063	7.7563e-05
KEGG_PYRUVATE_METABOLISM	KEGG_TERPENOID_BACKBONE_BIOSYNTHESIS	0.00056573	0
KEGG_PYRUVATE_METABOLISM	KEGG_LIMONENE_AND_PINENE_DEGRADATION	1.8022e-06	2.2204e-16
KEGG_PYRUVATE_METABOLISM	KEGG_PPAR_SIGNALING_PATHWAY	9.0189e-07	2.4966e-07
KEGG_PROPANOATE_METABOLISM	KEGG_BUTANOATE_METABOLISM	0	3.3307e-16
KEGG_PROPANOATE_METABOLISM	KEGG_PANTOTHENATE_AND_COA_BIOSYNTHESIS	0.00069063	1.2289e-06
KEGG_PROPANOATE_METABOLISM	KEGG_TERPENOID_BACKBONE_BIOSYNTHESIS	0.00056573	0
KEGG_PROPANOATE_METABOLISM	KEGG_PPAR_SIGNALING_PATHWAY	0	2.1538e-14
KEGG_PROPANOATE_METABOLISM	KEGG_PEROXISOME	7.6494e-14	1.5958e-09
KEGG_BUTANOATE_METABOLISM	KEGG_PPAR_SIGNALING_PATHWAY	2.1606e-10	2.5485e-05
KEGG_BUTANOATE_METABOLISM	KEGG_PEROXISOME	1.1102e-16	4.4364e-11
KEGG_ONE_CARBON_POOL_BY_FOLATE	KEGG_NICOTINATE_AND_NICOTINAMIDE_METABOLISM	2.2268e-12	3.1768e-05
KEGG_ONE_CARBON_POOL_BY_FOLATE	KEGG_NITROGEN_METABOLISM	8.6298e-13	0
KEGG_RIBOFLAVIN_METABOLISM	KEGG_NICOTINATE_AND_NICOTINAMIDE_METABOLISM	1.9626e-07	2.4503e-05
KEGG_NICOTINATE_AND_NICOTINAMIDE_METABOLISM	KEGG_DRUG_METABOLISM_OTHER_ENZYMES	0	3.4417e-14
KEGG_PANTOTHENATE_AND_COA_BIOSYNTHESIS	KEGG_NITROGEN_METABOLISM	2.6936e-09	2.4503e-05
KEGG_PANTOTHENATE_AND_COA_BIOSYNTHESIS	KEGG_AMINOACYL_TRNA_BIOSYNTHESIS	8.7505e-09	0.00069063
KEGG_FOLATE_BIOSYNTHESIS	KEGG_GAP_JUNCTION	0.00032278	4.639e-06
KEGG_RETINOL_METABOLISM	KEGG_SULFUR_METABOLISM	0.00021197	0
KEGG_RETINOL_METABOLISM	KEGG_METABOLISM_OF_XENOBIOTICS_BY_CYTOCHROME_P450	0	6.728e-14
KEGG_RETINOL_METABOLISM	KEGG_DRUG_METABOLISM_CYTOCHROME_P450	0	1.8212e-12
KEGG_TERPENOID_BACKBONE_BIOSYNTHESIS	KEGG_LIMONENE_AND_PINENE_DEGRADATION	0	1.8537e-05
KEGG_TERPENOID_BACKBONE_BIOSYNTHESIS	KEGG_PPAR_SIGNALING_PATHWAY	1.8319e-14	0.00056573
KEGG_TERPENOID_BACKBONE_BIOSYNTHESIS	KEGG_PEROXISOME	1.1102e-16	4.4215e-07
KEGG_LIMONENE_AND_PINENE_DEGRADATION	KEGG_PEROXISOME	0.00019913	0.00010969
KEGG_SULFUR_METABOLISM	KEGG_METABOLISM_OF_XENOBIOTICS_BY_CYTOCHROME_P450	0	4.639e-06
KEGG_SULFUR_METABOLISM	KEGG_DRUG_METABOLISM_CYTOCHROME_P450	0	4.639e-06
KEGG_SULFUR_METABOLISM	KEGG_DRUG_METABOLISM_OTHER_ENZYMES	0	0.00021197
KEGG_METABOLISM_OF_XENOBIOTICS_BY_CYTOCHROME_P450	KEGG_DRUG_METABOLISM_CYTOCHROME_P450	1.833e-10	2.5148e-09
KEGG_METABOLISM_OF_XENOBIOTICS_BY_CYTOCHROME_P450	KEGG_DRUG_METABOLISM_OTHER_ENZYMES	1.2711e-05	0
KEGG_RIBOSOME	KEGG_PROTEIN_EXPORT	0	0
KEGG_RNA_POLYMERASE	KEGG_BASAL_TRANSCRIPTION_FACTORS	0	0
KEGG_RNA_POLYMERASE	KEGG_SPLICEOSOME	0	6.6194e-07
KEGG_RNA_POLYMERASE	KEGG_NUCLEOTIDE_EXCISION_REPAIR	6.4298e-10	1.6286e-11
KEGG_BASAL_TRANSCRIPTION_FACTORS	KEGG_NUCLEOTIDE_EXCISION_REPAIR	4.4409e-16	2.1538e-14
KEGG_DNA_REPLICATION	KEGG_BASE_EXCISION_REPAIR	1.4884e-06	1.435e-10
KEGG_DNA_REPLICATION	KEGG_HOMOLOGOUS_RECOMBINATION	8.7812e-06	0
KEGG_DNA_REPLICATION	KEGG_NON_HOMOLOGOUS_END_JOINING	0.00036146	0.00066764
KEGG_PROTEASOME	KEGG_UBIQUITIN_MEDIATED_PROTEOLYSIS	1.4146e-11	5.0989e-10
KEGG_PROTEASOME	KEGG_ANTIGEN_PROCESSING_AND_PRESENTATION	2.6232e-07	0
KEGG_BASE_EXCISION_REPAIR	KEGG_MISMATCH_REPAIR	4.6135e-06	6.0999e-08
KEGG_BASE_EXCISION_REPAIR	KEGG_NON_HOMOLOGOUS_END_JOINING	2.765e-09	2.0871e-09
KEGG_MISMATCH_REPAIR	KEGG_HOMOLOGOUS_RECOMBINATION	1.0015e-08	1.4854e-07
KEGG_HOMOLOGOUS_RECOMBINATION	KEGG_NON_HOMOLOGOUS_END_JOINING	2.327e-13	3.2968e-07
KEGG_CALCIUM_SIGNALING_PATHWAY	KEGG_CARDIAC_MUSCLE_CONTRACTION	5.2551e-09	0.00078339
KEGG_CALCIUM_SIGNALING_PATHWAY	KEGG_TASTE_TRANSDUCTION	0.00022856	0
KEGG_CALCIUM_SIGNALING_PATHWAY	KEGG_DILATED_CARDIOMYOPATHY	3.1816e-09	0.00015161
KEGG_CYTOKINE_CYTOKINE_RECEPTOR_INTERACTION	KEGG_JAK_STAT_SIGNALING_PATHWAY	7.4355e-12	1.5501e-05
KEGG_CYTOKINE_CYTOKINE_RECEPTOR_INTERACTION	KEGG_ADIPOCYTOKINE_SIGNALING_PATHWAY	0.00083681	1.521e-14
KEGG_CYTOKINE_CYTOKINE_RECEPTOR_INTERACTION	KEGG_ALLOGRAFT_REJECTION	0.00053474	0
KEGG_CYTOKINE_CYTOKINE_RECEPTOR_INTERACTION	KEGG_GRAFT_VERSUS_HOST_DISEASE	0.0008224	0
KEGG_CHEMOKINE_SIGNALING_PATHWAY	KEGG_PHOSPHATIDYLINOSITOL_SIGNALING_SYSTEM	0.00019913	6.5165e-06
KEGG_PHOSPHATIDYLINOSITOL_SIGNALING_SYSTEM	KEGG_PRIMARY_IMMUNODEFICIENCY	0.00053474	1.9068e-06
KEGG_NEUROACTIVE_LIGAND_RECEPTOR_INTERACTION	KEGG_GAP_JUNCTION	0.00032278	0.0001139
KEGG_LYSOSOME	KEGG_ENDOCYTOSIS	2.4839e-05	0.00038338
KEGG_LYSOSOME	KEGG_ANTIGEN_PROCESSING_AND_PRESENTATION	0.00028258	7.332e-06
KEGG_MTOR_SIGNALING_PATHWAY	KEGG_MATURITY_ONSET_DIABETES_OF_THE_YOUNG	2.5591e-07	2.3034e-05
KEGG_APOPTOSIS	KEGG_TOLL_LIKE_RECEPTOR_SIGNALING_PATHWAY	9.462e-10	7.6508e-12
KEGG_APOPTOSIS	KEGG_NOD_LIKE_RECEPTOR_SIGNALING_PATHWAY	5.269e-05	0
KEGG_APOPTOSIS	KEGG_CYTOSOLIC_DNA_SENSING_PATHWAY	0.00039073	7.7716e-16
KEGG_CARDIAC_MUSCLE_CONTRACTION	KEGG_VASCULAR_SMOOTH_MUSCLE_CONTRACTION	3.9222e-05	2.9779e-10
KEGG_CARDIAC_MUSCLE_CONTRACTION	KEGG_ALZHEIMERS_DISEASE	0	8.2137e-08
KEGG_VASCULAR_SMOOTH_MUSCLE_CONTRACTION	KEGG_DILATED_CARDIOMYOPATHY	3.1816e-09	3.9222e-05
KEGG_WNT_SIGNALING_PATHWAY	KEGG_ARRHYTHMOGENIC_RIGHT_VENTRICULAR_CARDIOMYOPATHY_ARVC	0.00015931	0.00025709
KEGG_HEDGEHOG_SIGNALING_PATHWAY	KEGG_BASAL_CELL_CARCINOMA	1.521e-14	2.8698e-05
KEGG_AXON_GUIDANCE	KEGG_COLORECTAL_CANCER	0.00058221	0.00051518
KEGG_AXON_GUIDANCE	KEGG_RENAL_CELL_CARCINOMA	0.00011631	8.0152e-05
KEGG_CELL_ADHESION_MOLECULES_CAMS	KEGG_ADHERENS_JUNCTION	0.00013648	9.4629e-05
KEGG_CELL_ADHESION_MOLECULES_CAMS	KEGG_TIGHT_JUNCTION	0.00065065	9.4629e-05
KEGG_TIGHT_JUNCTION	KEGG_FC_GAMMA_R_MEDIATED_PHAGOCYTOSIS	0.00066708	0.00065065
KEGG_GAP_JUNCTION	KEGG_TASTE_TRANSDUCTION	0.00022856	1.0202e-10
KEGG_COMPLEMENT_AND_COAGULATION_CASCADES	KEGG_RENIN_ANGIOTENSIN_SYSTEM	3.1768e-05	4.8934e-08
KEGG_COMPLEMENT_AND_COAGULATION_CASCADES	KEGG_HEMATOPOIETIC_CELL_LINEAGE	3.4104e-06	0.00089635
KEGG_TOLL_LIKE_RECEPTOR_SIGNALING_PATHWAY	KEGG_NOD_LIKE_RECEPTOR_SIGNALING_PATHWAY	4.306e-06	5.5511e-16
KEGG_TOLL_LIKE_RECEPTOR_SIGNALING_PATHWAY	KEGG_RIG_I_LIKE_RECEPTOR_SIGNALING_PATHWAY	1.0089e-06	6.418e-11
KEGG_TOLL_LIKE_RECEPTOR_SIGNALING_PATHWAY	KEGG_CYTOSOLIC_DNA_SENSING_PATHWAY	3.543e-05	0
KEGG_TOLL_LIKE_RECEPTOR_SIGNALING_PATHWAY	KEGG_T_CELL_RECEPTOR_SIGNALING_PATHWAY	2.5843e-08	1.5086e-05
KEGG_TOLL_LIKE_RECEPTOR_SIGNALING_PATHWAY	KEGG_B_CELL_RECEPTOR_SIGNALING_PATHWAY	1.7652e-05	0.00012381
KEGG_TOLL_LIKE_RECEPTOR_SIGNALING_PATHWAY	KEGG_ADIPOCYTOKINE_SIGNALING_PATHWAY	0.00083681	1.6046e-06
KEGG_TOLL_LIKE_RECEPTOR_SIGNALING_PATHWAY	KEGG_TYPE_I_DIABETES_MELLITUS	0.00090856	1.6046e-06
KEGG_TOLL_LIKE_RECEPTOR_SIGNALING_PATHWAY	KEGG_GRAFT_VERSUS_HOST_DISEASE	0.0008224	0
KEGG_NOD_LIKE_RECEPTOR_SIGNALING_PATHWAY	KEGG_RIG_I_LIKE_RECEPTOR_SIGNALING_PATHWAY	7.2391e-08	9.4993e-10
KEGG_NOD_LIKE_RECEPTOR_SIGNALING_PATHWAY	KEGG_CYTOSOLIC_DNA_SENSING_PATHWAY	0.00039073	1.8049e-08
KEGG_RIG_I_LIKE_RECEPTOR_SIGNALING_PATHWAY	KEGG_AMYOTROPHIC_LATERAL_SCLEROSIS_ALS	0.00025116	0.00012608
KEGG_RIG_I_LIKE_RECEPTOR_SIGNALING_PATHWAY	KEGG_LEISHMANIA_INFECTION	9.058e-05	1.2197e-05
KEGG_CYTOSOLIC_DNA_SENSING_PATHWAY	KEGG_LEISHMANIA_INFECTION	2.5148e-09	3.543e-05
KEGG_JAK_STAT_SIGNALING_PATHWAY	KEGG_HEMATOPOIETIC_CELL_LINEAGE	3.466e-05	9.0572e-11
KEGG_JAK_STAT_SIGNALING_PATHWAY	KEGG_ADIPOCYTOKINE_SIGNALING_PATHWAY	0.00083681	0
KEGG_JAK_STAT_SIGNALING_PATHWAY	KEGG_TYPE_I_DIABETES_MELLITUS	0.00090856	9.0572e-11
KEGG_JAK_STAT_SIGNALING_PATHWAY	KEGG_ALLOGRAFT_REJECTION	0.00053474	0
KEGG_JAK_STAT_SIGNALING_PATHWAY	KEGG_GRAFT_VERSUS_HOST_DISEASE	0.0008224	0
KEGG_HEMATOPOIETIC_CELL_LINEAGE	KEGG_INTESTINAL_IMMUNE_NETWORK_FOR_IGA_PRODUCTION	3.4792e-08	1.0325e-14
KEGG_HEMATOPOIETIC_CELL_LINEAGE	KEGG_LEISHMANIA_INFECTION	1.3081e-10	0.00030215
KEGG_HEMATOPOIETIC_CELL_LINEAGE	KEGG_ASTHMA	4.2004e-07	0.00030215
KEGG_HEMATOPOIETIC_CELL_LINEAGE	KEGG_AUTOIMMUNE_THYROID_DISEASE	1.2205e-06	1.0325e-14
KEGG_HEMATOPOIETIC_CELL_LINEAGE	KEGG_ALLOGRAFT_REJECTION	2.7042e-09	4.7484e-12
KEGG_HEMATOPOIETIC_CELL_LINEAGE	KEGG_GRAFT_VERSUS_HOST_DISEASE	1.7213e-07	8.8075e-11
KEGG_HEMATOPOIETIC_CELL_LINEAGE	KEGG_PRIMARY_IMMUNODEFICIENCY	0.00053474	8.8075e-11
KEGG_T_CELL_RECEPTOR_SIGNALING_PATHWAY	KEGG_LEISHMANIA_INFECTION	0.00083681	2.4776e-05
KEGG_T_CELL_RECEPTOR_SIGNALING_PATHWAY	KEGG_ACUTE_MYELOID_LEUKEMIA	0.00042453	2.835e-06
KEGG_FC_EPSILON_RI_SIGNALING_PATHWAY	KEGG_NON_SMALL_CELL_LUNG_CANCER	0.00032927	2.295e-05
KEGG_FC_GAMMA_R_MEDIATED_PHAGOCYTOSIS	KEGG_LEUKOCYTE_TRANSENDOTHELIAL_MIGRATION	3.2348e-05	0.00066708
KEGG_FC_GAMMA_R_MEDIATED_PHAGOCYTOSIS	KEGG_PATHOGENIC_ESCHERICHIA_COLI_INFECTION	0.00020753	0.00066708
KEGG_FC_GAMMA_R_MEDIATED_PHAGOCYTOSIS	KEGG_VIRAL_MYOCARDITIS	9.8594e-05	1.038e-06
KEGG_INTESTINAL_IMMUNE_NETWORK_FOR_IGA_PRODUCTION	KEGG_ALLOGRAFT_REJECTION	0.00053474	0.0001532
KEGG_INTESTINAL_IMMUNE_NETWORK_FOR_IGA_PRODUCTION	KEGG_GRAFT_VERSUS_HOST_DISEASE	0.0008224	1.531e-09
KEGG_INTESTINAL_IMMUNE_NETWORK_FOR_IGA_PRODUCTION	KEGG_PRIMARY_IMMUNODEFICIENCY	8.144e-11	6.7841e-07
KEGG_LONG_TERM_POTENTIATION	KEGG_NON_SMALL_CELL_LUNG_CANCER	0.00032927	1.2197e-05
KEGG_NEUROTROPHIN_SIGNALING_PATHWAY	KEGG_NON_SMALL_CELL_LUNG_CANCER	0.00032927	1.2604e-08
KEGG_INSULIN_SIGNALING_PATHWAY	KEGG_MATURITY_ONSET_DIABETES_OF_THE_YOUNG	0.0001576	2.1893e-11
KEGG_GNRH_SIGNALING_PATHWAY	KEGG_AMYOTROPHIC_LATERAL_SCLEROSIS_ALS	0.00025116	1.6568e-07
KEGG_MELANOGENESIS	KEGG_AMYOTROPHIC_LATERAL_SCLEROSIS_ALS	0.00025116	0.00092164
KEGG_TYPE_II_DIABETES_MELLITUS	KEGG_MATURITY_ONSET_DIABETES_OF_THE_YOUNG	0.0001576	1.1189e-05
KEGG_AMYOTROPHIC_LATERAL_SCLEROSIS_ALS	KEGG_NON_SMALL_CELL_LUNG_CANCER	0.00032927	0.00025116
KEGG_ASTHMA	KEGG_GRAFT_VERSUS_HOST_DISEASE	3.5456e-06	1.3397e-08
KEGG_ASTHMA	KEGG_PRIMARY_IMMUNODEFICIENCY	3.4595e-05	0.00021491
KEGG_AUTOIMMUNE_THYROID_DISEASE	KEGG_PRIMARY_IMMUNODEFICIENCY	8.144e-11	1.8307e-05
KEGG_ALLOGRAFT_REJECTION	KEGG_PRIMARY_IMMUNODEFICIENCY	7.6113e-08	1.7911e-06
KEGG_GRAFT_VERSUS_HOST_DISEASE	KEGG_PRIMARY_IMMUNODEFICIENCY	7.6113e-08	6.0227e-05

## Sheet: Overlaps
ID1	ID2
KEGG_SELENOAMINO_ACID_METABOLISM	KEGG_DRUG_METABOLISM_CYTOCHROME_P450
KEGG_AMINO_SUGAR_AND_NUCLEOTIDE_SUGAR_METABOLISM	KEGG_LYSOSOME
KEGG_GLUTATHIONE_METABOLISM	KEGG_METABOLISM_OF_XENOBIOTICS_BY_CYTOCHROME_P450
KEGG_DRUG_METABOLISM_CYTOCHROME_P450	KEGG_PRIMARY_BILE_ACID_BIOSYNTHESIS
KEGG_ETHER_LIPID_METABOLISM	KEGG_METABOLISM_OF_XENOBIOTICS_BY_CYTOCHROME_P450
KEGG_LONG_TERM_POTENTIATION	KEGG_NON_SMALL_CELL_LUNG_CANCER
KEGG_GLYCEROPHOSPHOLIPID_METABOLISM	KEGG_VEGF_SIGNALING_PATHWAY
KEGG_PPAR_SIGNALING_PATHWAY	KEGG_FATTY_ACID_METABOLISM
KEGG_PROPANOATE_METABOLISM	KEGG_PYRUVATE_METABOLISM
KEGG_LONG_TERM_POTENTIATION	KEGG_INOSITOL_PHOSPHATE_METABOLISM
KEGG_GRAFT_VERSUS_HOST_DISEASE	KEGG_TOLL_LIKE_RECEPTOR_SIGNALING_PATHWAY
KEGG_ARACHIDONIC_ACID_METABOLISM	KEGG_DRUG_METABOLISM_CYTOCHROME_P450
KEGG_AUTOIMMUNE_THYROID_DISEASE	KEGG_PRIMARY_IMMUNODEFICIENCY
KEGG_LINOLEIC_ACID_METABOLISM	KEGG_GLYCEROPHOSPHOLIPID_METABOLISM
KEGG_RETINOL_METABOLISM	KEGG_ALPHA_LINOLENIC_ACID_METABOLISM
KEGG_LYSINE_DEGRADATION	KEGG_PROPANOATE_METABOLISM
KEGG_PROPANOATE_METABOLISM	KEGG_PEROXISOME
KEGG_NUCLEOTIDE_EXCISION_REPAIR	KEGG_RNA_POLYMERASE
KEGG_PRIMARY_BILE_ACID_BIOSYNTHESIS	KEGG_STEROID_HORMONE_BIOSYNTHESIS
KEGG_RIBOFLAVIN_METABOLISM	KEGG_NICOTINATE_AND_NICOTINAMIDE_METABOLISM
KEGG_DRUG_METABOLISM_OTHER_ENZYMES	KEGG_ALANINE_ASPARTATE_AND_GLUTAMATE_METABOLISM
KEGG_LINOLEIC_ACID_METABOLISM	KEGG_RETINOL_METABOLISM
KEGG_O_GLYCAN_BIOSYNTHESIS	KEGG_GLYCOSPHINGOLIPID_BIOSYNTHESIS_LACTO_AND_NEOLACTO_SERIES
KEGG_STEROID_HORMONE_BIOSYNTHESIS	KEGG_ARACHIDONIC_ACID_METABOLISM
KEGG_GLYCINE_SERINE_AND_THREONINE_METABOLISM	KEGG_HISTIDINE_METABOLISM
KEGG_HISTIDINE_METABOLISM	KEGG_ALANINE_ASPARTATE_AND_GLUTAMATE_METABOLISM
KEGG_ALZHEIMERS_DISEASE	KEGG_CARDIAC_MUSCLE_CONTRACTION
KEGG_PRIMARY_BILE_ACID_BIOSYNTHESIS	KEGG_PPAR_SIGNALING_PATHWAY
KEGG_CYTOSOLIC_DNA_SENSING_PATHWAY	KEGG_TOLL_LIKE_RECEPTOR_SIGNALING_PATHWAY
KEGG_ALPHA_LINOLENIC_ACID_METABOLISM	KEGG_METABOLISM_OF_XENOBIOTICS_BY_CYTOCHROME_P450
KEGG_TAURINE_AND_HYPOTAURINE_METABOLISM	KEGG_ARGININE_AND_PROLINE_METABOLISM
KEGG_GLYCOSPHINGOLIPID_BIOSYNTHESIS_GANGLIO_SERIES	KEGG_GLYCOSAMINOGLYCAN_BIOSYNTHESIS_KERATAN_SULFATE
KEGG_PYRUVATE_METABOLISM	KEGG_TRYPTOPHAN_METABOLISM
KEGG_GLYCOLYSIS_GLUCONEOGENESIS	KEGG_AMINO_SUGAR_AND_NUCLEOTIDE_SUGAR_METABOLISM
KEGG_FATTY_ACID_METABOLISM	KEGG_BETA_ALANINE_METABOLISM
KEGG_O_GLYCAN_BIOSYNTHESIS	KEGG_GLYCOSPHINGOLIPID_BIOSYNTHESIS_GANGLIO_SERIES
KEGG_ALANINE_ASPARTATE_AND_GLUTAMATE_METABOLISM	KEGG_AMINO_SUGAR_AND_NUCLEOTIDE_SUGAR_METABOLISM
KEGG_GLYCEROPHOSPHOLIPID_METABOLISM	KEGG_RETINOL_METABOLISM
KEGG_LINOLEIC_ACID_METABOLISM	KEGG_METABOLISM_OF_XENOBIOTICS_BY_CYTOCHROME_P450
KEGG_BETA_ALANINE_METABOLISM	KEGG_PEROXISOME
KEGG_ETHER_LIPID_METABOLISM	KEGG_ARACHIDONIC_ACID_METABOLISM
KEGG_ARGININE_AND_PROLINE_METABOLISM	KEGG_SELENOAMINO_ACID_METABOLISM
KEGG_PROPANOATE_METABOLISM	KEGG_VALINE_LEUCINE_AND_ISOLEUCINE_DEGRADATION
KEGG_STEROID_HORMONE_BIOSYNTHESIS	KEGG_SULFUR_METABOLISM
KEGG_BUTANOATE_METABOLISM	KEGG_PEROXISOME
KEGG_GLYCOSPHINGOLIPID_BIOSYNTHESIS_GLOBO_SERIES	KEGG_O_GLYCAN_BIOSYNTHESIS
KEGG_ARACHIDONIC_ACID_METABOLISM	KEGG_LEISHMANIA_INFECTION
KEGG_PENTOSE_PHOSPHATE_PATHWAY	KEGG_STARCH_AND_SUCROSE_METABOLISM
KEGG_GLYCOSPHINGOLIPID_BIOSYNTHESIS_LACTO_AND_NEOLACTO_SERIES	KEGG_GLYCOSPHINGOLIPID_BIOSYNTHESIS_GLOBO_SERIES
KEGG_PENTOSE_PHOSPHATE_PATHWAY	KEGG_GALACTOSE_METABOLISM
KEGG_GLYCOSPHINGOLIPID_BIOSYNTHESIS_GLOBO_SERIES	KEGG_GLYCOSAMINOGLYCAN_DEGRADATION
KEGG_TRYPTOPHAN_METABOLISM	KEGG_PEROXISOME
KEGG_BETA_ALANINE_METABOLISM	KEGG_LYSINE_DEGRADATION
KEGG_APOPTOSIS	KEGG_NOD_LIKE_RECEPTOR_SIGNALING_PATHWAY
KEGG_BETA_ALANINE_METABOLISM	KEGG_VALINE_LEUCINE_AND_ISOLEUCINE_DEGRADATION
KEGG_STARCH_AND_SUCROSE_METABOLISM	KEGG_GALACTOSE_METABOLISM
KEGG_GLYCEROPHOSPHOLIPID_METABOLISM	KEGG_METABOLISM_OF_XENOBIOTICS_BY_CYTOCHROME_P450
KEGG_CYSTEINE_AND_METHIONINE_METABOLISM	KEGG_ARGININE_AND_PROLINE_METABOLISM
KEGG_SELENOAMINO_ACID_METABOLISM	KEGG_GLYCINE_SERINE_AND_THREONINE_METABOLISM
KEGG_PURINE_METABOLISM	KEGG_PYRIMIDINE_METABOLISM
KEGG_BETA_ALANINE_METABOLISM	KEGG_PROPANOATE_METABOLISM
KEGG_LYSINE_DEGRADATION	KEGG_PPAR_SIGNALING_PATHWAY
KEGG_GLYCEROPHOSPHOLIPID_METABOLISM	KEGG_GLYCEROLIPID_METABOLISM
KEGG_ETHER_LIPID_METABOLISM	KEGG_GLYCEROLIPID_METABOLISM
KEGG_BUTANOATE_METABOLISM	KEGG_PPAR_SIGNALING_PATHWAY
KEGG_CELL_ADHESION_MOLECULES_CAMS	KEGG_ADHERENS_JUNCTION
KEGG_AMINO_SUGAR_AND_NUCLEOTIDE_SUGAR_METABOLISM	KEGG_FRUCTOSE_AND_MANNOSE_METABOLISM
KEGG_DRUG_METABOLISM_CYTOCHROME_P450	KEGG_GLYCEROPHOSPHOLIPID_METABOLISM
KEGG_GLYCOSAMINOGLYCAN_DEGRADATION	KEGG_GLYCOSAMINOGLYCAN_BIOSYNTHESIS_HEPARAN_SULFATE
KEGG_PPAR_SIGNALING_PATHWAY	KEGG_TRYPTOPHAN_METABOLISM
KEGG_AMINO_SUGAR_AND_NUCLEOTIDE_SUGAR_METABOLISM	KEGG_GLYCOSPHINGOLIPID_BIOSYNTHESIS_GLOBO_SERIES
KEGG_PPAR_SIGNALING_PATHWAY	KEGG_VALINE_LEUCINE_AND_ISOLEUCINE_DEGRADATION
KEGG_ETHER_LIPID_METABOLISM	KEGG_SPHINGOLIPID_METABOLISM
KEGG_SPHINGOLIPID_METABOLISM	KEGG_GLYCOSAMINOGLYCAN_DEGRADATION
KEGG_GLYCOLYSIS_GLUCONEOGENESIS	KEGG_FRUCTOSE_AND_MANNOSE_METABOLISM
KEGG_BUTANOATE_METABOLISM	KEGG_VALINE_LEUCINE_AND_ISOLEUCINE_DEGRADATION
KEGG_PYRUVATE_METABOLISM	KEGG_GLYCINE_SERINE_AND_THREONINE_METABOLISM
KEGG_GAP_JUNCTION	KEGG_NEUROACTIVE_LIGAND_RECEPTOR_INTERACTION
KEGG_ETHER_LIPID_METABOLISM	KEGG_DRUG_METABOLISM_CYTOCHROME_P450
KEGG_BUTANOATE_METABOLISM	KEGG_PROPANOATE_METABOLISM
KEGG_FATTY_ACID_METABOLISM	KEGG_PYRUVATE_METABOLISM
KEGG_DRUG_METABOLISM_CYTOCHROME_P450	KEGG_METABOLISM_OF_XENOBIOTICS_BY_CYTOCHROME_P450
KEGG_GLYCEROPHOSPHOLIPID_METABOLISM	KEGG_SPHINGOLIPID_METABOLISM
KEGG_SELENOAMINO_ACID_METABOLISM	KEGG_ONE_CARBON_POOL_BY_FOLATE
KEGG_GLYCOSAMINOGLYCAN_DEGRADATION	KEGG_GLYCOSPHINGOLIPID_BIOSYNTHESIS_LACTO_AND_NEOLACTO_SERIES
KEGG_NITROGEN_METABOLISM	KEGG_GLYCINE_SERINE_AND_THREONINE_METABOLISM
KEGG_GLYCOLYSIS_GLUCONEOGENESIS	KEGG_CITRATE_CYCLE_TCA_CYCLE
KEGG_O_GLYCAN_BIOSYNTHESIS	KEGG_GLYCOSAMINOGLYCAN_BIOSYNTHESIS_KERATAN_SULFATE
KEGG_GAP_JUNCTION	KEGG_TASTE_TRANSDUCTION
KEGG_LYSINE_DEGRADATION	KEGG_PEROXISOME
KEGG_CITRATE_CYCLE_TCA_CYCLE	KEGG_TRYPTOPHAN_METABOLISM
KEGG_RETINOL_METABOLISM	KEGG_STEROID_HORMONE_BIOSYNTHESIS
KEGG_METABOLISM_OF_XENOBIOTICS_BY_CYTOCHROME_P450	KEGG_RETINOL_METABOLISM
KEGG_GLYCOLYSIS_GLUCONEOGENESIS	KEGG_PYRUVATE_METABOLISM
KEGG_GLYCEROPHOSPHOLIPID_METABOLISM	KEGG_ETHER_LIPID_METABOLISM
KEGG_NICOTINATE_AND_NICOTINAMIDE_METABOLISM	KEGG_ALANINE_ASPARTATE_AND_GLUTAMATE_METABOLISM
KEGG_BETA_ALANINE_METABOLISM	KEGG_BUTANOATE_METABOLISM
KEGG_NICOTINATE_AND_NICOTINAMIDE_METABOLISM	KEGG_DRUG_METABOLISM_OTHER_ENZYMES
KEGG_INOSITOL_PHOSPHATE_METABOLISM	KEGG_GLIOMA
KEGG_CITRATE_CYCLE_TCA_CYCLE	KEGG_PYRUVATE_METABOLISM
KEGG_TOLL_LIKE_RECEPTOR_SIGNALING_PATHWAY	KEGG_T_CELL_RECEPTOR_SIGNALING_PATHWAY
KEGG_ARACHIDONIC_ACID_METABOLISM	KEGG_GLUTATHIONE_METABOLISM
KEGG_ONE_CARBON_POOL_BY_FOLATE	KEGG_NICOTINATE_AND_NICOTINAMIDE_METABOLISM
KEGG_NUCLEOTIDE_EXCISION_REPAIR	KEGG_BASAL_TRANSCRIPTION_FACTORS
KEGG_N_GLYCAN_BIOSYNTHESIS	KEGG_GLYCOSYLPHOSPHATIDYLINOSITOL_GPI_ANCHOR_BIOSYNTHESIS
KEGG_PYRUVATE_METABOLISM	KEGG_VALINE_LEUCINE_AND_ISOLEUCINE_DEGRADATION
KEGG_RETINOL_METABOLISM	KEGG_GLUTATHIONE_METABOLISM
KEGG_ALLOGRAFT_REJECTION	KEGG_PRIMARY_IMMUNODEFICIENCY
KEGG_DRUG_METABOLISM_CYTOCHROME_P450	KEGG_RETINOL_METABOLISM
KEGG_VASCULAR_SMOOTH_MUSCLE_CONTRACTION	KEGG_INOSITOL_PHOSPHATE_METABOLISM
KEGG_ALANINE_ASPARTATE_AND_GLUTAMATE_METABOLISM	KEGG_PYRIMIDINE_METABOLISM
KEGG_ONE_CARBON_POOL_BY_FOLATE	KEGG_ALANINE_ASPARTATE_AND_GLUTAMATE_METABOLISM
KEGG_TAURINE_AND_HYPOTAURINE_METABOLISM	KEGG_GLUTATHIONE_METABOLISM
KEGG_INOSITOL_PHOSPHATE_METABOLISM	KEGG_MELANOMA
KEGG_FATTY_ACID_METABOLISM	KEGG_PEROXISOME
KEGG_METABOLISM_OF_XENOBIOTICS_BY_CYTOCHROME_P450	KEGG_STEROID_HORMONE_BIOSYNTHESIS
KEGG_STARCH_AND_SUCROSE_METABOLISM	KEGG_GLYCOSAMINOGLYCAN_DEGRADATION
KEGG_LINOLEIC_ACID_METABOLISM	KEGG_GLUTATHIONE_METABOLISM
KEGG_ARACHIDONIC_ACID_METABOLISM	KEGG_GLYCEROPHOSPHOLIPID_METABOLISM
KEGG_AMINO_SUGAR_AND_NUCLEOTIDE_SUGAR_METABOLISM	KEGG_GALACTOSE_METABOLISM
KEGG_NITROGEN_METABOLISM	KEGG_HISTIDINE_METABOLISM
KEGG_GLYCOSPHINGOLIPID_BIOSYNTHESIS_GANGLIO_SERIES	KEGG_GLYCOSAMINOGLYCAN_DEGRADATION
KEGG_GALACTOSE_METABOLISM	KEGG_FRUCTOSE_AND_MANNOSE_METABOLISM
KEGG_CYSTEINE_AND_METHIONINE_METABOLISM	KEGG_GLYCINE_SERINE_AND_THREONINE_METABOLISM
KEGG_PYRUVATE_METABOLISM	KEGG_BETA_ALANINE_METABOLISM
KEGG_PYRIMIDINE_METABOLISM	KEGG_DRUG_METABOLISM_OTHER_ENZYMES
KEGG_DILATED_CARDIOMYOPATHY	KEGG_VASCULAR_SMOOTH_MUSCLE_CONTRACTION
KEGG_GLYCOSPHINGOLIPID_BIOSYNTHESIS_GLOBO_SERIES	KEGG_GLYCOSAMINOGLYCAN_BIOSYNTHESIS_KERATAN_SULFATE
KEGG_CHEMOKINE_SIGNALING_PATHWAY	KEGG_PHOSPHATIDYLINOSITOL_SIGNALING_SYSTEM
KEGG_NOD_LIKE_RECEPTOR_SIGNALING_PATHWAY	KEGG_TOLL_LIKE_RECEPTOR_SIGNALING_PATHWAY
KEGG_PROPANOATE_METABOLISM	KEGG_FATTY_ACID_METABOLISM
KEGG_NITROGEN_METABOLISM	KEGG_ONE_CARBON_POOL_BY_FOLATE
KEGG_GLYCOSPHINGOLIPID_BIOSYNTHESIS_GANGLIO_SERIES	KEGG_AMINO_SUGAR_AND_NUCLEOTIDE_SUGAR_METABOLISM
KEGG_GLUTATHIONE_METABOLISM	KEGG_DRUG_METABOLISM_CYTOCHROME_P450
KEGG_GLYCOSAMINOGLYCAN_BIOSYNTHESIS_CHONDROITIN_SULFATE	KEGG_GLYCOSAMINOGLYCAN_BIOSYNTHESIS_HEPARAN_SULFATE
KEGG_PROPANOATE_METABOLISM	KEGG_PPAR_SIGNALING_PATHWAY
KEGG_CALCIUM_SIGNALING_PATHWAY	KEGG_CARDIAC_MUSCLE_CONTRACTION
KEGG_ARGININE_AND_PROLINE_METABOLISM	KEGG_GLYCINE_SERINE_AND_THREONINE_METABOLISM
KEGG_LINOLEIC_ACID_METABOLISM	KEGG_DRUG_METABOLISM_CYTOCHROME_P450
KEGG_ARACHIDONIC_ACID_METABOLISM	KEGG_TAURINE_AND_HYPOTAURINE_METABOLISM
KEGG_LYSOSOME	KEGG_GLYCOSPHINGOLIPID_BIOSYNTHESIS_GANGLIO_SERIES
KEGG_PENTOSE_PHOSPHATE_PATHWAY	KEGG_AMINO_SUGAR_AND_NUCLEOTIDE_SUGAR_METABOLISM
KEGG_INTESTINAL_IMMUNE_NETWORK_FOR_IGA_PRODUCTION	KEGG_GRAFT_VERSUS_HOST_DISEASE
KEGG_SPHINGOLIPID_METABOLISM	KEGG_GLYCEROLIPID_METABOLISM
KEGG_ASTHMA	KEGG_PRIMARY_IMMUNODEFICIENCY
KEGG_GLYCOSAMINOGLYCAN_BIOSYNTHESIS_KERATAN_SULFATE	KEGG_OTHER_GLYCAN_DEGRADATION
KEGG_ETHER_LIPID_METABOLISM	KEGG_LINOLEIC_ACID_METABOLISM
KEGG_TAURINE_AND_HYPOTAURINE_METABOLISM	KEGG_METABOLISM_OF_XENOBIOTICS_BY_CYTOCHROME_P450
KEGG_PENTOSE_PHOSPHATE_PATHWAY	KEGG_TYPE_II_DIABETES_MELLITUS
KEGG_PROPANOATE_METABOLISM	KEGG_CITRATE_CYCLE_TCA_CYCLE
KEGG_BETA_ALANINE_METABOLISM	KEGG_ARGININE_AND_PROLINE_METABOLISM
KEGG_B_CELL_RECEPTOR_SIGNALING_PATHWAY	KEGG_TOLL_LIKE_RECEPTOR_SIGNALING_PATHWAY
KEGG_PEROXISOME	KEGG_LIMONENE_AND_PINENE_DEGRADATION
KEGG_GLYCINE_SERINE_AND_THREONINE_METABOLISM	KEGG_BUTANOATE_METABOLISM
KEGG_STARCH_AND_SUCROSE_METABOLISM	KEGG_AMINO_SUGAR_AND_NUCLEOTIDE_SUGAR_METABOLISM
KEGG_GLYCOSYLPHOSPHATIDYLINOSITOL_GPI_ANCHOR_BIOSYNTHESIS	KEGG_COMPLEMENT_AND_COAGULATION_CASCADES
KEGG_CALCIUM_SIGNALING_PATHWAY	KEGG_INOSITOL_PHOSPHATE_METABOLISM
KEGG_PRIMARY_IMMUNODEFICIENCY	KEGG_GRAFT_VERSUS_HOST_DISEASE
KEGG_TRYPTOPHAN_METABOLISM	KEGG_BETA_ALANINE_METABOLISM
KEGG_METABOLISM_OF_XENOBIOTICS_BY_CYTOCHROME_P450	KEGG_ARACHIDONIC_ACID_METABOLISM
KEGG_TAURINE_AND_HYPOTAURINE_METABOLISM	KEGG_DRUG_METABOLISM_CYTOCHROME_P450
KEGG_CITRATE_CYCLE_TCA_CYCLE	KEGG_PPAR_SIGNALING_PATHWAY
KEGG_TYPE_I_DIABETES_MELLITUS	KEGG_TOLL_LIKE_RECEPTOR_SIGNALING_PATHWAY
KEGG_PROTEASOME	KEGG_UBIQUITIN_MEDIATED_PROTEOLYSIS
KEGG_GLYCOLYSIS_GLUCONEOGENESIS	KEGG_GALACTOSE_METABOLISM
KEGG_HISTIDINE_METABOLISM	KEGG_ARGININE_AND_PROLINE_METABOLISM
KEGG_LYSINE_DEGRADATION	KEGG_BUTANOATE_METABOLISM
KEGG_GLYCOSPHINGOLIPID_BIOSYNTHESIS_LACTO_AND_NEOLACTO_SERIES	KEGG_GLYCOSAMINOGLYCAN_BIOSYNTHESIS_KERATAN_SULFATE
KEGG_DILATED_CARDIOMYOPATHY	KEGG_CALCIUM_SIGNALING_PATHWAY
KEGG_METABOLISM_OF_XENOBIOTICS_BY_CYTOCHROME_P450	KEGG_SELENOAMINO_ACID_METABOLISM
KEGG_TRYPTOPHAN_METABOLISM	KEGG_PROPANOATE_METABOLISM
KEGG_DRUG_METABOLISM_CYTOCHROME_P450	KEGG_STEROID_HORMONE_BIOSYNTHESIS
KEGG_BASE_EXCISION_REPAIR	KEGG_MISMATCH_REPAIR
KEGG_DRUG_METABOLISM_CYTOCHROME_P450	KEGG_ALPHA_LINOLENIC_ACID_METABOLISM
KEGG_FATTY_ACID_METABOLISM	KEGG_VALINE_LEUCINE_AND_ISOLEUCINE_DEGRADATION
KEGG_VALINE_LEUCINE_AND_ISOLEUCINE_DEGRADATION	KEGG_LYSINE_DEGRADATION
KEGG_ETHER_LIPID_METABOLISM	KEGG_RETINOL_METABOLISM
KEGG_VALINE_LEUCINE_AND_ISOLEUCINE_DEGRADATION	KEGG_PEROXISOME
KEGG_NON_SMALL_CELL_LUNG_CANCER	KEGG_INOSITOL_PHOSPHATE_METABOLISM
KEGG_MISMATCH_REPAIR	KEGG_HOMOLOGOUS_RECOMBINATION
KEGG_LONG_TERM_DEPRESSION	KEGG_INOSITOL_PHOSPHATE_METABOLISM
KEGG_RETINOL_METABOLISM	KEGG_PRIMARY_BILE_ACID_BIOSYNTHESIS
KEGG_PPAR_SIGNALING_PATHWAY	KEGG_PYRUVATE_METABOLISM
KEGG_BASAL_TRANSCRIPTION_FACTORS	KEGG_RNA_POLYMERASE
KEGG_LINOLEIC_ACID_METABOLISM	KEGG_STEROID_HORMONE_BIOSYNTHESIS
KEGG_GLYCOLYSIS_GLUCONEOGENESIS	KEGG_PENTOSE_PHOSPHATE_PATHWAY
KEGG_SPHINGOLIPID_METABOLISM	KEGG_AMINO_SUGAR_AND_NUCLEOTIDE_SUGAR_METABOLISM
KEGG_PENTOSE_PHOSPHATE_PATHWAY	KEGG_FRUCTOSE_AND_MANNOSE_METABOLISM
KEGG_ALANINE_ASPARTATE_AND_GLUTAMATE_METABOLISM	KEGG_ARGININE_AND_PROLINE_METABOLISM
KEGG_FRUCTOSE_AND_MANNOSE_METABOLISM	KEGG_STARCH_AND_SUCROSE_METABOLISM
KEGG_AMINO_SUGAR_AND_NUCLEOTIDE_SUGAR_METABOLISM	KEGG_GLYCOSAMINOGLYCAN_DEGRADATION
KEGG_GLYCOSPHINGOLIPID_BIOSYNTHESIS_GANGLIO_SERIES	KEGG_GLYCOSPHINGOLIPID_BIOSYNTHESIS_GLOBO_SERIES
KEGG_ONE_CARBON_POOL_BY_FOLATE	KEGG_GLYCINE_SERINE_AND_THREONINE_METABOLISM
KEGG_GLYCOSPHINGOLIPID_BIOSYNTHESIS_LACTO_AND_NEOLACTO_SERIES	KEGG_GLYCOSPHINGOLIPID_BIOSYNTHESIS_GANGLIO_SERIES
KEGG_BUTANOATE_METABOLISM	KEGG_FATTY_ACID_METABOLISM
KEGG_ARACHIDONIC_ACID_METABOLISM	KEGG_RETINOL_METABOLISM
KEGG_ASTHMA	KEGG_GRAFT_VERSUS_HOST_DISEASE
KEGG_ALANINE_ASPARTATE_AND_GLUTAMATE_METABOLISM	KEGG_FRUCTOSE_AND_MANNOSE_METABOLISM
KEGG_DRUG_METABOLISM_OTHER_ENZYMES	KEGG_PURINE_METABOLISM
KEGG_PENTOSE_PHOSPHATE_PATHWAY	KEGG_ALANINE_ASPARTATE_AND_GLUTAMATE_METABOLISM
KEGG_FC_GAMMA_R_MEDIATED_PHAGOCYTOSIS	KEGG_TIGHT_JUNCTION
KEGG_ARACHIDONIC_ACID_METABOLISM	KEGG_LINOLEIC_ACID_METABOLISM
KEGG_PROTEIN_EXPORT	KEGG_RIBOSOME
