# Supplementary material for: Integrative enrichment analysis: a new computational method to detect dysregulated pathways in heterogeneous samples
Source: BMC Genomics. 2015 Nov 10;16:918. doi: 10.1186/s12864-015-2188-7 (PMC4641376; doi:10.1186/s12864-015-2188-7)
Supplement: Additional file 9: Table S9. — Association of each pair between a pathway and a clinic index (for Normal samples) on diabetes datasets. (XLS 56 kb) [file 12864_2015_2188_MOESM9_ESM.xls]

## Sheet: R4_1_SPC_down_GSE41762
Pathway	sex_devg_raw	age_devg_raw	bmi_devg_raw	Hba_devg_raw	sex_devg_rel	age_devg_rel	bmi_devg_rel	Hba_devg_rel	sex_path	age_path	bmi_path	Hba_path
KEGG_GLYCOLYSIS_GLUCONEOGENESIS	0.73089	0.61558	0.31203	0.56612	0.67332	0.85317	0.78926	1	0.28059	0.093305	0.84401	0.97707
KEGG_PENTOSE_PHOSPHATE_PATHWAY	0.73089	0.61558	0.31203	0.56612	0.67332	0.85317	0.78926	1	0.38	0.8153	0.31751	0.45719
KEGG_FRUCTOSE_AND_MANNOSE_METABOLISM	0.73089	0.61558	0.31203	0.56612	0.67332	0.85317	0.78926	1	0.28059	0.093305	0.84401	0.97707
KEGG_GALACTOSE_METABOLISM	0.73089	0.61558	0.31203	0.56612	0.67332	0.85317	0.78926	1	0.38	0.8153	0.31751	0.45719
KEGG_OXIDATIVE_PHOSPHORYLATION	0.60515	0.017292	0.035367	0.87803	0.60515	0.017292	0.035367	0.87803	0.28059	0.093305	0.84401	0.97707
KEGG_PYRIMIDINE_METABOLISM	0.10987	0.72245	0.29295	0.34491	0.36928	0.84514	0.75821	0.044165	0.38	0.8153	0.31751	0.45719
KEGG_LYSINE_DEGRADATION	0.60515	0.062347	0.84677	0.18401	0.96629	0.062218	0.76757	0.13748	0.38	0.8153	0.31751	0.45719
KEGG_TYROSINE_METABOLISM	0.51814	0.18179	0.78154	0.0011486	0.67332	0.817	0.18332	0.036958	0.28059	0.093305	0.84401	0.97707
KEGG_PHENYLALANINE_METABOLISM	0.51814	0.18179	0.78154	0.0011486	0.67332	0.817	0.18332	0.036958	0.80801	0.55496	0.44017	0.34086
KEGG_TRYPTOPHAN_METABOLISM	0.28059	0.093305	0.84401	0.97707	0.15767	0.58897	0.52688	0.15264	0.28059	0.093305	0.84401	0.97707
KEGG_O_GLYCAN_BIOSYNTHESIS	0.28059	0.093305	0.84401	0.97707	0.89476	0.68313	0.39935	0.89203	0.67946	0.57588	0.55788	0.13275
KEGG_GLYCOSAMINOGLYCAN_BIOSYNTHESIS_KERATAN_SULFATE	0.28059	0.093305	0.84401	0.97707	0.73089	0.90979	0.38869	0.11614	0.38	0.8153	0.31751	0.45719
KEGG_INOSITOL_PHOSPHATE_METABOLISM	0.28059	0.60923	0.74925	0.51849	0.96629	0.85975	0.8112	0.42845	0.38	0.8153	0.31751	0.45719
KEGG_GLYCOSPHINGOLIPID_BIOSYNTHESIS_GLOBO_SERIES	0.28059	0.093305	0.84401	0.97707	0.89476	0.68313	0.39935	0.89203	0.28059	0.093305	0.84401	0.97707
KEGG_GLYCOSPHINGOLIPID_BIOSYNTHESIS_GANGLIO_SERIES	0.28059	0.093305	0.84401	0.97707	0.89476	0.68313	0.39935	0.89203	0.38	0.8153	0.31751	0.45719
KEGG_RETINOL_METABOLISM	0.0055543	0.60125	0.037044	0.60434	0.0055543	0.60125	0.037044	0.60434	0.28059	0.080033	0.31426	0.94653
KEGG_BASAL_TRANSCRIPTION_FACTORS	0.83336	0.69361	0.23399	0.002437	0.41759	0.6144	0.45539	0.41351	0.38	0.8153	0.31751	0.45719
KEGG_SPLICEOSOME	0.88849	0.84108	0.33689	0.30913	0.51814	0.48315	0.23831	0.28258	0.28059	0.60923	0.74925	0.51849
KEGG_MAPK_SIGNALING_PATHWAY	0.67946	0.48948	0.78828	0.15011	0.41759	0.17867	0.50502	0.13748	0.38	0.8153	0.31751	0.45719
KEGG_ERBB_SIGNALING_PATHWAY	0.22305	0.21185	0.46394	0.62147	0.44992	0.61283	0.56679	0.79602	0.28059	0.093305	0.84401	0.97707
KEGG_CYTOKINE_CYTOKINE_RECEPTOR_INTERACTION	0.28059	0.98307	0.067491	0.51849	0.89476	0.7858	0.14218	0.16159	0.28059	0.093305	0.84401	0.97707
KEGG_PHOSPHATIDYLINOSITOL_SIGNALING_SYSTEM	0.28059	0.60923	0.74925	0.51849	0.96629	0.85975	0.8112	0.42845	0.38	0.8153	0.31751	0.45719
KEGG_NEUROACTIVE_LIGAND_RECEPTOR_INTERACTION	0.28059	0.98307	0.067491	0.51849	0.19639	0.74578	0.54354	0.081232	0.38	0.8153	0.31751	0.45719
KEGG_CELL_CYCLE	0.38	0.8153	0.31751	0.45719	0.36928	0.065305	0.47899	0.17191	0.38	0.8153	0.31751	0.45719
KEGG_OOCYTE_MEIOSIS	0.38	0.8153	0.31751	0.45719	0.36928	0.065305	0.47899	0.17191	0.38	0.8153	0.31751	0.45719
KEGG_UBIQUITIN_MEDIATED_PROTEOLYSIS	0.38	0.8153	0.31751	0.45719	0.30331	0.61283	0.55404	0.28771	0.38	0.8153	0.31751	0.45719
KEGG_REGULATION_OF_AUTOPHAGY	0.89476	0.71201	0.45755	0.59487	0.89476	0.71201	0.45755	0.59487	0.38	0.8153	0.31751	0.45719
KEGG_ENDOCYTOSIS	0.38	0.8153	0.31751	0.45719	0.41759	0.17867	0.89026	0.60434	0.38	0.8153	0.31751	0.45719
KEGG_MTOR_SIGNALING_PATHWAY	0.44992	0.86139	0.79866	0.56451	0.21951	0.69109	0.69582	0.78482	0.38	0.8153	0.31751	0.45719
KEGG_VASCULAR_SMOOTH_MUSCLE_CONTRACTION	0.44008	0.72611	0.044939	0.72085	0.51814	0.11966	0.81478	0.18788	0.38	0.8153	0.31751	0.45719
KEGG_WNT_SIGNALING_PATHWAY	0.67332	0.64273	0.73905	0.18441	0.96629	0.17867	0.81852	0.19269	0.38	0.8153	0.31751	0.45719
KEGG_HEDGEHOG_SIGNALING_PATHWAY	0.96629	0.85975	0.98009	0.40371	0.96629	0.85975	0.98009	0.40371	0.88849	0.16826	0.56478	0.60518
KEGG_AXON_GUIDANCE	0.069469	0.12153	0.99512	0.79128	0.015437	0.18483	0.89197	0.9864	0.28059	0.093305	0.84401	0.97707
KEGG_FOCAL_ADHESION	0.023324	0.065465	0.66013	0.92015	0.21951	0.69109	0.69582	0.78482	0.28059	0.093305	0.84401	0.97707
KEGG_CELL_ADHESION_MOLECULES_CAMS	0.73089	0.32904	0.83179	0.1664	0.73089	0.32904	0.83179	0.1664	0.38	0.04054	0.18732	0.94653
KEGG_TIGHT_JUNCTION	0.44008	0.72611	0.044939	0.72085	0.51814	0.11966	0.81478	0.18788	0.38	0.8153	0.31751	0.45719
KEGG_GAP_JUNCTION	0.075558	0.59182	0.46012	0.86594	0.96629	0.85975	0.98009	0.40371	0.38	0.8153	0.31751	0.45719
KEGG_ANTIGEN_PROCESSING_AND_PRESENTATION	0.73089	0.32904	0.83179	0.1664	0.73089	0.32904	0.83179	0.1664	0.88849	0.60963	0.40596	0.74851
KEGG_JAK_STAT_SIGNALING_PATHWAY	0.28059	0.98307	0.067491	0.51849	0.19639	0.74578	0.54354	0.081232	0.28059	0.093305	0.84401	0.97707
KEGG_HEMATOPOIETIC_CELL_LINEAGE	0.22305	0.61973	0.29976	0.085489	0.73089	0.32904	0.83179	0.1664	0.28059	0.093305	0.84401	0.97707
KEGG_B_CELL_RECEPTOR_SIGNALING_PATHWAY	0.73089	0.86502	0.44509	0.74565	0.96629	0.30364	0.85536	0.72714	0.38	0.8153	0.31751	0.45719
KEGG_INTESTINAL_IMMUNE_NETWORK_FOR_IGA_PRODUCTION	0.73089	0.32904	0.83179	0.1664	0.73089	0.32904	0.83179	0.1664	0.38	0.04054	0.18732	0.94653
KEGG_CIRCADIAN_RHYTHM_MAMMAL	0.96629	0.85975	0.98009	0.40371	0.96629	0.85975	0.98009	0.40371	0.88849	0.56661	0.33689	0.50131
KEGG_NEUROTROPHIN_SIGNALING_PATHWAY	0.67946	0.48948	0.78828	0.15011	0.41759	0.17867	0.50502	0.13748	0.38	0.8153	0.31751	0.45719
KEGG_OLFACTORY_TRANSDUCTION	0.89476	0.17259	0.28572	0.035707	0.73089	0.27803	0.2951	0.035357	0.60515	0.017292	0.26816	0.088156
KEGG_INSULIN_SIGNALING_PATHWAY	0.44992	0.61283	0.56679	0.79602	0.44992	0.61283	0.56679	0.79602	0.38	0.8153	0.31751	0.45719
KEGG_GNRH_SIGNALING_PATHWAY	0.67946	0.48948	0.78828	0.15011	0.41759	0.17867	0.50502	0.13748	0.38	0.8153	0.31751	0.45719
KEGG_PROGESTERONE_MEDIATED_OOCYTE_MATURATION	0.38	0.8153	0.31751	0.45719	0.36928	0.065305	0.47899	0.17191	0.38	0.8153	0.31751	0.45719
KEGG_MELANOGENESIS	0.67332	0.64273	0.73905	0.18441	0.96629	0.17867	0.81852	0.19269	0.67946	0.083741	0.42275	0.91153
KEGG_TYPE_I_DIABETES_MELLITUS	0.73089	0.32904	0.83179	0.1664	0.73089	0.32904	0.83179	0.1664	0.38	0.04054	0.18732	0.94653
KEGG_ALZHEIMERS_DISEASE	0.60515	0.017292	0.035367	0.87803	0.60515	0.017292	0.035367	0.87803	0.28059	0.60923	0.74925	0.51849
KEGG_PARKINSONS_DISEASE	0.88849	0.2941	0.65313	0.41508	0.60515	0.017292	0.035367	0.87803	0.39545	0.0046991	0.14627	0.95006
KEGG_HUNTINGTONS_DISEASE	0.60515	0.017292	0.035367	0.87803	0.60515	0.017292	0.035367	0.87803	0.38	0.8153	0.31751	0.45719
KEGG_LEISHMANIA_INFECTION	0.73089	0.32904	0.83179	0.1664	0.73089	0.32904	0.83179	0.1664	0.38	0.8153	0.31751	0.45719
KEGG_PATHWAYS_IN_CANCER	0.80801	0.45103	0.51907	0.57756	0.60515	0.62231	0.73603	0.020036	0.38	0.8153	0.31751	0.45719
KEGG_RENAL_CELL_CARCINOMA	0.88849	0.25155	0.6691	0.34491	0.21951	0.69109	0.69582	0.78482	0.88849	0.16826	0.56478	0.60518
KEGG_PANCREATIC_CANCER	0.88849	0.25155	0.6691	0.34491	0.21951	0.69109	0.69582	0.78482	0.38	0.8153	0.31751	0.45719
KEGG_BASAL_CELL_CARCINOMA	0.80801	0.45103	0.51907	0.57756	0.96629	0.17867	0.81852	0.19269	0.67946	0.083741	0.42275	0.91153
KEGG_BLADDER_CANCER	0.88849	0.25155	0.6691	0.34491	0.21951	0.69109	0.69582	0.78482	0.28059	0.093305	0.84401	0.97707
KEGG_ACUTE_MYELOID_LEUKEMIA	0.44992	0.61283	0.56679	0.79602	0.44992	0.61283	0.56679	0.79602	0.38	0.8153	0.31751	0.45719
KEGG_ASTHMA	0.73089	0.32904	0.83179	0.1664	0.73089	0.32904	0.83179	0.1664	0.88849	0.0038837	0.42435	0.97779
KEGG_AUTOIMMUNE_THYROID_DISEASE	0.73089	0.32904	0.83179	0.1664	0.73089	0.32904	0.83179	0.1664	0.38	0.04054	0.18732	0.94653
KEGG_SYSTEMIC_LUPUS_ERYTHEMATOSUS	0.73089	0.32904	0.83179	0.1664	0.73089	0.32904	0.83179	0.1664	0.28059	0.60923	0.74925	0.51849
KEGG_ALLOGRAFT_REJECTION	0.73089	0.32904	0.83179	0.1664	0.73089	0.32904	0.83179	0.1664	0.38	0.04054	0.18732	0.94653
KEGG_GRAFT_VERSUS_HOST_DISEASE	0.73089	0.32904	0.83179	0.1664	0.73089	0.32904	0.83179	0.1664	0.38	0.98307	0.63756	0.51849
KEGG_VIRAL_MYOCARDITIS	0.44008	0.72611	0.044939	0.72085	0.73089	0.32904	0.83179	0.1664	0.38	0.8153	0.31751	0.45719

## Sheet: R4_1_SPC_down_GSE38642
									Pathway	sex_devg_raw	age_devg_raw	bmi_devg_raw	Hba_devg_raw	sex_devg_rel	age_devg_rel	bmi_devg_rel	Hba_devg_rel	sex_path	age_path	bmi_path	Hba_path
									KEGG_GALACTOSE_METABOLISM	0.19301	0.19575	0.12541	0.36369	0.19301	0.19575	0.12541	0.36369	0.68453	0.31136	0.93497	0.10979
									KEGG_STEROID_BIOSYNTHESIS	0.87862	0.07083	0.42014	0.58571	0.68453	0.049626	0.28691	0.84178	0.87862	0.07083	0.42014	0.58571
									KEGG_PRIMARY_BILE_ACID_BIOSYNTHESIS	0.40708	0.65896	0.88101	0.63028	0.40708	0.65896	0.88101	0.63028	0.87862	0.82496	0.28806	0.47767
									KEGG_STEROID_HORMONE_BIOSYNTHESIS	0	0.67567	0.090233	0.98774	0.87862	0.73948	0.56338	0.98774	0.29235	0.15626	0.33065	0.6928
									KEGG_PURINE_METABOLISM	0.68453	0.48757	0.24637	0.6876	0.19301	0.19575	0.1634	0.6876	0.29235	0.32461	0.85418	0.75414
									KEGG_PYRIMIDINE_METABOLISM	0.79797	0.39267	0.36539	0.25946	0.79797	0.39267	0.36539	0.25946	0.87862	0.82496	0.28806	0.75414
									KEGG_TYROSINE_METABOLISM	0.12498	0.64149	0.28729	0.44169	0.12498	0.64149	0.28729	0.44169	0.12498	0.67567	0.33591	0.47767
									KEGG_PHENYLALANINE_METABOLISM	0.12498	0.64149	0.28729	0.44169	0.12498	0.64149	0.28729	0.44169	0.29235	0.2857	0.96746	0.63028
									KEGG_TRYPTOPHAN_METABOLISM	0.40708	0.69529	0.65109	0.58571	0.0096279	0.85328	0.27411	0.36185	0.29235	0.32461	0.85418	0.75414
									KEGG_N_GLYCAN_BIOSYNTHESIS	0.19301	0.19575	0.12541	0.36369	0.19301	0.19575	0.12541	0.36369	0.87862	0.82496	0.28806	0.10979
									KEGG_GLYCOSAMINOGLYCAN_DEGRADATION	0.35582	0.85328	0.46912	0.64788	0.68453	0.55384	0.94579	0.45058	0.79797	0.42096	0.54737	0.6928
									KEGG_GLYCOSAMINOGLYCAN_BIOSYNTHESIS_KERATAN_SULFATE	0.19301	0.19575	0.12541	0.36369	0.19301	0.19575	0.12541	0.36369	0.40708	0.65896	0.62122	0.67768
									KEGG_GLYCOSAMINOGLYCAN_BIOSYNTHESIS_HEPARAN_SULFATE	0.68453	0.55384	0.94579	0.45058	0.68453	0.55384	0.94579	0.45058	0.29235	1	0.18339	0.6928
									KEGG_GLYCEROLIPID_METABOLISM	0.79797	0.42096	0.54737	0.6928	0.40708	0.23782	0.32314	0.54225	0.87862	0.07083	0.42014	0.58571
									KEGG_GLYCEROPHOSPHOLIPID_METABOLISM	0.68453	0.96118	1	0.98774	0.68453	0.96118	1	0.98774	0.40708	0.50383	0.21813	0.0008572
									KEGG_LINOLEIC_ACID_METABOLISM	0	0.67567	0.090233	0.36185	0	0.67567	0.090233	0.36185	0.35582	0.20153	0.81602	0.67768
									KEGG_GLYCOSPHINGOLIPID_BIOSYNTHESIS_LACTO_AND_NEOLACTO_SERIES	0.19301	0.19575	0.12541	0.36369	0.19301	0.19575	0.12541	0.36369	0.40708	0.65896	0.62122	0.79874
									KEGG_GLYCOSPHINGOLIPID_BIOSYNTHESIS_GLOBO_SERIES	0.79797	0.71037	0.7166	0.28065	0.79797	0.71037	0.7166	0.28065	0.87862	0.73948	0.56338	0.98774
									KEGG_FOLATE_BIOSYNTHESIS	0.79797	0.42096	0.54737	0.79874	0.79797	0.42096	0.54737	0.79874	0.79797	0.42096	0.54737	0.79874
									KEGG_RETINOL_METABOLISM	0	0.67567	0.090233	0.36185	0	0.67567	0.090233	0.36185	0.29235	0.15626	0.33065	0.6928
									KEGG_PORPHYRIN_AND_CHLOROPHYLL_METABOLISM	0.68453	0.58818	0.81683	0.55286	0.68453	0.58818	0.81683	0.55286	0.29235	0.15626	0.33065	0.6928
									KEGG_LIMONENE_AND_PINENE_DEGRADATION	0.12498	0.64149	0.28729	0.44169	0.12498	0.64149	0.28729	0.44169	0.87862	0.07083	0.42014	0.58571
									KEGG_SULFUR_METABOLISM	0.87862	0.73948	0.56338	0.98774	0.87862	0.73948	0.56338	0.98774	0.68453	0.31136	0.93497	0.28789
									KEGG_METABOLISM_OF_XENOBIOTICS_BY_CYTOCHROME_P450	0.19301	0.19575	0.12541	0.36369	0.68453	0.26118	0.68139	0.31063	0.29235	0.15626	0.33065	0.63028
									KEGG_DRUG_METABOLISM_CYTOCHROME_P450	0	0.67567	0.090233	0.36185	0	0.67567	0.090233	0.36185	0.29235	0.15626	0.33065	0.63028
									KEGG_DRUG_METABOLISM_OTHER_ENZYMES	0.067583	0.52029	0.71209	0.36185	0	0.67567	0.090233	0.36185	0.29235	0.15626	0.33065	0.6928
									KEGG_ABC_TRANSPORTERS	0.29235	0.32461	0.85418	0.75414	0.40708	0.65896	0.88101	0.63028	0.87862	0.82496	0.28806	0.55286
									KEGG_RNA_POLYMERASE	0.79797	0.39267	0.36539	0.25946	0.79797	0.39267	0.36539	0.25946	0.29235	0.32461	0.85418	0.75414
									KEGG_SPLICEOSOME	0.35582	0.20153	0.81602	0.17453	0.68453	0.58818	0.81683	0.55286	0.40708	0.65896	0.88101	0.58571
									KEGG_PROTEIN_EXPORT	0.12498	0.28894	0.41181	0.15345	0.12498	0.28894	0.41181	0.15345	0.40708	0.50383	0.21813	0.30152
									KEGG_PPAR_SIGNALING_PATHWAY	0.79797	0.42096	0.54737	0.79874	0.79797	0.42096	0.54737	0.79874	0.29235	0.32461	0.85418	0.75414
									KEGG_NUCLEOTIDE_EXCISION_REPAIR	0.79797	0.42096	0.54737	0.79874	0.79797	0.42096	0.54737	0.79874	0.29235	0.32461	0.85418	0.75414
									KEGG_MAPK_SIGNALING_PATHWAY	0.19301	0.19575	0.1634	0.98774	0.19301	0.19575	0.1634	0.98774	0.29235	0.32461	0.85418	0.10979
									KEGG_CALCIUM_SIGNALING_PATHWAY	0.29235	1	0.18339	0.6928	0.29235	1	0.18339	0.6928	0.40708	0.366	0.33824	0.23252
									KEGG_CYTOKINE_CYTOKINE_RECEPTOR_INTERACTION	0.79797	0.20153	0.15096	0.19708	0.79797	0.42096	0.54737	0.79874	0.29235	0.32461	0.85418	0.75414
									KEGG_CHEMOKINE_SIGNALING_PATHWAY	0.79797	0.42096	0.54737	0.79874	0.79797	0.42096	0.54737	0.79874	0.87862	0.82496	0.28806	0.10979
									KEGG_NEUROACTIVE_LIGAND_RECEPTOR_INTERACTION	0.87862	0.73948	0.56338	0.98774	0.87862	0.73948	0.56338	0.98774	0.29235	0.32461	0.85418	0.6928
									KEGG_CELL_CYCLE	0.79797	0.74553	0.8973	0.34531	0.79797	0.74553	0.8973	0.40689	0.29235	0.32461	0.85418	0.75414
									KEGG_OOCYTE_MEIOSIS	0.79797	0.74553	0.8973	0.34531	0.79797	0.74553	0.8973	0.40689	0.29235	0.32461	0.85418	0.75414
									KEGG_UBIQUITIN_MEDIATED_PROTEOLYSIS	0.87862	0.82496	0.4794	0.34531	0.79797	0.74553	0.8973	0.40689	0.87862	0.82496	0.28806	0.10979
									KEGG_LYSOSOME	0.79797	0.42096	0.54737	0.79874	0.68453	0.96118	1	0.98774	0.29235	0.32461	0.85418	0.75414
									KEGG_ENDOCYTOSIS	0.40708	0.21563	0.19176	0.6928	0.87862	0.78197	0.7099	0.6928	0.87862	0.82496	0.28806	0.10979
									KEGG_VASCULAR_SMOOTH_MUSCLE_CONTRACTION	0.29235	1	0.18339	0.6928	0.29235	1	0.18339	0.6928	0.87862	0.82496	0.28806	0.39389
									KEGG_WNT_SIGNALING_PATHWAY	0.79797	0.027622	0.83623	0.22601	0.79797	0.027622	0.83623	0.22601	0.87862	0.82496	0.28806	0.10979
									KEGG_TGF_BETA_SIGNALING_PATHWAY	0.87862	0.78197	0.7099	0.6928	0.87862	0.78197	0.7099	0.6928	0.29235	0.32461	0.85418	0.75414
									KEGG_FOCAL_ADHESION	0.87862	0.78197	0.7099	0.6928	0.87862	0.78197	0.7099	0.6928	0.87862	0.82496	0.28806	0.10979
									KEGG_ECM_RECEPTOR_INTERACTION	0.40708	0.65896	0.62122	0.67768	0.68453	0.96118	1	0.98774	0.87862	0.73948	0.56338	0.98774
									KEGG_CELL_ADHESION_MOLECULES_CAMS	0.87862	0.73948	0.56338	0.98774	0.87862	0.73948	0.56338	0.98774	0.87862	0.82496	0.28806	0.10979
									KEGG_TIGHT_JUNCTION	0.79797	0.13126	0.5033	0.64788	0.35582	0.42096	0.42785	0.64788	0.87862	0.82496	0.28806	0.98774
									KEGG_GAP_JUNCTION	0.79797	0.39267	0.63956	0.6876	0.79797	0.39267	0.63956	0.6876	0.87862	0.82496	0.28806	0.10979
									KEGG_COMPLEMENT_AND_COAGULATION_CASCADES	0.87862	0.91207	0.82881	0.54225	0.87862	0.91207	0.82881	0.54225	0.19301	0.19575	0.1634	0.98774
									KEGG_ANTIGEN_PROCESSING_AND_PRESENTATION	0.40708	0.69529	0.65109	0.58571	0.87862	0.78197	0.7099	0.6928	0.79797	0.078047	0.91778	0.39389
									KEGG_JAK_STAT_SIGNALING_PATHWAY	0.19301	0.69759	0.96311	0.13026	0.79797	0.42096	0.54737	0.79874	0.29235	0.32461	0.85418	0.75414
									KEGG_HEMATOPOIETIC_CELL_LINEAGE	0.87862	0.91207	0.82881	0.54225	0.40708	0.21563	0.19176	0.6928	0.87862	0.82496	0.28806	0.10979
									KEGG_NATURAL_KILLER_CELL_MEDIATED_CYTOTOXICITY	0.40708	0.21563	0.19176	0.6928	0.40708	0.55384	0.87026	0.47767	0.87862	0.82496	0.28806	0.23252
									KEGG_B_CELL_RECEPTOR_SIGNALING_PATHWAY	0.87862	0.91207	0.82881	0.54225	0.87862	0.91207	0.82881	0.54225	0.29235	0.32461	0.85418	0.75414
									KEGG_LEUKOCYTE_TRANSENDOTHELIAL_MIGRATION	0.12498	0.67567	0.33591	0.47767	0.12498	0.67567	0.33591	0.47767	0.87862	0.82496	0.28806	0.10979
									KEGG_INTESTINAL_IMMUNE_NETWORK_FOR_IGA_PRODUCTION	0.68453	0.69529	0.19745	0.38166	0.68453	0.69529	0.19745	0.38166	0.68453	0.31136	0.93497	0.28789
									KEGG_LONG_TERM_DEPRESSION	0.87862	0.78197	0.7099	0.6928	0.35582	0.42096	0.42785	0.79874	0.87862	0.82496	0.28806	0.10979
									KEGG_OLFACTORY_TRANSDUCTION	0.40708	0.1846	0.24637	0.36369	0.089224	0.3007	0.060116	0.54225	0.29235	0.32461	0.85418	0.75414
									KEGG_TASTE_TRANSDUCTION	0.067583	0.39491	0.061039	0.98774	0.19301	0.19575	0.1634	0.98774	0.87862	0.82496	0.4794	0.34531
									KEGG_REGULATION_OF_ACTIN_CYTOSKELETON	0.87862	0.82496	0.28806	0.10979	0.87862	0.73948	0.56338	0.98774	0.87862	0.82496	0.28806	0.10979
									KEGG_PROGESTERONE_MEDIATED_OOCYTE_MATURATION	0.79797	0.74553	0.8973	0.34531	0.79797	0.74553	0.8973	0.40689	0.87862	0.82496	0.28806	0.98774
									KEGG_ADIPOCYTOKINE_SIGNALING_PATHWAY	0.79797	0.42096	0.54737	0.79874	0.79797	0.42096	0.54737	0.79874	0.87862	0.82496	0.28806	0.10979
									KEGG_TYPE_II_DIABETES_MELLITUS	0.067583	0.39491	0.061039	0.98774	0.19301	0.19575	0.1634	0.98774	0.87862	0.82496	0.28806	0.10979
									KEGG_TYPE_I_DIABETES_MELLITUS	0.68453	0.69529	0.19745	0.38166	0.68453	0.69529	0.19745	0.38166	0.40708	0.50383	0.21813	0.0008572
									KEGG_VASOPRESSIN_REGULATED_WATER_REABSORPTION	0.68453	0.26118	0.75359	0.79874	0.87862	0.73948	0.56338	0.98774	0.87862	0.82496	0.28806	0.10979
									KEGG_PARKINSONS_DISEASE	0.87862	0.24521	0.73333	0.88517	0.40708	0.92243	0.74316	0.88517	0.68453	0.55384	0.11754	0.25259
									KEGG_HUNTINGTONS_DISEASE	0.79797	0.39267	0.36539	0.25946	0.79797	0.39267	0.36539	0.25946	0.68453	0.55384	0.11754	0.25259
									KEGG_LEISHMANIA_INFECTION	0.68453	0.69529	0.19745	0.38166	0.68453	0.69529	0.19745	0.38166	0.40708	0.50383	0.21813	0.0008572
									KEGG_PATHWAYS_IN_CANCER	0.79797	0.96317	0.85652	0.60888	0.68453	0.26118	0.75359	0.79874	0.87862	0.82496	0.28806	0.10979
									KEGG_MELANOMA	0.79797	0.96317	0.85652	0.60888	0.68453	0.26118	0.75359	0.79874	0.87862	0.82496	0.28806	0.10979
									KEGG_ACUTE_MYELOID_LEUKEMIA	0.79797	0.42096	0.54737	0.79874	0.79797	0.42096	0.54737	0.79874	0.87862	0.82496	0.28806	0.10979
									KEGG_ASTHMA	0.68453	0.69529	0.19745	0.38166	0.68453	0.69529	0.19745	0.38166	0.40708	0.71366	0.44004	0.58571
									KEGG_AUTOIMMUNE_THYROID_DISEASE	0.68453	0.69529	0.19745	0.38166	0.68453	0.69529	0.19745	0.38166	0.40708	0.71366	0.44004	0.087223
									KEGG_SYSTEMIC_LUPUS_ERYTHEMATOSUS	0.68453	0.69529	0.19745	0.38166	0.68453	0.69529	0.19745	0.38166	0.29235	0.32461	0.85418	0.75414
									KEGG_ALLOGRAFT_REJECTION	0.68453	0.69529	0.19745	0.38166	0.68453	0.69529	0.19745	0.38166	0.40708	0.71366	0.44004	0.15345
									KEGG_GRAFT_VERSUS_HOST_DISEASE	0.68453	0.69529	0.19745	0.38166	0.68453	0.69529	0.19745	0.38166	0.40708	0.71366	0.44004	0.15345
									KEGG_PRIMARY_IMMUNODEFICIENCY	0.40708	0.21563	0.19176	0.6928	0.87862	0.78197	0.7099	0.6928	0.40708	0.21563	0.19176	0.6928
									KEGG_VIRAL_MYOCARDITIS	0.68453	0.69529	0.19745	0.38166	0.68453	0.69529	0.19745	0.38166	0.29235	0.32461	0.85418	0.75414
