# Supplementary material for: Integrative enrichment analysis: a new computational method to detect dysregulated pathways in heterogeneous samples
Source: BMC Genomics. 2015 Nov 10;16:918. doi: 10.1186/s12864-015-2188-7 (PMC4641376; doi:10.1186/s12864-015-2188-7)
Supplement: Additional file 10: Table S10. — Association of each pair between a pathway and a clinic index (for Diabetes samples) on diabetes datasets. (XLS 60 kb) [file 12864_2015_2188_MOESM10_ESM.xls]

## Sheet: R4_1_SPC_up_GSE41762
Pathway	sex_devg_raw	age_devg_raw	bmi_devg_raw	Hba_devg_raw	sex_devg_rel	age_devg_rel	bmi_devg_rel	Hba_devg_rel	sex_path	age_path	bmi_path	Hba_path
KEGG_PENTOSE_AND_GLUCURONATE_INTERCONVERSIONS	0.7399	0.9388	0.28805	0.38763	0.7399	0.9388	0.28805	0.22396	0.30304	0.90796	0.021439	0.4317
KEGG_FATTY_ACID_METABOLISM	0.19606	0.11717	0.16608	0.47929	0.13928	0.73006	0.59439	0.62942	0.58558	0.63286	0.17075	0.22175
KEGG_PURINE_METABOLISM	0.39863	0.64262	0.77246	0.88167	0.74375	0.093932	0.081461	0.23895	0.39863	0.30169	0.32785	0.88167
KEGG_PYRIMIDINE_METABOLISM	0.39863	0.64262	0.77246	0.88167	0.74375	0.093932	0.081461	0.23895	0.30304	0.90796	0.021439	0.4317
KEGG_ALANINE_ASPARTATE_AND_GLUTAMATE_METABOLISM	0.38216	0.59617	0.07235	0.14812	1	0.74658	0.049586	0.041733	0.17294	0.61889	0.93903	0.70622
KEGG_GLYCINE_SERINE_AND_THREONINE_METABOLISM	0.65249	0.82239	0.6432	0.58839	0.6174	0.082127	0.2112	0.85374	0.24441	0.34166	0.41065	0.31724
KEGG_CYSTEINE_AND_METHIONINE_METABOLISM	0.39863	0.30169	0.32785	0.72623	0.34576	0.26334	0.20744	0.85374	0.48127	0.7985	0.098047	0.59228
KEGG_TRYPTOPHAN_METABOLISM	0.094701	0.02665	0.62284	0.83456	0.094701	0.02665	0.62284	0.83456	0.040808	0.67515	0.51183	0.88439
KEGG_N_GLYCAN_BIOSYNTHESIS	0.48127	0.68879	0.043032	0.41893	0.88722	0.79082	0.74524	0.14027	0.48127	0.68879	0.043032	0.41893
KEGG_AMINO_SUGAR_AND_NUCLEOTIDE_SUGAR_METABOLISM	0.38216	0.59617	0.07235	0.14812	1	0.74658	0.049586	0.041733	0.30304	0.90796	0.021439	0.4317
KEGG_GLYCOSAMINOGLYCAN_DEGRADATION	0.096628	0.23316	0.22181	0.83126	0.43465	0.26829	0.61922	0.11416	0.037419	0.39884	0.79678	0.22175
KEGG_GLYCOSAMINOGLYCAN_BIOSYNTHESIS_CHONDROITIN_SULFATE	0.97298	0.13256	0.37188	0.96711	0.78075	0.17348	0.63159	0.052158	0.82185	0.84782	0.84712	0.83126
KEGG_INOSITOL_PHOSPHATE_METABOLISM	0.7571	0.96518	0.59633	0.83126	0.91203	0.78649	0.0051584	0.066532	0.39863	0.63317	0.8412	0.41893
KEGG_GLYCEROPHOSPHOLIPID_METABOLISM	0.2268	0.11637	0.54	0.40195	0.18744	0.54569	0.50269	0.12353	0.30304	0.90796	0.021439	0.4317
KEGG_ETHER_LIPID_METABOLISM	0.39863	0.020362	0.76546	0.31217	0.3027	0.5542	0.10811	0.12353	0.30304	0.74825	0.12097	0.41893
KEGG_ARACHIDONIC_ACID_METABOLISM	0.39863	0.020362	0.76546	0.31217	0.3027	0.5542	0.10811	0.12353	0.38504	0.7732	0.035512	0.70563
KEGG_LINOLEIC_ACID_METABOLISM	0.39863	0.020362	0.76546	0.31217	0.3027	0.5542	0.10811	0.12353	0.7571	0.7911	0.48191	0.96056
KEGG_ALPHA_LINOLENIC_ACID_METABOLISM	0.39863	0.020362	0.76546	0.31217	0.3027	0.5542	0.10811	0.12353	0.7571	0.57184	0.25024	0.50021
KEGG_FOLATE_BIOSYNTHESIS	0.074399	0.13421	0.95728	0.24659	0.058085	0.23681	0.75255	0.18522	0.39863	0.63317	0.8412	0.93645
KEGG_SULFUR_METABOLISM	0.97298	0.13256	0.37188	0.96711	0.78075	0.17348	0.63159	0.052158	0.24441	0.22086	0.0085194	0.78114
KEGG_RIBOSOME	0.21463	0.42125	0.79678	0.70622	0.43465	0.69489	0.75924	0.066729	0.40521	0.39684	0.1631	0.70622
KEGG_RNA_POLYMERASE	0.39863	0.64262	0.77246	0.88167	0.74375	0.093932	0.081461	0.23895	0.38504	0.64956	0.73584	0.59228
KEGG_PPAR_SIGNALING_PATHWAY	0.19606	0.11717	0.16608	0.47929	0.13928	0.73006	0.59439	0.62942	0.74559	0.15317	0.65725	0.25081
KEGG_MAPK_SIGNALING_PATHWAY	0.24441	0.77272	0.92567	0.88167	0.52814	0.23121	0.15936	0.52525	0.24441	0.84563	0.46903	0.1918
KEGG_CALCIUM_SIGNALING_PATHWAY	0.7571	0.31176	0.99114	0.99498	0.17808	0.79874	0.027033	0.22488	0.65249	0.61691	0.2853	0.84904
KEGG_CYTOKINE_CYTOKINE_RECEPTOR_INTERACTION	0.24441	0.77272	0.92567	0.50179	0.1473	0.19052	0.038698	0.3418	0.82185	0.84782	0.84712	0.1918
KEGG_CHEMOKINE_SIGNALING_PATHWAY	0.74199	0.51831	0.084291	0.77247	0.80221	0.58784	0.62534	0.3418	0.24441	0.84563	0.46903	0.1918
KEGG_PHOSPHATIDYLINOSITOL_SIGNALING_SYSTEM	0.7571	0.96518	0.59633	0.83126	0.91203	0.78649	0.0051584	0.066532	0.24441	0.84563	0.46903	0.1918
KEGG_NEUROACTIVE_LIGAND_RECEPTOR_INTERACTION	0.24441	0.34166	0.62095	0.93645	0.17808	0.79874	0.027033	0.036275	0.39863	0.22086	0.82288	0.70563
KEGG_CELL_CYCLE	0.040099	0.22481	0.70558	0.75269	0.025662	0.70155	0.87338	0.1733	0.48127	0.68879	0.043032	0.41893
KEGG_OOCYTE_MEIOSIS	0.071953	0.35498	0.52444	0.72073	0.05586	0.68639	0.54213	0.30879	0.24441	0.84563	0.46903	0.1918
KEGG_P53_SIGNALING_PATHWAY	0.42119	0.20605	0.44578	0.84917	0.0070816	0.58203	0.3851	0.10686	0.82185	0.7956	0.12452	0.70563
KEGG_UBIQUITIN_MEDIATED_PROTEOLYSIS	0.13627	0.16284	0.45827	0.89834	0.26055	0.19601	0.79214	0.41802	0.48127	0.68879	0.043032	0.41893
KEGG_LYSOSOME	0.096628	0.80654	0.17964	0.75772	0.34576	0.29684	0.64902	0.14208	0.17294	0.61889	0.93903	0.25081
KEGG_ENDOCYTOSIS	0.74559	0.63821	0.20791	0.86854	0.80221	0.58784	0.62534	0.28753	0.48127	0.68879	0.043032	0.41893
KEGG_VASCULAR_SMOOTH_MUSCLE_CONTRACTION	0.38504	0.61017	0.62545	0.29936	0.91203	0.47232	0.97218	0.14719	0.38504	0.46406	0.3203	0.1918
KEGG_WNT_SIGNALING_PATHWAY	0.7571	0.96518	0.59633	0.83126	0.91203	0.78649	0.0051584	0.066532	0.39863	0.22086	0.82288	0.70563
KEGG_VEGF_SIGNALING_PATHWAY	0.39863	0.020362	0.76546	0.31217	0.3027	0.5542	0.10811	0.12353	0.38504	0.46406	0.3203	0.96056
KEGG_GAP_JUNCTION	0.7571	0.96518	0.59633	0.83126	0.91203	0.47232	0.97218	0.78102	0.39863	0.22086	0.82288	0.70563
KEGG_TOLL_LIKE_RECEPTOR_SIGNALING_PATHWAY	0.39863	0.57657	0.8412	0.96293	0.52452	0.17098	0.85767	0.76551	0.24441	0.84563	0.46903	0.88167
KEGG_CYTOSOLIC_DNA_SENSING_PATHWAY	0.39863	0.64262	0.77246	0.88167	0.74375	0.093932	0.081461	0.23895	0.24441	0.84563	0.46903	0.1918
KEGG_JAK_STAT_SIGNALING_PATHWAY	0.1338	0.83402	0.59633	0.8974	0.80221	0.16942	0.65018	0.16343	0.82185	0.22038	0.49457	0.96056
KEGG_HEMATOPOIETIC_CELL_LINEAGE	0.1338	0.83402	0.59633	0.8974	0.80221	0.16942	0.65018	0.16343	0.24441	0.34166	0.62095	0.8974
KEGG_FC_EPSILON_RI_SIGNALING_PATHWAY	0.39863	0.020362	0.76546	0.31217	0.3027	0.5542	0.10811	0.12353	0.24441	0.84563	0.46903	0.1918
KEGG_LONG_TERM_POTENTIATION	0.7571	0.96518	0.59633	0.83126	0.91203	0.78649	0.0051584	0.066532	0.24441	0.84563	0.46903	0.1918
KEGG_LONG_TERM_DEPRESSION	0.38504	0.61017	0.62545	0.29936	0.91203	0.47232	0.97218	0.14719	0.38216	0.060145	0.32902	0.1918
KEGG_OLFACTORY_TRANSDUCTION	0.40521	0.58939	0.88803	0.93626	0.081628	0.72906	0.55157	0.62713	0.92224	0.30585	0.22439	0.9626
KEGG_TASTE_TRANSDUCTION	0.7571	0.96518	0.59633	0.83126	0.91203	0.78649	0.0051584	0.066532	0.17294	0.30135	0.79409	0.75726
KEGG_GNRH_SIGNALING_PATHWAY	0.38504	0.61017	0.62545	0.29936	0.91203	0.47232	0.97218	0.14719	0.24441	0.84563	0.46903	0.1918
KEGG_PROGESTERONE_MEDIATED_OOCYTE_MATURATION	0.040099	0.092212	0.9375	0.72073	0.0070816	0.58203	0.3851	0.10686	0.24441	0.84563	0.46903	0.70563
KEGG_MELANOGENESIS	0.39863	0.84563	0.23905	0.99262	0.090754	0.97214	0.6713	0.35355	0.24441	0.84563	0.46903	0.70563
KEGG_ADIPOCYTOKINE_SIGNALING_PATHWAY	0.19606	0.11717	0.16608	0.47929	0.13928	0.73006	0.59439	0.62942	0.30304	0.90796	0.021439	0.4317
KEGG_ALZHEIMERS_DISEASE	0.7571	0.96518	0.59633	0.83126	0.91203	0.78649	0.0051584	0.066532	0.40521	0.34952	0.46351	0.70622
KEGG_AMYOTROPHIC_LATERAL_SCLEROSIS_ALS	0.96645	0.16594	0.66663	0.061978	0.55641	0.28751	0.67921	0.061978	0.2268	0.694	0.58033	0.96056
KEGG_HUNTINGTONS_DISEASE	0.7571	0.96518	0.59633	0.83126	0.91203	0.78649	0.0051584	0.066532	0.82185	0.58443	0.93912	0.70622
KEGG_PATHWAYS_IN_CANCER	0.74199	0.61472	0.46862	0.99608	0.93157	0.80837	0.42832	0.99608	0.24441	0.84563	0.46903	0.1918
KEGG_PANCREATIC_CANCER	0.74199	0.61472	0.46862	0.99608	0.93157	0.80837	0.42832	0.99608	0.92224	0.65116	0.14086	0.1918
KEGG_SYSTEMIC_LUPUS_ERYTHEMATOSUS	0.38504	0.7072	0.28523	0.41163	0.1473	0.42832	0.15925	0.94774	0.074626	0.78158	0.47849	0.76795

## Sheet: R4_1_SPC_up_GSE38642
Pathway	sex_devg_raw	age_devg_raw	bmi_devg_raw	Hba_devg_raw	sex_devg_rel	age_devg_rel	bmi_devg_rel	Hba_devg_rel	sex_path	age_path	bmi_path	Hba_path
KEGG_PENTOSE_PHOSPHATE_PATHWAY	0.70368	0.97674	0.46132	0.060993	0.16327	0.8918	0.22768	0.19754	0.075855	0.77049	0.66156	0.75857
KEGG_VALINE_LEUCINE_AND_ISOLEUCINE_DEGRADATION	0.22205	0.70365	0.51792	0.92336	0.3725	0.92799	0.60085	0.62868	0.22205	0.70365	0.51792	0.95008
KEGG_TAURINE_AND_HYPOTAURINE_METABOLISM	0.097276	0.55659	0.58361	0.7024	0.097276	0.55659	0.58361	0.7024	0.1796	0.69575	0.99014	0.98053
KEGG_SELENOAMINO_ACID_METABOLISM	0.097276	0.55659	0.58361	0.7024	0.097276	0.55659	0.58361	0.7024	0.12951	0.75639	0.89954	0.95008
KEGG_GLUTATHIONE_METABOLISM	0.90432	0.36422	0.40062	0.89759	0.60211	0.30985	0.31721	0.85562	0.29231	0.53853	0.79633	0.77755
KEGG_GLYCOSAMINOGLYCAN_DEGRADATION	0.1136	0.43721	0.056807	0.013307	0.28101	0.75989	0.033947	0.28494	0.097763	0.298	0.96672	0.92336
KEGG_GLYCOSAMINOGLYCAN_BIOSYNTHESIS_HEPARAN_SULFATE	0.1136	0.43721	0.056807	0.013307	0.28101	0.75989	0.033947	0.28494	0.22205	0.70365	0.51792	0.92336
KEGG_INOSITOL_PHOSPHATE_METABOLISM	0.41358	0.92572	0.62438	0.043743	0.32664	0.48504	0.051011	0.062506	0.22205	0.70365	0.51792	0.92336
KEGG_GLYCEROPHOSPHOLIPID_METABOLISM	0.83298	0.81451	0.051791	0.85382	0.72667	0.74644	0.12821	0.70802	0.22205	0.70365	0.51792	0.92336
KEGG_ETHER_LIPID_METABOLISM	0.22205	0.70365	0.51792	0.73738	0.12868	0.70517	0.1037	0.41319	0.12951	0.77167	0.36313	0.8351
KEGG_ARACHIDONIC_ACID_METABOLISM	0.097276	0.55659	0.58361	0.7024	0.097276	0.55659	0.58361	0.7024	0.76097	0.35786	0.13413	0.81008
KEGG_GLYCOSPHINGOLIPID_BIOSYNTHESIS_LACTO_AND_NEOLACTO_SERIES	0.63434	0.29802	0.14193	0.54002	0.44587	0.97674	0.3838	0.054348	0.39416	0.20293	0.96711	0.90665
KEGG_NICOTINATE_AND_NICOTINAMIDE_METABOLISM	0.28274	0.95732	0.076646	0.81008	0.14935	0.11637	0.32176	0.00044116	0.39416	0.20293	0.96711	0.78929
KEGG_METABOLISM_OF_XENOBIOTICS_BY_CYTOCHROME_P450	0.53787	0.19543	0.88112	0.64447	0.60211	0.30985	0.31721	0.85562	0.83298	0.75847	0.048919	0.8634
KEGG_DRUG_METABOLISM_CYTOCHROME_P450	0.53787	0.19543	0.88112	0.64447	0.60211	0.30985	0.31721	0.85562	0.39511	0.3715	0.031777	0.8634
KEGG_ABC_TRANSPORTERS	0.097763	0.010122	0.3017	0.18908	0.087539	0.24257	0.076703	0.070321	0.22205	0.70365	0.51792	0.92336
KEGG_RNA_DEGRADATION	0.39416	0.58211	0.85382	0.062458	0.17515	0.79388	0.40814	0.62991	0.22205	0.70365	0.51792	0.92336
KEGG_SPLICEOSOME	0.048328	0.61235	0.53214	0.12685	0.048328	0.61235	0.53214	0.12685	0.22205	0.70365	0.51792	0.92336
KEGG_PROTEASOME	0.11803	0.24664	0.9017	0.76415	0.19109	0.1704	0.27911	0.42885	0.22205	0.70365	0.51792	0.92336
KEGG_PPAR_SIGNALING_PATHWAY	0.39511	0.75639	0.99485	0.0034709	0.91183	0.95689	0.44859	0.65071	0.12951	0.75639	0.89954	0.95008
KEGG_BASE_EXCISION_REPAIR	0.22205	0.70365	0.51792	0.92336	0.29768	0.23234	0.82522	0.50072	0.12951	0.75639	0.89954	0.95008
KEGG_MAPK_SIGNALING_PATHWAY	0.83298	0.89703	0.70098	0.0058452	0.060772	0.33301	0.0028442	0.088122	0.12951	0.75639	0.89954	0.95008
KEGG_ERBB_SIGNALING_PATHWAY	0.60783	0.45377	0.87278	0.80122	0.66487	0.43405	0.34393	0.43399	0.12951	0.75639	0.89954	0.95008
KEGG_CALCIUM_SIGNALING_PATHWAY	0.83298	0.89703	0.70098	0.62633	0.0069381	0.89066	0.69865	0.17145	0.1796	0.52989	0.66998	0.95008
KEGG_CYTOKINE_CYTOKINE_RECEPTOR_INTERACTION	0.43088	0.46712	0.36508	0.93967	0.7304	0.92322	0.67498	0.16358	0.83298	0.046952	0.50682	0.90665
KEGG_CHEMOKINE_SIGNALING_PATHWAY	0.064058	0.36927	0.29553	0.92336	0.67372	0.8392	0.64669	0.37035	0.12951	0.75639	0.89954	0.95008
KEGG_PHOSPHATIDYLINOSITOL_SIGNALING_SYSTEM	0.41358	0.92572	0.62438	0.043743	0.32664	0.48504	0.051011	0.062506	0.12951	0.75639	0.89954	0.92336
KEGG_NEUROACTIVE_LIGAND_RECEPTOR_INTERACTION	0.39416	0.78998	0.48958	0.89759	0.0093837	0.88181	0.489	0.25329	0.012836	0.63102	0.44565	0.8066
KEGG_CELL_CYCLE	0.22205	0.9291	0.62778	0.071207	0.26166	0.013588	0.70382	0.031704	0.22205	0.70365	0.51792	0.92336
KEGG_OOCYTE_MEIOSIS	0.24939	0.27649	0.56213	0.71622	0.26166	0.013588	0.70382	0.73592	0.22205	0.70365	0.51792	0.92336
KEGG_UBIQUITIN_MEDIATED_PROTEOLYSIS	0.76097	0.14389	0.53057	0.90665	0.56281	0.59853	0.056933	0.41221	0.12951	0.75639	0.89954	0.95008
KEGG_SNARE_INTERACTIONS_IN_VESICULAR_TRANSPORT	0.37086	0.87647	0.35885	0.8732	0.96822	0.95368	0.72657	0.85221	0.12951	0.75639	0.89954	0.95008
KEGG_REGULATION_OF_AUTOPHAGY	0.35575	0.44003	0.82402	0.53729	0.33408	0.63118	0.20049	0.41319	0.22205	0.70365	0.51792	0.92336
KEGG_LYSOSOME	0.60211	0.25837	0.88057	0.43498	0.50766	0.56687	0.93838	0.4803	0.70368	0.84963	0.14193	0.28844
KEGG_ENDOCYTOSIS	0.064058	0.84318	0.55787	0.032888	0.29768	0.95855	0.14663	0.616	0.12951	0.75639	0.89954	0.95008
KEGG_PEROXISOME	0.6536	0.93489	0.83647	0.46149	0.78804	0.55376	0.19146	0.22801	0.12951	0.75639	0.89954	0.95008
KEGG_APOPTOSIS	0.24939	0.27649	0.56213	0.71622	0.0096718	0.75575	0.068328	0.73592	0.12951	0.75639	0.89954	0.95008
KEGG_CARDIAC_MUSCLE_CONTRACTION	0.0012058	0.6229	0.0044104	0.56519	0.0012058	0.6229	0.0044104	0.14248	0.83298	0.50109	0.77699	0.79799
KEGG_VASCULAR_SMOOTH_MUSCLE_CONTRACTION	0.14935	0.25209	0.026472	0.51461	0.32664	0.48504	0.051011	0.062506	0.12951	0.75639	0.89954	0.95008
KEGG_WNT_SIGNALING_PATHWAY	0.24939	0.27649	0.38777	0.43132	0.060772	0.79153	0.023494	0.096863	0.22205	0.70365	0.51792	0.90665
KEGG_DORSO_VENTRAL_AXIS_FORMATION	0.24939	0.27649	0.56213	0.15602	0.46506	0.71414	0.091538	0.55155	0.24939	0.96837	0.060595	0.95008
KEGG_NOTCH_SIGNALING_PATHWAY	0.01585	0.80991	0.077042	0.12591	0.018965	0.91268	0.2195	0.36469	0.22205	0.70365	0.51792	0.92336
KEGG_HEDGEHOG_SIGNALING_PATHWAY	0.053513	0.85644	0.20483	0.11529	0.066303	0.7886	0.90039	0.27653	0.045534	0.59043	0.46789	0.077415
KEGG_TGF_BETA_SIGNALING_PATHWAY	0.10181	0.22754	0.72776	0.85361	0.40808	0.82473	0.017358	0.028483	0.39416	0.20293	0.96711	0.90665
KEGG_AXON_GUIDANCE	0.24939	0.27649	0.56213	0.71622	0.60211	0.53114	0.19134	0.43399	0.12951	0.75639	0.89954	0.90665
KEGG_VEGF_SIGNALING_PATHWAY	0.24939	0.27649	0.56213	0.71622	0.0096718	0.75575	0.068328	0.73592	0.22205	0.70365	0.51792	0.049104
KEGG_FOCAL_ADHESION	0.24939	0.95031	0.66272	0.80122	0.012693	0.59135	0.0050286	0.43399	0.075855	0.77049	0.66156	0.75857
KEGG_ECM_RECEPTOR_INTERACTION	0.70368	0.67214	0.40108	0.39203	0.84956	0.76743	0.74638	0.35044	0.46906	0.89789	0.081998	0.56661
KEGG_CELL_ADHESION_MOLECULES_CAMS	0.70368	0.67214	0.40108	0.39203	0.84956	0.76743	0.74638	0.35044	0.83298	0.13678	0.62778	0.73076
KEGG_ADHERENS_JUNCTION	0.9132	0.56215	0.050858	0.0073867	0.40808	0.82473	0.017358	0.028483	0.22205	0.70365	0.51792	0.92336
KEGG_TIGHT_JUNCTION	0.2843	0.36927	0.51124	0.32905	0.018965	0.52071	0.46596	0.38088	0.12951	0.75639	0.89954	0.95008
KEGG_GAP_JUNCTION	0.24939	0.71253	0.943	0.028219	0.060772	0.96776	0.15341	0.32271	0.22205	0.70365	0.51792	0.90665
KEGG_COMPLEMENT_AND_COAGULATION_CASCADES	0.63434	0.52989	0.036682	0.93967	0.060772	0.16257	0.56231	0.064626	0.39416	0.085766	0.7237	0.81008
KEGG_TOLL_LIKE_RECEPTOR_SIGNALING_PATHWAY	0.74436	0.99202	0.117	0.41577	0.12421	0.82516	0.31309	0.54513	0.12951	0.75639	0.89954	0.95008
KEGG_NOD_LIKE_RECEPTOR_SIGNALING_PATHWAY	0.74436	0.94418	0.67342	0.59112	0.10586	0.99082	0.63557	0.059878	0.12951	0.75639	0.89954	0.95008
KEGG_CYTOSOLIC_DNA_SENSING_PATHWAY	0.25411	0.98125	0.72143	0.23909	0.46506	0.52019	0.22363	0.20284	0.12951	0.75639	0.89954	0.95008
KEGG_JAK_STAT_SIGNALING_PATHWAY	0.075855	0.81096	0.17272	0.073256	0.96822	0.78549	0.45943	0.31489	0.12951	0.75639	0.89954	0.95008
KEGG_HEMATOPOIETIC_CELL_LINEAGE	0.078335	0.57047	0.66207	0.011276	0.087539	0.27907	0.23382	0.60048	0.1796	0.063865	0.26726	0.90665
KEGG_NATURAL_KILLER_CELL_MEDIATED_CYTOTOXICITY	0.068633	0.52197	0.23549	0.18995	0.02593	0.91391	0.42397	0.73592	0.12951	0.75639	0.89954	0.95008
KEGG_T_CELL_RECEPTOR_SIGNALING_PATHWAY	0.1136	0.18532	0.0951	0.34583	0.024746	0.78549	0.065884	0.64571	0.12951	0.75639	0.89954	0.95008
KEGG_B_CELL_RECEPTOR_SIGNALING_PATHWAY	0.22205	0.98709	0.57367	0.71622	0.46506	0.74644	0.062314	0.1779	0.22205	0.70365	0.51792	0.92336
KEGG_FC_EPSILON_RI_SIGNALING_PATHWAY	0.84956	0.57554	0.045537	0.17303	0.78804	0.4651	0.069025	0.2601	0.22205	0.70365	0.51792	0.92336
KEGG_LEUKOCYTE_TRANSENDOTHELIAL_MIGRATION	0.83298	0.35027	0.17432	0.78929	0.26166	0.90994	0.46409	0.99654	0.075855	0.77049	0.66156	0.90665
KEGG_LONG_TERM_POTENTIATION	0.83298	0.89703	0.70098	0.73076	0.0096718	0.75575	0.068328	0.11033	0.22205	0.70365	0.51792	0.92336
KEGG_LONG_TERM_DEPRESSION	0.41358	0.92572	0.62438	0.043743	0.32664	0.48504	0.051011	0.062506	0.41817	0.92652	0.99283	0.1097
KEGG_OLFACTORY_TRANSDUCTION	0.24939	0.44994	0.76801	0.53388	0.40808	0.52618	0.083621	0.15338	0.24939	0.27649	0.56213	0.71622
KEGG_TASTE_TRANSDUCTION	0.24939	0.71253	0.943	0.81008	0.56491	0.65899	0.23362	0.087674	0.24939	0.71253	0.943	0.81008
KEGG_REGULATION_OF_ACTIN_CYTOSKELETON	0.74436	0.89653	0.71985	0.80056	0.02593	0.64814	0.90865	0.98543	0.12951	0.75639	0.89954	0.95008
KEGG_GNRH_SIGNALING_PATHWAY	0.41358	0.92572	0.62438	0.043743	0.32664	0.48504	0.051011	0.062506	0.12951	0.75639	0.89954	0.95008
KEGG_PROGESTERONE_MEDIATED_OOCYTE_MATURATION	0.22205	0.9291	0.62778	0.071207	0.26166	0.013588	0.70382	0.031704	0.22205	0.70365	0.51792	0.92336
KEGG_MELANOGENESIS	0.39511	0.58167	0.92878	0.93637	0.0459	0.61235	0.0479	0.43561	0.12951	0.75639	0.89954	0.92336
KEGG_ADIPOCYTOKINE_SIGNALING_PATHWAY	0.39511	0.75639	0.99485	0.0034709	0.91183	0.95689	0.44859	0.65071	0.12951	0.75639	0.89954	0.95008
KEGG_TYPE_I_DIABETES_MELLITUS	0.35575	0.44003	0.82402	0.53729	0.33408	0.63118	0.20049	0.41319	0.24939	0.16116	0.62075	0.71845
KEGG_ALDOSTERONE_REGULATED_SODIUM_REABSORPTION	0.98818	0.58631	0.36823	0.053513	0.26166	0.78549	0.18214	0.4102	0.22493	0.24433	0.38636	0.14976
KEGG_VASOPRESSIN_REGULATED_WATER_REABSORPTION	0.22205	0.70365	0.51792	0.6182	0.29768	0.95855	0.14663	0.42885	0.12951	0.75639	0.89954	0.95008
KEGG_ALZHEIMERS_DISEASE	0.83298	0.89703	0.70098	0.73076	0.0096718	0.75575	0.068328	0.11033	0.24939	0.44994	0.76801	0.53388
KEGG_AMYOTROPHIC_LATERAL_SCLEROSIS_ALS	0.24939	0.27649	0.56213	0.71622	0.0096718	0.75575	0.068328	0.11033	0.12951	0.75639	0.89954	0.95008
KEGG_HUNTINGTONS_DISEASE	0.12951	0.66684	0.45815	0.74053	0.32664	0.48504	0.051011	0.11399	0.24939	0.44994	0.76801	0.53388
KEGG_EPITHELIAL_CELL_SIGNALING_IN_HELICOBACTER_PYLORI_INFECTION	0.43088	0.46712	0.36508	0.59112	0.84956	0.83137	0.53927	0.11939	0.22205	0.70365	0.51792	0.95008
KEGG_PATHOGENIC_ESCHERICHIA_COLI_INFECTION	0.6536	0.78972	0.40079	0.32271	0.035021	0.95689	0.26787	0.32271	0.22205	0.70365	0.51792	0.92336
KEGG_LEISHMANIA_INFECTION	0.39416	0.085766	0.7237	0.81008	0.33408	0.63118	0.20049	0.41319	0.12951	0.75639	0.89954	0.95008
KEGG_PATHWAYS_IN_CANCER	0.24939	0.78998	0.76801	0.43132	0.077093	0.93476	0.063373	0.24823	0.12951	0.75639	0.89954	0.90665
KEGG_COLORECTAL_CANCER	0.9132	0.56215	0.050858	0.0073867	0.40808	0.82473	0.017358	0.028483	0.22205	0.70365	0.51792	0.92336
KEGG_RENAL_CELL_CARCINOMA	0.60783	0.45377	0.87278	0.80122	0.66487	0.43405	0.34393	0.43399	0.24939	0.44994	0.76801	0.53388
KEGG_PANCREATIC_CANCER	0.12408	0.86108	0.044355	0.44712	0.40808	0.82473	0.017358	0.028483	0.12951	0.75639	0.89954	0.95008
KEGG_GLIOMA	0.00086035	0.99121	0.00012448	0.029588	0.012693	0.59135	0.0050286	0.35181	0.12951	0.75639	0.89954	0.95008
KEGG_PROSTATE_CANCER	0.07723	0.30281	0.073904	0.030771	0.012693	0.59135	0.0050286	0.42885	0.12951	0.75639	0.89954	0.95008
KEGG_THYROID_CANCER	0.39511	0.75639	0.99485	0.0034709	0.91183	0.95689	0.44859	0.65071	0.22205	0.70365	0.51792	0.90665
KEGG_BASAL_CELL_CARCINOMA	0.39416	0.20293	0.96711	0.43132	0.56281	0.82813	0.32452	0.73777	0.10181	0.78315	0.75789	0.98809
KEGG_MELANOMA	0.00086035	0.99121	0.00012448	0.029588	0.012693	0.59135	0.0050286	0.35181	0.22205	0.70365	0.51792	0.95008
KEGG_CHRONIC_MYELOID_LEUKEMIA	0.60912	0.87671	0.13088	0.0075834	0.40808	0.82473	0.017358	0.014957	0.12951	0.75639	0.89954	0.95008
KEGG_SMALL_CELL_LUNG_CANCER	0.39511	0.75639	0.99485	0.0034709	0.91183	0.95689	0.44859	0.65071	0.12951	0.75639	0.89954	0.95008
KEGG_NON_SMALL_CELL_LUNG_CANCER	0.39511	0.75639	0.99485	0.0034709	0.91183	0.95689	0.44859	0.65071	0.12951	0.75639	0.89954	0.95008
KEGG_ASTHMA	0.84956	0.57554	0.045537	0.17303	0.78804	0.4651	0.069025	0.2601	0.39511	0.72612	0.90246	0.71622
KEGG_SYSTEMIC_LUPUS_ERYTHEMATOSUS	0.83298	0.24769	0.40707	0.54233	0.45227	0.5272	0.24242	0.29475	0.83298	0.24769	0.40707	0.54233
KEGG_ALLOGRAFT_REJECTION	0.35575	0.44003	0.82402	0.53729	0.33408	0.63118	0.20049	0.41319	0.74436	0.39354	0.47062	0.89232
KEGG_GRAFT_VERSUS_HOST_DISEASE	0.35575	0.44003	0.82402	0.53729	0.33408	0.63118	0.20049	0.41319	0.74436	0.86496	0.64665	0.90665
KEGG_PRIMARY_IMMUNODEFICIENCY	0.22205	0.70365	0.51792	0.95008	0.46506	0.9719	0.051847	0.71198	0.39511	0.3297	0.83716	0.73076
KEGG_HYPERTROPHIC_CARDIOMYOPATHY_HCM	0.0012058	0.6229	0.0044104	0.56519	0.0012058	0.6229	0.0044104	0.14248	0.12951	0.75639	0.89954	0.34182
KEGG_ARRHYTHMOGENIC_RIGHT_VENTRICULAR_CARDIOMYOPATHY_ARVC	0.045534	0.67322	0.079207	0.053513	0.0012058	0.6229	0.0044104	0.14248	0.83298	0.046952	0.50682	0.90665
KEGG_DILATED_CARDIOMYOPATHY	0.0012058	0.6229	0.0044104	0.56519	0.0012058	0.6229	0.0044104	0.14248	0.12951	0.75639	0.89954	0.90665
