# Supplementary material for: Integrative enrichment analysis: a new computational method to detect dysregulated pathways in heterogeneous samples
Source: BMC Genomics. 2015 Nov 10;16:918. doi: 10.1186/s12864-015-2188-7 (PMC4641376; doi:10.1186/s12864-015-2188-7)
Supplement: Additional file 11: Table S11. — Association of each pair between a DEVG and a clinic index (for Normal samples) on diabetes datasets. (XLS 96 kb) [file 12864_2015_2188_MOESM11_ESM.xls]

## Sheet: R4_1_SPC_down_GSE41762
Devg	sex_devg_raw	age_devg_raw	bmi_devg_raw	Hba_devg_raw	sex_devg_rel	age_devg_rel	bmi_devg_rel	Hba_devg_rel
SP3	0.60515	0.76229	0.38327	0.4815	0.60515	0.76229	0.38327	0.4815
PREB	0.67332	0.74578	0.62832	0.42332	0.36928	0.66812	0.92759	0.40371
CHST2	0.30331	0.54565	0.55404	0.10066	0.73089	0.90979	0.38869	0.11614
ATG4A	0.89476	0.71201	0.45755	0.59487	0.89476	0.71201	0.45755	0.59487
HMG20B	0.38	0.8153	0.31751	0.45719	0.15767	0.27803	0.060505	0.81122
TMEM179B	0.60515	0.18483	0.5307	0.42882	0.67332	0.42761	0.33038	0.25063
ITGB1BP1	0.41759	0.042454	0.92984	0.87656	0.41759	0.042454	0.92984	0.87656
LILRB3	0.73089	0.86502	0.44509	0.74565	0.96629	0.30364	0.85536	0.72714
CSF2RA	0.96629	0.15397	0.55969	0.0029759	0.96629	0.63434	0.26481	0.0080357
ZNF584	0.67946	0.48948	0.88056	0.76526	0.085686	0.26	0.30486	0.66471
LPAR1	0.08931	0.74864	0.67166	0.53486	0.15767	0.9398	0.27254	0.58974
NDUFAF1	0.60515	0.036853	0.27697	0.4815	0.60515	0.036853	0.27697	0.4815
STAMBPL1	0.46295	0.1368	0.59647	0.86594	0.46295	0.1368	0.59647	0.86594
LOC100129785	0.89476	0.1566	0.59474	0.073326	0.67332	0.23828	0.71783	0.37519
CETN3	0.89476	0.0034748	0.86774	0.51167	0.89476	0.0034748	0.86774	0.51167
LIMD2	0.67946	0.48948	0.78828	0.15011	0.41759	0.17867	0.50502	0.13748
BHMT2	0.46295	0.35819	0.70641	0.5446	0.96629	0.97034	0.62086	0.17768
PRKCDBP	0.89476	0.18617	0.55337	0.073326	0.41759	0.050962	0.54244	0.10416
COBLL1	0.60515	0.83538	0.81241	0.28665	0.60515	0.83538	0.81241	0.28665
HLA-DRB1	0.73089	0.32904	0.83179	0.1664	0.73089	0.32904	0.83179	0.1664
SYT1	0.38	0.04054	0.18732	0.94653	0.36928	0.40337	0.062093	0.41351
RCSD1	0.023939	0.45576	0.32556	0.42332	0.023939	0.45576	0.32556	0.42332
ZNF157	0.44008	0.45682	0.47923	0.72967	0.44992	0.98453	0.3145	0.83006
NUDCD1	0.60515	0.86502	0.21151	0.6505	0.96629	0.78727	0.40455	0.46441
TMEM100	0.28059	0.57949	0.74925	0.083848	0.73089	0.22067	0.48087	0.071457
NDUFS2	0.60515	0.017292	0.035367	0.87803	0.60515	0.017292	0.035367	0.87803
UBE2G2	0.60515	0.79863	0.895	0.28665	0.30331	0.61283	0.55404	0.28771
LGR5	0.085686	0.66812	0.085124	0.51832	0.085686	0.66812	0.085124	0.51832
ZNF335	0.89476	0.29187	0.33924	0.56451	0.60515	0.37462	0.53709	0.71986
SYTL4	0.89476	0.24341	0.63592	0.62588	0.67332	0.48483	0.58854	0.93344
HR	0.60515	0.054995	0.020511	0.9864	0.67332	0.1025	0.22244	0.28878
LGI1	0.44992	0.037396	0.52697	0.19511	0.44992	0.037396	0.52697	0.19511
LMNB1	0.67332	0.85317	0.33525	0.18441	0.67332	0.85317	0.33525	0.18441
EIF4A3	0.88849	0.84108	0.33689	0.30913	0.51814	0.48315	0.23831	0.28258
ESYT2	0.41759	0.29458	0.60083	0.40371	0.41759	0.29458	0.60083	0.40371
BCL3	0.60515	0.51844	0.049988	0.68803	0.67332	0.32477	0.12986	0.8673
SERPINB4	0.88849	0.22548	0.84272	0.65511	0.96629	0.56889	0.084543	0.9231
TRIM43	0.41759	0.54985	0.68731	0.74622	0.41759	0.54985	0.68731	0.74622
PFDN6	0.38	0.8153	0.31751	0.45719	0.36928	0.20239	0.20832	0.19269
C7orf70	0.28059	0.60923	0.74925	0.51849	0.96629	0.89643	0.91488	0.60434
PTPRE	0.39545	0.40712	0.89192	0.094421	0.30331	0.16931	0.76762	0.56451
DMPK	0.19639	0.72245	0.85989	0.086914	0.41759	0.56889	0.46888	0.94312
RORB	0.28059	0.60923	0.98542	0.90087	0.22305	0.20022	0.67513	0.26164
SUFU	0.73089	0.6495	0.25109	0.9796	0.73089	0.6495	0.25109	0.9796
REXO1	0.89476	0.081746	0.96044	0.22579	0.89476	0.081746	0.96044	0.22579
FIGN	0.30331	0.68313	0.33976	0.11345	0.96629	0.54985	0.95982	0.062269
INMT	0.28059	0.093305	0.84401	0.97707	0.15767	0.58897	0.52688	0.15264
C7orf58	0.085686	0.75162	0.76541	0.77833	0.19639	0.85317	0.54987	0.93344
PDZD8	0.83336	0.17614	0.38491	0.8673	0.44992	0.023833	0.90656	0.63216
TPD52L2	0.28059	0.8153	0.38301	0.51849	0.96629	0.64777	0.20942	0.17191
LDLRAD3	0.60515	0.40689	0.20266	0.4815	0.60515	0.40689	0.20266	0.4815
ZNF816	0.44992	0.070716	0.041198	0.22938	0.44992	0.070716	0.041198	0.22938
JPH1	0.51814	0.64146	0.042751	0.26164	0.51814	0.64146	0.042751	0.26164
EREG	0.44992	0.18967	0.24151	0.89203	0.67332	0.18426	0.98131	0.10911
GAST	0.41759	0.70252	0.14172	0.85673	0.41759	0.70252	0.14172	0.85673
DPH3	0.21466	0.35819	0.79287	0.86594	0.67332	0.85317	0.6554	0.44857
EIF4EBP1	0.44992	0.61283	0.56679	0.79602	0.44992	0.61283	0.56679	0.79602
BAG4	0.39545	0.42072	0.081764	0.95006	0.51814	0.21185	0.18637	0.86249
ATF5	0.21951	0.012762	0.69298	0.50343	0.21951	0.012762	0.69298	0.50343
HCN1	0.67946	0.1497	0.25868	0.56079	0.96629	0.6144	0.084543	0.74622
ZNF354B	0.38	0.8153	0.31751	0.45719	0.73089	0.5824	0.29975	0.13968
SLC2A14	0.83336	0.0096426	0.18083	0.62995	0.96629	0.60125	0.26481	0.81079
DEPDC6	0.88849	0.5148	0.29295	0.017312	0.21951	0.52468	0.18847	0.50343
ZNF570	0.67332	0.57724	0.4881	0.26928	0.96629	0.85975	0.79659	0.28034
GAB3	0.46295	0.15292	0.78869	0.86594	0.89476	0.29187	0.72283	0.37355
LIPT2	0.0051131	0.53912	0.28526	0.93371	0.0051131	0.53912	0.28526	0.93371
ZNF214	0.22305	0.11966	0.0092053	0.35145	0.085686	0.017636	0.042486	0.077132
CMPK1	0.30331	0.51337	0.91435	0.37844	0.15767	0.828	0.62599	0.24793
INPP1	0.28059	0.60923	0.74925	0.51849	0.96629	0.85975	0.8112	0.42845
MYH11	0.44008	0.72611	0.044939	0.72085	0.51814	0.11966	0.81478	0.18788
CDH12	0.44008	0.21842	0.31465	0.28749	0.21951	0.19866	0.8648	0.81785
OR6K6	0.28059	0.60923	0.98542	0.90087	0.73089	0.5824	0.24282	0.56612
STARD13	0.51814	0.75407	0.6512	0.54548	0.30331	0.97679	0.42821	0.28771
C6orf105	0.039118	0.49782	0.12736	0.56079	0.36928	0.78727	0.32716	0.13748
KCNE1	0.41759	0.77295	0.19166	0.66471	0.41759	0.77295	0.19166	0.66471
TPK1	0.38	0.8153	0.31751	0.45719	0.0051131	0.64061	0.17667	0.56451
CSNK1D	0.96629	0.85975	0.98009	0.40371	0.96629	0.85975	0.98009	0.40371
FSTL4	0.41759	0.48855	0.31755	0.95649	0.60515	0.40689	0.16846	0.68803
ANKRD54	0.28059	0.57949	0.74925	0.083848	0.67332	0.34898	0.1325	0.76979
SEMA3A	0.069469	0.12153	0.99512	0.79128	0.015437	0.18483	0.89197	0.9864
C1QTNF1	0.36928	0.18525	0.49101	0.20209	0.67332	0.57724	0.80376	0.21585
DCAF13	0.80801	0.62966	0.066519	0.5446	0.60515	0.35394	0.60964	0.74565
TFB1M	0.38	0.8153	0.31751	0.45719	0.96629	0.0020689	0.33349	0.50731
RPRD1B	0.73089	0.48776	0.64665	0.39876	0.73089	0.48776	0.64665	0.39876
NUPL1	0.67332	0.9263	0.86234	1	0.67332	0.9263	0.86234	1
SULT1C3	0.39545	0.23343	0.80013	0.70649	0.60515	0.35394	0.92534	0.25164
CD84	0.88849	0.55607	0.72724	0.54743	0.41759	0.68181	0.746	0.026673
HLA-DRB3	0.73089	0.32904	0.83179	0.1664	0.73089	0.32904	0.83179	0.1664
EED	0.51814	0.65611	0.050779	0.9564	0.89476	0.070716	0.89878	0.45587
FIGF	0.88849	0.25155	0.6691	0.34491	0.21951	0.69109	0.69582	0.78482
NR4A3	0.28059	0.093305	0.84401	0.97707	0.96629	0.88173	0.17494	0.66471
MLL5	0.36928	0.098493	0.78205	0.74622	0.36928	0.098493	0.78205	0.74622
PRL	0.28059	0.98307	0.067491	0.51849	0.19639	0.74578	0.54354	0.081232
SAA4	0.73089	0.32418	0.60289	0.22989	0.67332	0.60963	0.89192	0.47457
SPOP	0.67946	0.7655	0.2146	0.77423	0.67332	0.11384	0.53724	0.33032
C4orf27	0.44008	0.41	0.49603	0.40505	0.67332	0.0096426	0.82563	0.76979
C20orf196	0.22305	0.48315	0.41554	0.99273	0.44992	0.83098	0.85152	0.96857
ST3GAL1	0.28059	0.093305	0.84401	0.97707	0.89476	0.68313	0.39935	0.89203
TTC19	0.19639	0.13919	0.30205	0.37519	0.19639	0.13919	0.30205	0.37519
C4orf23	0.96629	0.35146	0.078898	0.88982	0.96629	0.35146	0.078898	0.88982
LOC100132731	0.38	0.8153	0.31751	0.45719	0.51814	0.32598	0.073962	0.60852
C19orf45	0.30331	0.71929	0.3145	0.26337	0.069469	0.54985	0.70131	0.23562
LRIG1	0.22305	0.31066	0.64378	0.99273	0.67332	0.32477	0.70379	0.33032
KBTBD12	0.08931	0.89967	0.30424	0.59487	0.41759	0.50658	0.15324	0.95649
SIAH3	0.78286	0.54953	0.55195	0.99273	0.73089	0.43489	0.54999	0.44952
C13orf1	0.67946	0.57588	0.55788	0.13275	0.96629	0.23975	0.52983	0.25366
RASL11B	0.44008	0.25091	0.93256	0.72085	0.96629	0.17867	0.49101	0.491
LOC100291689	0.73089	0.86502	0.44509	0.74565	0.96629	0.30364	0.85536	0.72714
C6orf81	0.39545	0.12292	0.32796	0.802	0.15767	0.9398	0.023279	0.61982
HAS2	0.19639	0.30159	0.93652	0.96669	0.15767	0.49382	0.59616	0.5957
RAB21	0.38	0.46727	0.20904	0.0003783	0.41759	0.97034	0.36727	0.72714
RNF149	0.28059	0.093305	0.84401	0.97707	0.78286	0.6783	0.60721	0.97092
MATR3	0.96629	0.82334	0.6894	0.40371	0.60515	0.90231	0.98322	0.25164
NRIP3	0.44008	0.37307	0.48843	0.77423	0.89476	0.82341	0.62887	0.19511
PNPLA4	0.0055543	0.60125	0.037044	0.60434	0.0055543	0.60125	0.037044	0.60434
HELB	0.36928	0.66812	0.70835	0.77833	0.19639	0.60963	0.46439	0.44857
SEC14L2	0.83336	0.3742	0.6435	0.468	0.80801	0.70799	0.4909	0.82812
FLJ43681	0.67332	0.1025	0.50018	0.089862	0.67332	0.1025	0.50018	0.089862
ABHD12B	0.78286	0.0029387	0.71926	0.35145	0.60515	0.036853	0.27254	0.50343
SUGT1P1	0.30331	0.089776	0.96827	0.34968	0.36928	0.41972	0.88282	0.50731
DNAJC21	0.19639	0.88963	0.21127	0.6755	0.19639	0.88963	0.21127	0.6755
ZNF143	0.96629	0.4767	0.78931	0.51832	0.96629	0.4767	0.78931	0.51832
CDC26	0.38	0.8153	0.31751	0.45719	0.36928	0.065305	0.47899	0.17191
STON1	0.83336	0.69361	0.23399	0.002437	0.41759	0.6144	0.45539	0.41351
C1QTNF7	0.08931	0.57882	0.67961	0.42397	0.023939	0.74578	0.19006	0.11978
STON1-GTF2A1L	0.83336	0.69361	0.23399	0.002437	0.41759	0.6144	0.45539	0.41351
LTF	0.67946	0.37307	0.27053	0.72085	0.19639	0.9263	0.9589	0.15623
RASSF10	0.30331	0.18967	0.22514	0.47781	0.60515	0.19866	0.70295	0.68803
MEA1	0.38	0.8153	0.31751	0.45719	0.41759	0.39266	0.14454	0.38924
SETD1B	0.60515	0.062347	0.84677	0.18401	0.96629	0.062218	0.76757	0.13748
TTC9C	0.80801	1	0.33329	0.5446	0.67332	0.20125	0.37571	0.70649
OR4M2	0.38	0.84847	0.41143	0.27073	0.73089	0.27803	0.2951	0.035357
BEX5	0.80801	0.51917	0.14328	0.75364	0.78286	0.61973	0.47035	0.74251
ZNF286A	0.21466	0.51917	0.03836	0.5446	0.96629	0.22055	0.13538	0.98995
TRIM56	0.38	0.8153	0.31751	0.45719	0.67332	0.64273	0.092557	0.802
FAM89B	0.44992	0.24759	0.29513	0.89203	0.44992	0.24759	0.29513	0.89203
OR14A2	0.44992	0.079824	0.16341	0.092745	0.36928	0.034121	0.04447	0.85673
SPINK14	0.46295	0.66841	0.99353	0.94234	0.46295	0.66841	0.99353	0.94234
SNHG4	0.96629	0.82334	0.6894	0.40371	0.60515	0.90231	0.98322	0.25164
PFKM	0.73089	0.61558	0.31203	0.56612	0.67332	0.85317	0.78926	1
ROPN1B	0.38	0.84847	0.41143	0.27073	0.73089	0.45801	0.84677	0.53721
C1orf162	0.38	0.37905	0.60687	0.36743	0.67332	0.78118	0.14064	0.42332
ROPN1	0.38	0.84847	0.41143	0.27073	0.73089	0.45801	0.84677	0.53721
C5orf54	0.44008	0.1306	0.49603	0.56079	0.89476	0.05486	0.85924	0.35438
APOA4	0.67332	0.16826	0.72488	0.16992	0.67332	0.16826	0.72488	0.16992
TMEM199	0.28059	0.60923	0.74925	0.51849	0.89476	0.57212	0.8139	0.24789
DTYMK	0.88849	0.73408	0.92907	0.30913	0.36928	0.84514	0.75821	0.044165
EWSR1	0.89476	0.82341	0.2453	0.39832	0.89476	0.82341	0.2453	0.39832
KIAA1257	0.38	0.8153	0.31751	0.45719	0.51814	0.32598	0.073962	0.60852
NXPH2	0.30331	0.89967	0.26748	0.47781	0.069469	0.68181	0.03883	0.84355
BUD13	0.069469	0.68181	0.78713	0.84355	0.069469	0.68181	0.78713	0.84355
ASRGL1	0.88849	0.19547	0.75807	0.70649	0.19639	0.32477	0.027755	0.47457
MRPS5	0.88849	0.84108	0.33689	0.30913	0.83336	0.19691	0.32796	0.84269
EYA3	0.44992	0.57212	0.72283	0.66391	0.44992	0.57212	0.72283	0.66391
HPD	0.51814	0.18179	0.78154	0.0011486	0.67332	0.817	0.18332	0.036958
MLXIP	0.96629	0.26	0.64114	0.27255	0.67332	0.67649	0.96637	0.42332
TBC1D10A	0.10987	0.72245	0.29295	0.34491	0.78286	0.48315	0.11229	0.1059
TMEM184A	0.88849	0.5148	0.29295	0.017312	0.67332	1	0.77482	0.52875
HOXB2	0.88849	0.25155	0.6691	0.34491	0.19639	0.42761	0.82563	0.47457
FAM163A	0.28059	0.57949	0.74925	0.083848	0.67332	0.54561	0.073651	0.47457
FZD7	0.67332	0.64273	0.73905	0.18441	0.96629	0.17867	0.81852	0.19269
FLT4	0.0059446	0.32598	0.18637	0.33695	0.015437	0.75508	0.16975	0.75214
MAP3K3	0.67946	0.48948	0.78828	0.15011	0.41759	0.17867	0.50502	0.13748
AKNA	0.88849	0.5148	0.29295	0.017312	0.19639	0.40041	0.31133	0.37519
SRGN	0.83336	0.59334	0.70379	0.094421	0.78286	0.64146	0.43259	0.07645
RNASE7	0.83336	0.96311	0.36535	0.70649	0.30331	0.31086	0.85924	0.041647
AHNAK2	0.36928	0.21316	0.90741	0.30043	0.36928	0.21316	0.90741	0.30043
TRIM43B	0.41759	0.54985	0.68731	0.74622	0.41759	0.54985	0.68731	0.74622
SLC38A7	0.96629	0.23975	0.12305	0.29229	0.96629	0.23975	0.12305	0.29229
ADAMTS5	0.67332	0.85317	0.83295	0.33032	0.67332	0.85317	0.83295	0.33032
C3orf34	0.96629	0.078814	0.20219	0.30043	0.96629	0.078814	0.20219	0.30043
FAM125B	0.38	0.8153	0.31751	0.45719	0.41759	0.17867	0.89026	0.60434
MOBKL2C	0.67332	0.06523	0.34512	0.25063	0.96629	0.30364	0.33202	0.22521
LETM2	0.96629	0.58174	0.62557	0.15803	0.73089	0.86502	0.70295	0.42373
BANP	0.89476	0.3885	0.62887	0.40338	0.36928	0.21316	0.90517	0.16349
LILRA6	0.73089	0.86502	0.44509	0.74565	0.96629	0.30364	0.85536	0.72714
TNS3	0.22305	0.10204	0.47164	0.75638	0.44992	0.22716	0.20159	0.081735
FILIP1	0.67332	0.20125	0.62832	0.036958	0.41759	0.10282	0.95757	0.50731
INTS4	0.38	0.8153	0.31751	0.45719	0.19639	0.23828	0.043493	0.37519
KRTAP9-3	0.36928	0.66812	0.34338	0.74622	0.67332	0.5148	0.35011	0.70649
OR5M10	0.89476	0.94589	0.57356	0.22938	0.96629	0.082494	0.97484	0.20209
MTFP1	0.67946	0.25091	0.17577	0.4398	0.085686	0.45921	0.62086	0.98995
ETV3	0.78286	0.91159	0.54503	0.57663	0.78286	0.91159	0.54503	0.57663
IKZF4	0.098419	0.48948	0.21982	0.76526	0.39545	0.5301	0.90305	0.53572
NFIC	0.41759	0.91854	0.70342	0.72714	0.41759	0.91854	0.70342	0.72714

## Sheet: R4_1_SPC_down_GSE38642
Devg	sex_devg_raw	age_devg_raw	bmi_devg_raw	Hba_devg_raw	sex_devg_rel	age_devg_rel	bmi_devg_rel	Hba_devg_rel
ITGAX	0.40708	0.23782	0.32314	0.072727	0.40708	0.23782	0.32314	0.54225
CCDC114	0.089224	0.3007	0.060116	0.54225	0.40708	0.23782	0.32314	0.54225
PNN	0.79797	0.88975	0.86669	0.88517	0.79797	0.88975	0.86669	0.88517
HMG20B	0.40708	0.52029	0.11754	0.15345	0.79797	0.74553	0.27411	0.15345
DYNC1I1	0.68453	0.26118	0.75359	0.79874	0.68453	0.26118	0.75359	0.79874
CFHR5	0.29235	0.15626	0.33065	0.6928	0.29235	0.15626	0.33065	0.6928
TMEM141	0.87862	0.24521	0.73333	0.88993	0.87862	0.24521	0.73333	0.88993
BCAP31	0.35582	0.88975	0.52957	0.6876	0.35582	0.88975	0.52957	0.6876
CLCN5	0.35582	0.88975	0.52957	0.6876	0.35582	0.88975	0.52957	0.6876
MYO1F	0.089224	0.82496	0.44934	0.63028	0.089224	0.82496	0.44934	0.63028
HN1	0.87862	0.73948	0.56338	0.98774	0.87862	0.73948	0.56338	0.98774
TTC28-AS	0.79797	0.16423	0.512	0.9288	0.79797	0.16423	0.512	0.9288
NDUFAF1	0.79797	0.027622	0.83623	0.22601	0.79797	0.027622	0.83623	0.22601
C10orf99	0.79797	0.04083	0.24258	0.51475	0.68453	0.58818	0.81683	0.55286
TMEM168	0.40708	0.50383	0.21813	0.0008572	0.19301	0.69759	0.96311	0.13026
FAHD2A	0.067583	0.39491	0.061039	0.98774	0.067583	0.39491	0.061039	0.98774
AKAP3	0.79797	0.42096	0.54737	0.79874	0.79797	0.42096	0.54737	0.79874
MYF6	0.79797	0.74553	0.27411	0.15345	0.79797	0.74553	0.27411	0.15345
PRKCDBP	0.68453	0.2857	0.25952	0.087223	0.79797	0.24312	0.7264	0.44169
MMP20	0.29235	1	0.18339	0.6928	0.87862	0.33063	0.91402	0.31063
LRRC40	0.40708	0.23782	0.32314	0.54225	0.40708	0.23782	0.32314	0.54225
MTCH2	0.40708	0.23782	0.32314	0.54225	0.40708	0.23782	0.32314	0.54225
SYT1	0.40708	0.48757	0.090033	0.28789	0.40708	0.48757	0.090033	0.28789
C1orf57	0.40708	0.65896	0.88101	0.63028	0.40708	0.65896	0.88101	0.63028
TTC28	0.79797	0.16423	0.512	0.9288	0.79797	0.16423	0.512	0.9288
SLC22A18	0.40708	0.33813	0.52526	0.84178	0.40708	0.33813	0.52526	0.84178
OR2G2	0.12498	0.9264	0.24873	0.6876	0.12498	0.9264	0.24873	0.6876
DENND2A	0.68453	0.26118	0.75359	0.79874	0.68453	0.26118	0.75359	0.79874
UBE2G2	0.87862	0.24521	0.73333	0.88517	0.40708	0.92243	0.74316	0.88517
BTN1A1	0.87862	0.73948	0.56338	0.98774	0.68453	0.58818	0.81683	0.55286
SNRPE	0.067583	0.52029	0.71209	0.087223	0.35582	0.20153	0.81602	0.17453
C3orf10	0.35582	0.20153	0.81602	0.17453	0.12498	0.67567	0.33591	0.47767
MBOAT2	0.68453	0.96118	1	0.98774	0.68453	0.96118	1	0.98774
MBOAT4	0.79797	0.42096	0.54737	0.79874	0.79797	0.96317	0.85652	0.60888
S100A5	0.68453	0.31136	0.93497	0.28789	0.12498	0.3134	0.46912	0.17453
TMEM14E	0.40708	0.71366	0.44004	0.13385	0.40708	0.23782	0.32314	0.54225
CCDC9	0.40708	0.31136	0.59183	0.88517	0.40708	0.31136	0.59183	0.88517
FDFT1	0.87862	0.07083	0.42014	0.58571	0.68453	0.049626	0.28691	0.84178
MEIS3	0.29235	1	0.18339	0.6928	0.29235	1	0.18339	0.6928
AKT1S1	0.79797	0.74553	0.27411	0.34531	0.79797	0.74553	0.27411	0.15345
RUNDC2C	0.35582	0.81705	0.30079	0.39389	0.68453	0.26118	0.75359	0.79874
RUNDC2B	0.35582	0.81705	0.30079	0.39389	0.68453	0.26118	0.75359	0.79874
EIF4A3	0.68453	0.58818	0.81683	0.44169	0.68453	0.58818	0.81683	0.55286
NEB	0.089224	0.42866	0.31252	0.63028	0.089224	0.42866	0.31252	0.63028
DLX6	0.79797	0.42096	0.54737	0.79874	0.79797	0.42096	0.54737	0.79874
PIM1	0.79797	0.42096	0.54737	0.79874	0.79797	0.42096	0.54737	0.79874
NAT6	0.12498	0.64149	0.28729	0.44169	0.12498	0.64149	0.28729	0.44169
SDC1	0.87862	0.73948	0.56338	0.98774	0.87862	0.73948	0.56338	0.98774
GCH1	0.79797	0.96317	0.85652	0.60888	0.79797	0.42096	0.54737	0.79874
TH1L	0.79797	0.13126	0.5033	0.64788	0.79797	0.13126	0.5033	0.64788
CYP3A43	0	0.67567	0.090233	0.36185	0	0.67567	0.090233	0.36185
REXO1	0.68453	0.31136	0.93497	0.28789	0.68453	0.31136	0.93497	0.28789
FIGN	0.87862	0.058882	0.3555	0.63028	0.87862	0.058882	0.3555	0.63028
LRRC8E	0.35582	0.45014	0.47757	0.55286	0.35582	0.45014	0.47757	0.55286
ACMSD	0.40708	0.69529	0.65109	0.58571	0.0096279	0.85328	0.27411	0.36185
ZNF384	0.68453	0.26118	0.75359	0.79874	0.68453	0.26118	0.75359	0.79874
TNFRSF19	0.79797	0.20153	0.15096	0.19708	0.79797	0.20153	0.15096	0.19708
B4GALT2	0.19301	0.19575	0.12541	0.36369	0.19301	0.19575	0.12541	0.36369
GPR89B	0.79797	0.027622	0.83623	0.22601	0.40708	0.23782	0.32314	0.54225
GPR89C	0.79797	0.027622	0.83623	0.22601	0.40708	0.23782	0.32314	0.54225
GPR89A	0.79797	0.027622	0.83623	0.22601	0.40708	0.23782	0.32314	0.54225
CR2	0.87862	0.91207	0.82881	0.54225	0.87862	0.91207	0.82881	0.54225
SULT2B1	0.87862	0.73948	0.56338	0.98774	0.87862	0.73948	0.56338	0.98774
PPAN-P2RY11	0.68453	0.26118	0.68139	0.6928	0.87862	0.78197	0.7099	0.6928
CYP2F1	0.19301	0.19575	0.12541	0.36369	0.68453	0.26118	0.68139	0.31063
EHBP1L1	0.12498	0.67567	0.33591	0.47767	0.12498	0.67567	0.33591	0.47767
ZKSCAN1	0.68453	0.96118	1	0.98774	0.68453	0.96118	1	0.98774
TSPAN32	0.12498	0.64149	0.28729	0.44169	0.12498	0.64149	0.28729	0.44169
ZNF816	0.40708	0.23782	0.32314	0.54225	0.79797	0.027622	0.83623	0.22601
PDE2A	0.19301	0.19575	0.1634	0.98774	0.19301	0.19575	0.1634	0.98774
GPC6	0.68453	0.96118	1	0.98774	0.68453	0.96118	1	0.98774
C21orf15	0.35582	0.88975	0.52957	0.10979	0.35582	0.88975	0.52957	0.6876
JPH1	0.68453	0.55384	0.11754	0.25259	0.68453	0.55384	0.11754	0.25259
PSMD10	0.40708	0.23782	0.32314	0.54225	0.40708	0.23782	0.32314	0.54225
HMGB3	0.40708	0.55384	0.23359	0.79874	0.79797	0.42096	0.54737	0.79874
ARL14	0.68453	0.88382	0.16991	0.087223	0.68453	0.88382	0.16991	0.087223
DHRS7B	0.40708	0.65896	0.88101	0.63028	0.40708	0.65896	0.88101	0.63028
ZNF322A	0.79797	0.078047	0.91778	0.39389	0.79797	0.078047	0.91778	0.39389
SHISA2	0.87862	0.73948	0.56338	0.98774	0.87862	0.73948	0.56338	0.98774
SIPA1	0.12498	0.67567	0.33591	0.47767	0.12498	0.67567	0.33591	0.47767
QRFP	0.40708	0.23782	0.32314	0.54225	0.40708	0.23782	0.32314	0.54225
POLR2G	0.79797	0.39267	0.36539	0.25946	0.79797	0.39267	0.36539	0.25946
TMCO1	0.68453	0.62323	0.56294	0.072727	0.12498	0.67567	0.33591	0.47767
SLC38A6	0.79797	0.078047	0.91778	0.39389	0.79797	0.078047	0.91778	0.39389
GUCY2F	0.68453	0.48757	0.24637	0.13026	0.35582	0.71037	0.45241	0.087223
2014-09-06	0.40708	0.55384	0.23359	0.79874	0.79797	0.42096	0.54737	0.79874
TMEM19	0.35582	0.88975	0.52957	0.6876	0.35582	0.88975	0.52957	0.6876
HERPUD1	0.87862	0.91207	0.82881	0.54225	0.87862	0.91207	0.82881	0.54225
INCENP	0.68453	0.31136	0.93497	0.28789	0.68453	0.31136	0.93497	0.28789
C4orf37	0.87862	0.78197	0.7099	0.55286	0.87862	0.78197	0.7099	0.6928
TRPV2	0.68453	0.2857	0.25952	0.087223	0.79797	0.3134	0.033088	0.19708
ANKRD19	0.067583	0.31136	0.77455	0.20708	0.067583	0.31136	0.77455	0.20708
CXorf58	0.79797	0.42096	0.54737	0.79874	0.79797	0.42096	0.54737	0.79874
SNORD104	0.79797	0.96317	0.85652	0.60888	0.79797	0.96317	0.85652	0.60888
DNASE1	0.40708	0.23782	0.32314	0.54225	0.40708	0.23782	0.32314	0.54225
SLC39A9	0.40708	0.23782	0.32314	0.54225	0.87862	0.78197	0.7099	0.6928
GRIA3	0.35582	0.42096	0.42785	0.79874	0.35582	0.42096	0.42785	0.79874
C1orf87	0.35582	0.11638	0.086839	0.88517	0.35582	0.11638	0.086839	0.88517
STARD10	0.40708	0.2857	0.93497	0.28065	0.40708	0.2857	0.93497	0.28065
EPOR	0.067583	0.92243	0.58214	0.13026	0.067583	0.92243	0.58214	0.13026
TSPO	0.35582	0.45014	0.47757	0.55286	0.68453	0.58818	0.81683	0.55286
HTR1D	0.68453	0.88382	0.16991	0.087223	0.68453	0.88382	0.16991	0.087223
C9orf84	0.011201	0.65896	0.42717	0.51475	0.011201	0.65896	0.42717	0.51475
C14orf1	0.87862	0.07083	0.42014	0.58571	0.12498	0.67567	0.33591	0.47767
HS3ST3B1	0.68453	0.55384	0.94579	0.45058	0.68453	0.55384	0.94579	0.45058
OR1A1	0.40708	0.15626	0.0020998	0.31775	0.12498	0.51099	0.0020636	0.46147
COG3	0.68453	0.55384	0.11754	0.25259	0.68453	0.55384	0.11754	0.25259
GUCY1A2	0.79797	0.39267	0.63956	0.6876	0.79797	0.39267	0.63956	0.6876
FGF12	0.79797	0.96317	0.85652	0.60888	0.68453	0.26118	0.75359	0.79874
MRPS28	0.12498	0.67567	0.33591	0.47767	0.12498	0.67567	0.33591	0.47767
SFXN2	0.68453	0.52029	0.090033	0.28065	0.68453	0.52029	0.090033	0.28065
SFXN1	0.79797	0.078047	0.91778	0.79874	0.79797	0.42096	0.54737	0.79874
MXRA7	0.40708	0.55384	0.23359	0.79874	0.40708	0.55384	0.23359	0.79874
USP35	0.68453	0.58818	0.63113	0.059753	0.68453	0.58818	0.63113	0.059753
MRPS9	0.12498	0.67567	0.33591	0.47767	0.12498	0.67567	0.33591	0.47767
UCN3	0.79797	0.42096	0.54737	0.79874	0.87862	0.73948	0.56338	0.98774
HLA-DQA1	0.68453	0.69529	0.19745	0.38166	0.68453	0.69529	0.19745	0.38166
CYP27C1	0.79797	0.1472	0.70683	0.39389	0.79797	0.1472	0.70683	0.39389
SNORA35	0.68453	0.52029	0.87026	0.48684	0.68453	0.52029	0.87026	0.48684
BICD2	0.12498	0.67567	0.33591	0.47767	0.12498	0.67567	0.33591	0.47767
FTMT	0.68453	0.58818	0.81683	0.55286	0.68453	0.58818	0.81683	0.55286
CACNA1B	0.067583	0.39491	0.061039	0.98774	0.19301	0.19575	0.1634	0.98774
SLC15A5	0.35582	0.85328	0.46912	0.64788	0.35582	0.85328	0.46912	0.64788
LOC348840	0.68453	0.26118	0.68139	0.31063	0.68453	0.26118	0.68139	0.31063
KCNJ6	0.68453	0.96118	1	0.98774	0.68453	0.96118	1	0.98774
COG7	0.68453	0.96118	1	0.98774	0.68453	0.96118	1	0.98774
UBR7	0.19301	0.11529	0.96311	0.29395	0.79797	0.74553	0.52076	0.47767
KBTBD12	0.79797	0.42096	0.54737	0.79874	0.79797	0.42096	0.54737	0.79874
ZNF833P	0.40708	0.65896	0.72241	0.63028	0.40708	0.65896	0.72241	0.63028
LRMP	0.35582	0.88975	0.52957	0.6876	0.68453	0.96118	1	0.98774
VSIG10L	0.011201	0.8073	0.076281	0.44169	0.011201	0.8073	0.076281	0.44169
CLSTN3	0.87862	0.73948	0.56338	0.98774	0.87862	0.73948	0.56338	0.98774
BRP44L	0.12498	0.67567	0.33591	0.47767	0.12498	0.67567	0.33591	0.47767
SLC22A4	0.40708	0.50383	0.21813	0.0008572	0.19301	0.11529	0.96311	0.29395
PCDH17	0.68453	0.26118	0.75359	0.79874	0.68453	0.26118	0.75359	0.79874
SNORA50	0.79797	0.85328	0.76594	0.60888	0.79797	0.85328	0.76594	0.60888
GJA10	0.011201	0.8073	0.076281	0.44169	0.011201	0.8073	0.076281	0.44169
SEC14L2	0.87862	0.33063	0.91402	0.31063	0.68453	0.58818	0.81683	0.55286
ULBP1	0.40708	0.21563	0.19176	0.6928	0.40708	0.55384	0.87026	0.47767
COMP	0.87862	0.78197	0.7099	0.6928	0.87862	0.78197	0.7099	0.6928
ZNF322B	0.79797	0.078047	0.91778	0.39389	0.79797	0.078047	0.91778	0.39389
C3orf23	0.68453	0.31136	0.93497	0.28789	0.35582	0.20153	0.81602	0.17453
C20orf24	0.87862	0.33063	0.91402	0.31063	0.87862	0.33063	0.91402	0.31063
PGAP3	0.29235	0.32461	0.85418	0.75414	0.35582	0.88975	0.52957	0.6876
MUC13	0.87862	0.82496	0.28806	0.10979	0.79797	0.11638	0.44416	0.6876
SHISA7	0.40708	0.84542	0.82747	0.25259	0.12498	0.64149	0.81602	0.19708
GYPA	0.12498	0.013632	0.87688	0.36185	0.12498	0.013632	0.87688	0.36185
LOC441601	0.68453	0.58818	0.63113	0.059753	0.79797	0.74553	0.27411	0.15345
TPMT	0.067583	0.52029	0.71209	0.087223	0.067583	0.52029	0.71209	0.087223
BOK	0.79797	0.027622	0.83623	0.23252	0.79797	0.027622	0.83623	0.22601
PPAN	0.68453	0.26118	0.68139	0.6928	0.87862	0.78197	0.7099	0.6928
GPR171	0.35582	0.71037	0.45241	0.087223	0.35582	0.71037	0.45241	0.087223
LOC440896	0.68453	0.0047177	0.49767	0.52418	0.68453	0.0047177	0.49767	0.52418
OR1E1	0.79797	0.9264	0.91778	0.84178	0.79797	0.9264	0.91778	0.42712
TMBIM6	0.40708	0.23782	0.32314	0.54225	0.40708	0.23782	0.32314	0.54225
ANAPC13	0.79797	0.74553	0.8973	0.34531	0.79797	0.74553	0.8973	0.40689
HYAL3	0.12498	0.64149	0.28729	0.44169	0.12498	0.64149	0.28729	0.44169
HYAL4	0.87862	0.50034	0.73333	0.98774	0.79797	0.88975	0.86669	0.88517
SRP19	0.12498	0.28894	0.41181	0.15345	0.12498	0.28894	0.41181	0.15345
TMEFF2	0.79797	0.48016	0.97942	0.88517	0.79797	0.48016	0.97942	0.88517
TXN	0.87862	0.73948	0.56338	0.98774	0.87862	0.73948	0.56338	0.98774
PDE6B	0.79797	0.88975	0.86669	0.88517	0.79797	0.88975	0.86669	0.88517
OR2B6	0.79797	0.42096	0.70683	0.64788	0.79797	0.42096	0.70683	0.64788
OR7D4	0.12498	0.67567	0.33591	0.47767	0.12498	0.67567	0.33591	0.47767
PPP2R2B	0.35582	0.42096	0.42785	0.98774	0.35582	0.42096	0.42785	0.79874
HNRNPCL1	0.79797	0.48016	0.97942	0.88517	0.79797	0.9264	0.49466	0.46147
C5orf15	0.79797	0.42096	0.54737	0.79874	0.79797	0.42096	0.54737	0.79874
IFT52	0.12498	0.67567	0.33591	0.47767	0.011201	0.84542	0.10128	0.47767
OR5K2	0.40708	0.049626	0.46185	0.22601	0.40708	0.049626	0.46185	0.22601
ADORA2B	0.29235	1	0.18339	0.6928	0.29235	1	0.18339	0.6928
WDR24	0.68453	0.26118	0.68139	0.31063	0.68453	0.26118	0.68139	0.31063
RAB13	0.79797	0.24312	0.7264	0.44169	0.79797	0.24312	0.7264	0.44169
ERCC4	0.79797	0.42096	0.54737	0.79874	0.79797	0.42096	0.54737	0.79874
NLRP12	0.12498	0.28894	0.41181	0.15345	0.12498	0.28894	0.41181	0.15345
ANXA13	0.79797	0.20153	0.57449	0.28065	0.68453	0.62323	0.56294	0.072727
LRTOMT	0.35582	0.88975	0.52957	0.6876	0.35582	0.88975	0.52957	0.6876
CYP39A1	0.40708	0.65896	0.88101	0.63028	0.40708	0.65896	0.88101	0.63028
GFRA3	0.40708	0.55384	0.87026	0.47767	0.40708	0.55384	0.87026	0.47767
RNF167	0.40708	0.65896	0.88101	0.88517	0.40708	0.65896	0.88101	0.63028
XKR9	0.40708	0.65896	0.88101	0.63028	0.40708	0.65896	0.88101	0.63028
RAB38	0.87862	0.07083	0.42014	0.58571	0.40708	0.12267	0.89177	0.44169
CRB3	0.79797	0.9264	0.91778	0.42712	0.79797	0.9264	0.91778	0.42712
FRAT2	0.79797	0.027622	0.83623	0.22601	0.79797	0.027622	0.83623	0.22601
FAM20A	0.79797	0.24312	0.7264	0.44169	0.79797	0.24312	0.7264	0.44169
HOMER1	0.35582	0.78111	0.80595	0.30152	0.35582	0.78111	0.80595	0.30152
MLF1IP	0.40708	0.65896	0.88101	0.63028	0.40708	0.65896	0.88101	0.63028
LRRTM2	0.79797	0.20153	0.15096	0.98774	0.79797	0.20153	0.15096	0.19708
PGAM5	0.35582	0.81705	0.30079	0.39389	0.68453	0.58818	0.81683	0.55286
ZNF600	0.68453	0.12267	0.66114	0.55286	0.68453	0.12267	0.66114	0.55286
NXPH2	0.12498	0.64149	0.28729	0.44169	0.12498	0.64149	0.28729	0.44169
IL2RG	0.40708	0.21563	0.19176	0.6928	0.87862	0.78197	0.7099	0.6928
CD36	0.79797	0.42096	0.54737	0.79874	0.79797	0.42096	0.54737	0.79874
TMEM205	0.35582	0.88975	0.52957	0.6876	0.79797	0.88975	0.86669	0.88517
SLC6A13	0.79797	0.71037	0.7166	0.28065	0.79797	0.9264	0.49466	0.46147
LOC727924	0.68453	0.31136	0.93497	0.28789	0.68453	0.31136	0.93497	0.28789
MAFF	0.68453	0.96118	1	0.98774	0.68453	0.96118	1	0.98774
KDM4B	0.35582	0.74553	0.87688	0.33104	0.35582	0.74553	0.87688	0.33104
ABCB7	0.40708	0.65896	0.88101	0.63028	0.40708	0.65896	0.88101	0.63028
ABCB8	0.29235	0.32461	0.85418	0.75414	0.79797	0.20153	0.15096	0.19708
WISP1	0.40708	0.65896	0.62122	0.67768	0.68453	0.73217	0.47962	0.54225
CCDC64B	0.79797	0.42096	0.54737	0.79874	0.79797	0.42096	0.54737	0.79874
P2RY11	0.68453	0.26118	0.68139	0.6928	0.87862	0.78197	0.7099	0.6928
KREMEN1	0.19301	0.86836	0.60726	0.0085159	0.19301	0.86836	0.60726	0.0085159
ESD	0.35582	0.20153	0.81602	0.17453	0.40708	0.23782	0.32314	0.54225
PAN2	0.35582	0.33885	0.60209	0.36185	0.35582	0.33885	0.60209	0.36185
DYRK4	0.87862	0.73948	0.56338	0.98774	0.87862	0.73948	0.56338	0.98774
KLF5	0.87862	0.73948	0.56338	0.98774	0.87862	0.73948	0.56338	0.98774
METRNL	0.87862	0.78197	0.7099	0.6928	0.87862	0.78197	0.7099	0.6928
CNIH3	0.79797	0.42096	0.54737	0.79874	0.79797	0.96317	0.85652	0.60888
SNORA21	0.79797	0.96317	0.85652	0.60888	0.79797	0.96317	0.85652	0.60888
SNORA24	0.68453	0.26118	0.75359	0.60888	0.79797	0.85328	0.76594	0.60888
CCDC134	0.35582	0.20153	0.58364	0.087223	0.12498	0.013632	0.87688	0.36185
LIPC	0.40708	0.23782	0.32314	0.54225	0.40708	0.23782	0.32314	0.54225
DPP4	0.79797	0.96317	0.85652	0.48684	0.79797	0.96317	0.85652	0.60888
A4GALT	0.79797	0.71037	0.7166	0.28065	0.79797	0.71037	0.7166	0.28065
CCDC88A	0.79797	0.39267	0.36539	0.25946	0.79797	0.39267	0.36539	0.25946
CCR1	0.79797	0.42096	0.54737	0.79874	0.79797	0.42096	0.54737	0.79874
GLOD5	0.29235	0.2857	0.96746	0.88517	0.40708	0.31136	0.59183	0.88517
QDPR	0.79797	0.42096	0.54737	0.79874	0.79797	0.42096	0.54737	0.79874
FAM83G	0.79797	0.9264	0.49466	0.46147	0.40708	0.88382	0.90255	0.28065
OR6W1P	0.40708	0.10765	0.96746	0.47767	0.40708	0.10765	0.96746	0.47767
PLA2G16	0.35582	0.88975	0.52957	0.6876	0.35582	0.88975	0.52957	0.6876
FAM99A	0.067583	0.69529	0.95662	0.0085159	0.35582	0.78111	0.97942	0.059753
TRIB1	0.79797	0.42096	0.54737	0.79874	0.79797	0.42096	0.54737	0.79874
ZNF763	0.35582	0.20153	0.81602	0.17453	0.35582	0.20153	0.81602	0.17453
LOC649330	0.79797	0.48016	0.97942	0.88517	0.79797	0.9264	0.49466	0.46147
AQP4	0.87862	0.73948	0.56338	0.98774	0.87862	0.73948	0.56338	0.98774
SLC10A7	0.35582	0.88975	0.52957	0.6876	0.35582	0.88975	0.52957	0.6876
ANKMY1	0.29235	1	0.18339	0.6928	0.011201	0.8073	0.076281	0.44169
ABI2	0.87862	0.73948	0.56338	0.98774	0.87862	0.73948	0.56338	0.98774
OR10C1	0.40708	0.33813	0.52526	0.84178	0.40708	0.33813	0.52526	0.84178
GM2A	0.79797	0.42096	0.54737	0.79874	0.68453	0.96118	1	0.98774
AXL	0.29235	0.32461	0.85418	0.75414	0.87862	0.78197	0.7099	0.6928
ARID1B	0.35582	0.20153	0.81602	0.17453	0.35582	0.20153	0.81602	0.17453
C11orf51	0.87862	0.07083	0.42014	0.58571	0.40708	0.65896	0.72241	0.63028
KLRC4	0.40708	0.69529	0.65109	0.58571	0.87862	0.78197	0.7099	0.6928
SNORA71C	0.79797	0.96317	0.85652	0.60888	0.79797	0.96317	0.85652	0.60888
MAGT1	0.011201	0.15626	0.30839	0.51475	0.011201	0.15626	0.30839	0.51475
TRAP1	0.40708	0.23782	0.32314	0.54225	0.40708	0.23782	0.32314	0.54225
SNORD82	0.79797	0.88975	0.86669	0.88517	0.79797	0.88975	0.86669	0.88517
SLC14A2	0.011201	0.8073	0.076281	0.44169	0.011201	0.8073	0.076281	0.44169
SNORD32B	0.40708	0.366	0.33824	0.60888	0.79797	0.96317	0.85652	0.60888
PLEKHG3	0.68453	0.31136	0.93497	0.28789	0.35582	0.88975	0.52957	0.6876
