# Supplementary material for: Integrative enrichment analysis: a new computational method to detect dysregulated pathways in heterogeneous samples
Source: BMC Genomics. 2015 Nov 10;16:918. doi: 10.1186/s12864-015-2188-7 (PMC4641376; doi:10.1186/s12864-015-2188-7)
Supplement: Additional file 12: Table S12. — Association of each pair between a DEVG and a clinic index (for Diabetes samples) on diabetes datasets. (XLS 119 kb) [file 12864_2015_2188_MOESM12_ESM.xls]

## Sheet: R4_1_SPC_up_GSE41762
Devg	sex_devg_raw	age_devg_raw	bmi_devg_raw	Hba_devg_raw	sex_devg_rel	age_devg_rel	bmi_devg_rel	Hba_devg_rel
OR5P2	0.42119	0.28876	0.9081	0.14027	0.081628	0.72906	0.55157	0.52175
ITGB1BP3	0.52452	0.34563	0.44933	0.62516	0.57876	0.24952	0.49408	0.58831
C4orf39	0.094517	0.46514	0.075424	0.29173	0.64667	0.48097	0.93593	0.20848
GNA11	0.39863	0.64262	0.77246	0.78102	0.91203	0.47232	0.97218	0.78102
SPATA19	0.40521	0.9774	0.13505	0.43381	0.7502	0.35789	0.21629	0.49604
CHRNA4	0.68334	0.88734	0.060513	0.38352	0.24312	0.51947	0.41391	0.92721
RALBP1	0.74199	0.61472	0.46862	0.99608	0.93157	0.80837	0.42832	0.99608
DEAF1	0.18744	0.20796	0.90045	0.80744	0.41833	0.64045	0.63765	0.47149
NOS1AP	0.82185	0.3074	0.98664	0.18522	0.41833	0.5209	0.81238	0.18522
LRRC47	0.2755	0.91956	0.10054	0.8748	0.50586	0.37426	0.061424	0.79485
MAGEA8	0.29899	0.81895	0.12486	0.72623	0.13928	0.214	0.25189	0.72845
HAAO	0.094701	0.02665	0.62284	0.83456	0.094701	0.02665	0.62284	0.83456
BRIP1	0.43465	0.91587	0.69425	0.86854	0.13928	0.92062	0.87115	0.62713
FLJ46111	0.39863	0.93032	0.57548	0.9473	0.052247	0.10323	0.89618	0.23565
IL6R	0.1338	0.83402	0.59633	0.8974	0.80221	0.16942	0.65018	0.16343
ENO4	0.58558	0.034848	0.87829	0.99498	0.57876	0.54836	0.21346	0.42842
SNORD41	0.93157	0.99033	0.26026	0.060016	0.52452	0.95992	0.14112	0.19162
PLA2G3	0.21946	0.12697	0.20795	0.93645	0.3027	0.5542	0.10811	0.12353
OR2F1	0.38504	0.47849	0.11805	0.51593	0.3027	0.20441	0.25843	0.58099
LOC100130691	0.7502	0.64866	0.69143	0.76947	0.86589	0.48979	0.34932	0.61787
MIR26B	0.47112	0.15567	0.46066	0.57877	0.63415	0.25434	0.16233	0.16997
ADRBK1	0.74559	0.63821	0.20791	0.86854	0.80221	0.58784	0.62534	0.28753
CCDC144NL	0.7571	0.87742	0.91718	0.99498	0.63415	0.82806	0.72432	0.16343
ACTRT2	0.65249	0.76036	0.56809	0.46594	0.71431	0.63916	0.47425	0.19838
LOC100510366	0.18744	0.20796	0.90045	0.80744	0.41833	0.64045	0.63765	0.47149
TRIM14	0.82185	0.15783	0.13052	0.56534	0.57876	0.07489	0.43438	0.56534
FLJ37396	0.81693	0.70555	0.4085	0.13892	0.6174	0.8852	0.57357	0.22831
GNPTG	0.20443	0.72987	0.34172	0.057556	0.34576	0.29684	0.64902	0.14208
DRGX	0.030776	0.76521	0.65646	0.97807	0.032903	0.67207	0.5397	0.28949
LOC100294411	0.18744	0.20796	0.90045	0.80744	0.41833	0.64045	0.63765	0.47149
FOXD3	0.39863	0.22086	0.82288	0.70563	0.57876	0.70663	0.48863	0.29622
MRGPRG	0.50586	0.8121	0.90598	0.015771	0.21235	0.58997	0.1758	0.078519
PLK1	0.11643	0.035407	0.46556	0.044591	0.032903	0.018794	0.24565	0.45802
PGS1	0.39863	0.4547	0.092791	0.54362	0.18744	0.54569	0.50269	0.94622
RRAGA	0.58558	0.0014518	0.88001	0.72574	0.63415	0.039705	0.94903	0.64511
DLGAP1	0.96645	0.58519	0.19283	0.31262	0.21946	0.75029	0.94327	0.35458
FLJ27243	0.34576	0.95992	0.78435	0.75833	0.47112	0.82589	0.59561	0.05404
OR3A2	0.74559	0.25773	0.85942	0.92417	0.6174	0.90481	0.21443	0.62713
TTLL9	0.19452	0.48949	0.90894	0.85374	0.47112	0.9782	0.40283	0.85374
ZNF641	0.43344	0.92984	0.12031	0.26146	0.47112	0.76859	0.23965	0.83707
ZNF852	0.92224	0.74825	0.25139	0.25081	0.37113	0.95207	0.3153	0.28237
C2orf89	0.38216	0.98294	0.87618	0.92815	0.43465	0.46576	0.24274	0.42842
C1orf216	0.26298	0.47305	0.55825	0.10053	0.91203	0.34563	0.97901	0.027527
DEFB132	0.18285	0.54262	0.11213	0.67645	0.88722	0.54982	0.35409	0.3418
RTEL1	0.094517	0.73004	0.65327	0.29936	0.15245	0.215	0.51848	0.50087
PGPEP1	0.24441	0.21582	0.49524	0.93645	0.26298	0.55213	0.89637	0.66855
IRF4	0.38972	0.3598	0.76528	0.18522	0.6174	0.45333	0.98182	0.40431
OR7A5	0.87789	0.82336	0.73677	0.77247	0.3027	0.96393	0.42425	0.39852
SNORA69	0.68533	0.58877	0.74642	0.83512	0.13928	0.42755	0.95265	0.5343
LYPD4	0.82185	0.35049	0.73174	0.70622	0.18744	0.023811	0.21549	0.58099
TRDN	0.3142	0.07518	0.72266	0.9762	0.11991	0.61104	0.70657	0.97941
SPANXN4	0.82185	0.075167	0.45917	0.47915	0.64667	0.67207	0.087218	0.9482
GFPT1	0.38216	0.59617	0.07235	0.14812	1	0.74658	0.049586	0.041733
MIR197	0.43344	0.12548	0.54581	0.011143	0.91203	0.42857	0.76464	0.50304
FLJ45825	0.30304	0.84938	0.33271	0.8974	0.67844	0.76622	0.5201	0.083261
ASIP	0.24312	0.69319	0.90404	0.47533	0.090754	0.97214	0.6713	0.35355
GTSCR1	0.8796	0.238	0.32315	0.84928	0.11991	0.020125	0.20946	0.84928
RAPSN	0.63302	0.063273	0.32247	0.70563	0.062064	0.15789	0.029706	0.022195
ZNF574	0.81213	0.61834	0.527	0.9482	0.52814	0.76791	0.80324	0.75269
RPL17	0.21463	0.42125	0.79678	0.59228	0.43465	0.69489	0.75924	0.04544
UBE2C	0.13627	0.16284	0.45827	0.89834	0.26055	0.19601	0.79214	0.41802
PI4K2A	0.11991	0.89425	0.063759	0.43005	0.11991	0.89425	0.063759	0.51593
C6orf57	0.92786	0.97432	0.52122	0.54985	0.1473	0.67986	0.46638	0.98445
TLR6	0.39863	0.57657	0.8412	0.96293	0.52452	0.17098	0.85767	0.76551
ZCCHC12	0.39863	0.10718	0.79757	0.93645	0.062064	0.33288	0.5026	0.19792
MIRLET7E	0.38504	0.7732	0.93001	0.99057	0.34737	0.23484	0.10689	0.67709
HIST2H3D	0.11122	0.06646	0.74014	0.46716	0.1473	0.42832	0.15925	0.94774
HIST2H3C	0.11122	0.06646	0.74014	0.46716	0.1473	0.42832	0.15925	0.94774
HIST2H3A	0.11122	0.06646	0.74014	0.46716	0.1473	0.42832	0.15925	0.94774
KIR2DL5B	0.41833	0.18582	0.90729	0.11915	0.67844	0.2641	0.78342	0.029968
C10orf125	0.86589	0.44326	0.1875	0.91009	0.52452	0.14791	0.49721	0.61311
LOC100131860	0.71431	0.036145	0.11032	0.65409	0.3027	0.0092463	0.13428	0.50378
PLA2G12B	0.049411	0.40486	0.15899	0.38921	0.67844	0.9613	0.28976	0.58912
MT1E	0.78075	0.46381	0.88355	0.48612	0.6174	0.25318	0.61541	0.83456
GLTPD2	0.39863	0.22086	0.82288	0.70563	0.7399	0.69411	0.36959	0.72845
C21orf104	0.74199	0.28581	0.79713	0.87403	0.52452	0.97961	0.60635	0.54909
PLCB2	0.7571	0.96518	0.59633	0.83126	0.91203	0.78649	0.0051584	0.066532
GIMAP1	0.073428	0.60559	0.032859	0.1741	0.34576	0.34652	0.64989	0.14117
C14orf149	0.7571	0.68994	0.69507	0.70622	0.47112	0.94294	0.31241	0.54863
CCS	0.96645	0.16594	0.66663	0.061978	0.55641	0.28751	0.67921	0.061978
C12orf41	0.11806	0.82828	0.96496	0.31724	0.84649	0.98235	0.97407	0.24659
CHST12	0.97298	0.13256	0.37188	0.96711	0.78075	0.17348	0.63159	0.052158
CRYBA4	0.3027	0.92447	0.97701	0.27731	0.27705	0.70663	0.91541	0.16161
CDK5RAP2	0.29899	0.62944	0.30446	0.75772	1	0.46765	0.82971	0.69911
DKFZp761P0212	0.68334	0.28351	0.54648	0.19732	0.3118	0.62219	0.077482	0.071559
LOC404266	0.7571	0.35136	0.16101	0.43741	0.094701	0.11285	0.79214	0.59608
CSN1S2AP	0.50586	0.7499	0.50167	0.70503	0.4807	0.19251	0.77166	0.92742
HIST1H4L	0.82185	0.84782	0.55558	0.1733	0.0049294	0.8745	0.99563	0.1733
TACR1	0.24441	0.34166	0.62095	0.93645	0.17808	0.79874	0.027033	0.036275
PTTG1	0.7571	0.10208	0.93242	0.10183	0.13928	0.67374	0.58928	0.30879
IGDCC4	0.48127	0.43006	0.61973	0.32702	0.80221	0.63171	0.0020238	0.37204
SYTL2	0.74559	0.76138	0.21416	0.49374	0.21235	0.36837	0.2852	0.47665
POU3F4	0.006897	0.59632	0.70499	0.46594	0.3027	0.10946	0.6585	0.5343
GALNS	0.10756	0.252	0.11613	0.85129	0.11991	0.37049	0.18559	0.82872
LOC100127951	0.78075	0.28494	0.10707	0.30879	0.9554	0.58717	0.1235	0.35592
FLJ46358	0.24441	0.99473	0.49524	0.70563	0.9554	0.37549	0.60449	0.62484
TMEM91	0.55641	0.95382	0.77879	0.52175	0.71431	0.91211	0.55075	0.52175
MRI1	0.82185	0.20237	0.16385	0.1918	0.21009	0.88411	0.0058817	0.59625
LOC342541	0.76702	0.68206	0.73473	0.41163	0.24312	0.90241	0.54762	0.56534
CDKN2C	0.80648	0.18778	0.62908	0.66304	0.71431	0.218	0.72172	0.89181
SNORA51	0.11991	0.6763	0.55677	0.25225	0.52814	0.33547	0.93593	0.69911
FREM1	0.017916	0.474	0.53018	0.83126	0.062064	0.36538	0.48623	0.87354
CPT1C	0.19606	0.11717	0.16608	0.47929	0.13928	0.73006	0.59439	0.62942
TBCC	0.39863	0.30169	0.045701	0.23199	0.26298	0.38101	0.81791	0.3929
KCNG4	0.82185	0.9007	0.78494	0.83126	0.27705	0.93726	0.0016814	0.23895
HPSE2	0.49516	0.88994	0.3825	0.024185	0.43465	0.26829	0.61922	0.11416
ROPN1L	0.0024688	0.67989	0.58368	0.30435	0.00646	0.84723	0.70867	0.72073
GGH	0.074399	0.13421	0.95728	0.24659	0.058085	0.23681	0.75255	0.18522
WRNIP1	0.36118	0.70188	0.37442	0.043609	0.17808	0.57942	0.82569	0.043609
TNFRSF6B	0.094517	0.73004	0.65327	0.29936	0.15245	0.215	0.51848	0.50087
CKAP2L	0.82185	0.015456	0.82892	0.96056	0.3027	0.21033	0.4293	0.45947
CCNB2	0.42119	0.20605	0.44578	0.84917	0.0070816	0.58203	0.3851	0.10686
C6orf99	0.13627	0.30256	0.48004	0.50339	0.13627	0.30256	0.48004	0.50339
RWDD1	0.80648	0.736	0.040182	0.58431	0.62882	0.68926	0.22541	0.10999
RPS25	0.82185	0.58443	0.93912	0.70622	0.93157	0.76894	0.92887	0.066729
MIR126	0.24441	0.77272	0.92567	0.88167	0.7399	0.24332	0.12312	0.67709
TNK2	0.40521	0.17742	0.34042	0.79158	0.36603	0.11827	0.98069	0.56888
MAB21L1	0.48127	0.21058	0.14271	0.027726	0.34576	0.95992	0.36228	0.59625
DDAH1	0.82185	0.46514	0.25828	0.58912	0.7399	0.21213	0.40979	0.58912
BHMT	0.39863	0.30169	0.32785	0.72623	0.34576	0.26334	0.20744	0.85374
CBX6	0.97298	0.049096	0.85562	0.68325	0.50586	0.19943	0.77596	0.67645
CCL17	0.96645	0.55905	0.30008	0.58431	0.1473	0.19052	0.038698	0.3418
DCAF4L2	0.2268	0.83309	0.58737	0.67025	0.93157	0.74841	0.58724	0.19838
HIST1H4A	0.88722	0.56694	0.1831	0.37204	0.97789	0.8852	0.17995	0.10613
DBNDD2	0.24441	0.57657	0.45464	0.20394	0.69112	0.75029	0.93627	0.13277
SARDH	0.54144	0.75828	0.43989	0.90189	0.6174	0.082127	0.2112	0.48952
DPAGT1	0.48127	0.68879	0.043032	0.41893	0.88722	0.79082	0.74524	0.14027
TSSK1B	0.094517	0.37626	0.7749	0.96056	0.38972	0.55402	0.2033	0.16161
C1orf223	0.88722	0.051543	0.71872	0.34333	0.7399	0.1616	0.9946	0.21708
ORMDL3	0.39863	0.12667	0.81575	0.88167	0.3027	0.2197	0.75907	0.39852
PPP1R11	0.39863	0.63317	0.8412	0.93645	0.47112	0.70861	0.58715	0.50304
FSCB	0.39863	0.63317	0.8412	0.93645	0.6174	0.96393	0.99073	0.26619
ADM	0.032903	0.61686	0.038949	0.40431	0.058085	0.97528	0.13248	0.74804
COMMD2	0.38504	0.64956	0.73584	0.59228	0.38379	0.081555	0.10962	0.16997
POLR1D	0.39863	0.64262	0.77246	0.88167	0.74375	0.093932	0.081461	0.23895
CEACAM5	0.34576	0.041584	0.50898	0.78349	0.27705	0.17569	0.1837	0.22488
PDC	0.58558	0.16196	0.73029	0.70919	0.78075	0.73206	0.87998	0.72845
PPP4R4	0.7571	0.065601	0.31092	0.70622	0.11991	0.84761	0.84432	0.48952
DUSP1	0.74559	0.58511	0.97911	0.88167	0.52814	0.23121	0.15936	0.43369
XYLB	0.7399	0.9388	0.28805	0.38763	0.7399	0.9388	0.28805	0.22396
CCDC45	0.82185	0.58443	0.93912	0.70622	0.64667	0.07112	0.10566	0.23792
VN1R3	0.78075	0.59663	0.33372	0.62484	0.55641	0.83525	0.61219	0.36751
C9orf53	0.54144	0.2845	0.36267	0.68933	0.11991	0.90675	0.692	0.28286
CASC3	0.39863	0.28131	0.48806	0.19162	0.97789	0.39538	0.91338	0.19346
SCARNA7	0.6174	0.84619	0.13591	0.67771	0.67844	0.98099	0.12115	0.51937
LOC441177	0.20686	0.58189	0.18801	0.30448	0.11991	0.4323	0.083757	0.30096
SLC10A1	0.10559	0.28351	0.5322	0.91474	0.4807	0.10521	0.8698	0.81874
LOC646513	0.74559	0.874	0.52806	0.99498	0.26055	0.81576	0.15255	0.1774
KCTD4	0.090754	0.34833	0.1029	0.57145	0.10366	0.30511	0.42575	0.49604
FKBPL	0.57876	0.5542	0.57357	0.9626	0.3027	0.98369	0.40931	0.85533
SLC22A8	0.49968	0.47263	0.16276	0.97217	0.57876	0.92447	0.099211	0.54863
SLC17A9	0.40521	0.78158	0.90001	0.80839	0.17808	0.60516	0.80569	0.62942
OR13J1	0.11643	0.28596	0.32199	0.10224	0.11643	0.28596	0.32199	0.10224
LOC399900	0.24441	0.21582	0.69184	0.70563	0.34576	0.3853	0.004444	0.033288
HBG2	0.094517	0.37626	0.83913	0.58839	0.023727	0.76622	0.26661	0.12271
HBG1	0.094517	0.37626	0.83913	0.58839	0.023727	0.76622	0.26661	0.12271
ZZEF1	0.39863	0.57657	0.8412	0.28286	0.3027	0.93726	0.89974	0.095467
CNIH	0.82185	0.58443	0.93912	0.70622	0.18744	0.94536	0.33811	0.64511
ELF5	0.24441	0.34166	0.62095	0.93645	0.86589	0.90756	0.94968	0.54863
TTLL13	0.39863	0.63317	0.8412	0.93645	0.16303	0.4406	0.45845	0.11833

## Sheet: R4_1_SPC_up_GSE38642
Devg	sex_devg_raw	age_devg_raw	bmi_devg_raw	Hba_devg_raw	sex_devg_rel	age_devg_rel	bmi_devg_rel	Hba_devg_rel
MZT2A	0.28033	0.24184	0.0032588	0.091134	0.37086	0.10914	0.020422	0.22746
IQCA1	0.90432	0.36422	0.38212	0.60368	0.90432	0.36422	0.38212	0.32984
GRIN1	0.39851	0.38428	0.84772	0.90665	0.0032356	0.81762	0.62481	0.11033
IL13	0.84956	0.57554	0.045537	0.17303	0.78804	0.4651	0.069025	0.2601
NOG	0.47146	0.41957	0.19249	0.080138	0.02593	0.51881	0.061088	0.22746
TCEA3	0.84925	0.44705	0.25736	0.75946	0.96822	0.11169	0.69254	0.047468
CFB	0.40302	0.80203	0.62803	0.91581	0.060772	0.16257	0.56231	0.1539
NLRP13	0.068633	0.11785	0.08163	0.069284	0.030788	0.98049	0.56769	0.52189
GJA8	0.83298	0.57068	0.83937	0.42169	0.56281	0.44159	0.0054842	0.65338
MECOM	0.39416	0.28679	0.48958	0.13193	0.33408	0.87541	0.41129	0.014957
C16orf73	0.39416	0.96837	0.56213	0.15218	0.7304	0.54574	0.86987	0.11034
HABP2	0.74436	0.51472	0.96546	0.95008	0.11109	0.33183	0.59914	0.32884
C2orf89	0.39416	0.20293	0.96711	0.90665	0.10003	0.91391	0.53593	0.49375
MAGEC2	0.73552	0.13534	0.26384	0.9816	0.093706	0.28194	0.027061	0.29632
RAET1G	0.22608	0.78907	0.6857	0.14307	0.12421	0.80117	0.59898	0.12269
OR52N4	0.22205	0.59859	0.47937	0.20458	0.90432	0.64439	0.34141	0.088122
LGALS2	0.54715	0.34481	0.85305	0.97614	0.7304	0.96776	0.89043	0.84342
ERCC6L	0.39416	0.0068318	0.98959	0.67929	0.33408	0.20289	0.42909	0.96677
TDG	0.10003	0.13704	0.091271	0.54062	0.26166	0.12512	0.0051932	0.50072
KIAA1033	0.12951	0.75639	0.89954	0.95008	0.33987	0.88406	0.63214	0.044144
EIF1AD	0.83298	0.81451	0.051791	0.85382	0.67372	0.494	0.083497	0.52826
HIST1H3D	0.83298	0.24769	0.40707	0.65295	0.78865	0.94956	0.86715	0.58393
FAHD1	0.39416	0.96837	0.56213	0.15218	0.7304	0.54574	0.86987	0.11034
HELLS	0.00054222	0.36035	0.47384	0.52826	0.00012124	0.35048	0.19041	0.45733
PRLHR	0.39416	0.28679	0.060294	0.18995	0.20134	0.49452	0.3027	0.18995
TAS2R14	0.35575	0.45947	0.74231	0.42419	0.71367	0.99592	0.78562	0.13418
LOC284412	0.39511	0.30996	0.47865	0.61714	0.84956	0.74644	0.64956	0.1535
DNAH11	0.20805	0.71942	0.25498	0.20712	0.63114	0.89884	0.45987	0.13418
FSIP1	0.17515	0.30001	0.67854	0.60248	0.26166	0.48863	0.74955	0.57474
DNAJC5	0.70368	0.73721	0.20611	0.049104	0.66487	0.73971	0.27711	0.24266
RALBP1	0.73552	0.72206	0.15631	0.85434	0.47165	0.80384	0.048075	0.71131
LOC100128270	0.70368	0.43831	0.14535	0.31361	0.32664	0.57657	0.063714	0.03918
PHAX	0.83298	0.38956	0.77928	0.78535	0.72667	0.76743	0.40282	0.85221
ATOH1	0.85762	0.022478	0.90944	0.77562	0.78804	0.042	0.035767	0.79269
SPAG17	0.74436	0.58167	0.71985	0.61714	0.55996	0.92884	0.32492	0.4574
LOC440518	0.011051	0.50255	0.064686	0.38132	0.01585	0.92799	0.017857	0.43195
SCTR	0.6601	0.30628	0.41716	0.9816	0.3725	0.57554	0.99741	0.20321
FNDC7	0.1136	0.17611	0.8248	0.39512	0.060772	0.035527	0.47186	0.9054
KIF13B	0.007483	0.494	0.25123	0.25019	0.007483	0.494	0.25123	0.25019
CXCL1	0.43088	0.46712	0.36508	0.59112	0.84956	0.83137	0.53927	0.11939
TMCO5A	0.1796	0.097955	0.0038725	0.006177	0.40808	0.069395	0.0064254	0.0023716
NIPAL2	0.075855	0.77049	0.66156	0.75857	0.96822	0.73884	0.76694	0.73907
TRANK1	0.60912	0.65746	0.2918	0.6182	0.7304	0.66312	0.51925	0.75142
SPEG	0.24939	0.001014	0.16744	0.080374	0.33408	0.3792	0.32888	0.4574
KRT2	0.3725	0.45078	0.8703	0.10291	0.12421	0.55765	0.84554	0.052792
TAS2R31	0.24939	0.71253	0.943	0.81008	0.55996	0.46517	0.70655	0.033093
RRP36	0.90432	0.63306	0.49717	0.056873	0.96822	0.3077	0.73229	0.024071
WNT2	0.036914	0.67115	0.97018	0.38872	0.066303	0.7886	0.90039	0.45648
HIST2H2BA	0.83298	0.95485	0.98514	0.73076	0.11109	0.56486	0.35571	0.34894
HIST2H2BF	0.83298	0.95485	0.98514	0.73076	0.11109	0.56486	0.35571	0.34894
DENND2D	0.075855	0.57896	0.83735	0.69276	0.78804	0.12973	0.57074	0.60411
GGT2	0.097276	0.55659	0.58361	0.7024	0.097276	0.55659	0.58361	0.7024
ACTRT1	0.2843	0.59043	0.85322	0.41577	0.0025878	0.23566	0.90039	0.36566
ZDHHC13	0.22205	0.70365	0.51792	0.92336	0.61802	0.26961	0.68092	0.94282
NCAN	0.0094067	0.222	0.2189	0.11529	0.024746	0.21338	0.018768	0.21709
GPATCH2	0.29231	0.88893	0.76611	0.85747	0.33408	0.87541	0.00071335	0.12149
REG3A	0.53787	0.75991	0.58911	0.81938	0.72667	0.22473	0.73975	0.81938
RB1CC1	0.22205	0.70365	0.51792	0.65471	0.29768	0.91479	0.017922	0.11356
SOX21	0.22205	0.43134	0.83937	0.32602	0.093706	0.98049	0.0017922	0.23094
C16orf92	0.70368	0.31911	0.13528	0.30985	0.02593	0.39856	0.0033446	0.29267
SNORD115-4	0.0057688	0.42016	0.36609	0.80765	0.91183	0.15169	0.49628	0.076888
STX2	0.37086	0.87647	0.35885	0.8732	0.96822	0.95368	0.72657	0.85221
SOST	0.37086	0.1901	0.22993	0.65206	0.96822	0.18182	0.12215	0.55271
CDC42EP1	0.51208	0.95689	0.59205	0.43195	0.37086	0.87892	0.63578	0.43195
VGLL3	0.61802	0.4925	0.47349	0.4803	0.22772	0.17772	0.18871	0.45648
GGTLC2	0.19473	0.56215	0.92438	0.65482	0.16327	0.23107	0.79959	0.76204
CCDC38	0.33987	0.20634	0.49917	0.62092	0.093706	0.99756	0.47823	0.85461
KRTAP17-1	0.093047	0.41094	0.54514	0.82203	0.39638	0.72774	0.058073	0.49982
MRGPRG	0.060772	0.54782	0.072324	0.029863	0.055495	0.38471	0.1019	0.18995
PLK1	0.17515	0.081187	0.62366	0.41902	0.26166	0.013588	0.70382	0.52802
CLMN	0.55996	0.99625	0.29844	0.60248	0.7304	0.87647	0.32697	0.25854
ADHFE1	0.19473	0.2925	0.77978	0.61636	0.60912	0.51424	0.51741	0.55091
EXD1	0.33146	0.9796	0.84566	0.76523	0.78804	0.18784	0.53498	0.88276
CEP170P1	0.039145	0.86496	0.19435	0.4142	0.26166	0.52405	0.099145	0.069475
NCOA7	0.74436	0.01658	0.28877	0.94789	0.15696	0.31983	0.336	0.25062
SLC7A3	0.46906	0.21284	0.48384	0.23624	0.32664	0.43405	0.36124	0.55301
TAB1	0.74436	0.3715	0.59958	0.43203	0.97557	0.80323	0.52055	0.54513
PGS1	0.83298	0.81451	0.051791	0.85382	0.72667	0.74644	0.12821	0.70802
KLHL38	0.20134	0.12316	0.77544	0.52759	0.20134	0.12316	0.77544	0.52759
RIPK3	0.25411	0.98125	0.72143	0.23909	0.46506	0.52019	0.22363	0.20284
POM121L2	0.60783	0.25278	0.72924	0.87238	0.32664	0.16969	0.6631	0.31745
GGT1	0.097276	0.55659	0.58361	0.7024	0.097276	0.55659	0.58361	0.7024
CASS4	0.11109	0.73884	0.14866	0.17694	0.044971	0.61388	0.1243	0.12269
RC3H1	0.28033	0.99107	0.18072	0.37069	0.4186	0.75175	0.12522	0.37069
GGTLC1	0.14618	0.87647	0.92493	0.91619	0.087539	0.37767	0.92721	0.85501
GGTLC3	0.097276	0.55659	0.58361	0.7024	0.097276	0.55659	0.58361	0.7024
CD19	0.41817	0.4774	0.73991	0.64613	0.46506	0.9719	0.051847	0.33246
CCBL2	0.98818	0.61489	0.18669	0.0060145	0.66487	0.21726	0.64252	0.0060145
S100B	0.39851	0.2576	0.078248	0.82803	0.9132	0.36811	0.43078	0.82758
CHRFAM7A	0.24939	0.44994	0.48958	0.10291	0.61802	0.4545	0.36786	0.30433
TUBA3C	0.6536	0.78972	0.40079	0.32271	0.035021	0.95689	0.26787	0.32271
CCDC18	0.85762	0.39623	0.85739	0.4574	0.61802	0.91479	0.483	0.4574
SMYD4	0.78804	0.61056	0.87021	0.52688	0.78804	0.61056	0.87021	0.47718
IRF1	0.39416	0.78998	0.48958	0.89759	0.076825	0.11917	0.041854	0.052115
UNG	0.22205	0.70365	0.51792	0.92336	0.29768	0.23234	0.82522	0.71198
PMS2P1	0.76097	0.69575	0.82603	0.95858	0.33987	0.97674	0.88677	0.41902
NOTCH2	0.01585	0.80991	0.077042	0.12591	0.018965	0.91268	0.2195	0.36469
SNRPD3	0.048328	0.61235	0.53214	0.12685	0.048328	0.61235	0.53214	0.12685
FCN3	0.055495	0.43191	0.76397	0.68242	0.036914	0.75376	0.31749	0.50405
WDR11	0.22205	0.70365	0.51792	0.92336	0.10003	0.81782	0.11232	0.25329
EYS	0.35575	0.44003	0.41713	0.78973	0.83943	0.7043	0.25658	0.74664
FNBP1	0.39416	0.65418	0.7237	0.0027666	0.10003	0.096447	0.042417	0.21207
LDLRAD1	0.24939	0.44994	0.76801	0.53388	0.15696	0.37915	0.17532	0.68198
KCTD19	0.39416	0.20293	0.96711	0.90665	0.7304	0.47545	0.46707	0.48375
H6PD	0.70368	0.97674	0.46132	0.060993	0.16327	0.8918	0.22768	0.19754
PKHD1	0.057372	0.70765	0.80899	0.79919	0.25411	0.86932	0.63012	0.47087
AGPS	0.22205	0.70365	0.51792	0.73738	0.12868	0.70517	0.1037	0.41319
ZNF324	0.24939	0.78998	0.76801	9.0194e-05	0.96822	0.51013	0.59954	0.3509
SSRP1	0.74436	0.55442	0.49964	0.51808	0.90432	0.9192	0.52432	0.76811
OR51L1	0.54715	0.494	0.13283	0.23046	0.70368	0.7929	0.50434	0.41311
GPC4	0.6536	0.35325	0.011673	0.053516	0.010803	0.97674	0.013603	0.095529
PARP14	0.54715	0.59223	0.45658	0.79919	0.11109	0.40585	0.14647	0.11939
OR12D3	0.060772	0.091763	0.044533	0.94789	0.060772	0.091763	0.044533	0.45153
MOBP	0.11716	0.47713	0.63083	0.6435	0.044971	0.76743	0.031897	0.8814
C6orf186	0.24939	0.86949	0.32818	0.46652	0.46506	0.61388	0.24551	0.32683
FXR2	0.41817	0.47411	0.63372	0.99347	0.16327	0.49751	0.60454	0.011218
PAK4	0.60783	0.45377	0.87278	0.80122	0.66487	0.43405	0.34393	0.43399
OR8D1	0.60783	0.032468	0.91921	0.34591	0.67372	0.83199	0.61939	0.075383
TRIM3	0.85762	0.69977	0.42469	0.96461	0.22608	0.30795	0.13397	0.78775
FBXW12	0.11109	0.04301	0.18214	0.81008	0.15696	0.024274	0.40156	0.9151
TGFBR1	0.9132	0.56215	0.050858	0.0073867	0.40808	0.82473	0.017358	0.028483
LYSMD1	0.39416	0.96837	0.56213	0.6182	0.56281	0.68183	0.57809	0.60248
PNRC1	0.39416	0.78998	0.48958	0.89759	0.56281	0.21109	0.70382	0.81938
LOC388630	0.048328	0.84697	0.61006	0.19894	0.060772	0.81077	0.027095	0.6267
MS4A12	0.21328	0.94188	0.9059	0.20458	0.46506	0.72562	0.36437	0.12899
MS4A13	0.6536	0.84318	0.7136	0.093327	0.60912	0.61625	0.46895	0.00061725
RFPL4A	0.097763	0.11801	0.3017	0.38099	0.83943	0.66538	0.61038	0.25329
LYPD4	0.39416	0.20293	0.96711	0.90665	0.0019675	0.14473	0.21349	0.37163
ABHD2	0.76097	0.81096	0.12282	0.023662	0.22772	0.75847	0.30936	0.54855
WDR59	0.39416	0.96837	0.56213	0.39804	0.22608	0.97057	0.10408	0.21476
DR1	0.56281	0.68183	0.57848	0.55301	0.84956	0.74644	0.95488	0.6267
FZD6	0.76097	0.69144	0.1823	0.43132	0.78804	0.92334	0.18363	0.73777
HIST1H1D	0.12951	0.84925	0.98162	0.028678	0.4186	0.66972	0.52996	0.14267
B3GALT1	0.63434	0.29802	0.14193	0.54002	0.44587	0.97674	0.3838	0.054348
RSU1	0.12951	0.77167	0.36313	0.8351	0.77281	0.98234	0.010741	0.046171
OR13C2	0.39416	0.72952	0.70265	0.17303	0.61802	0.26961	0.9699	0.26235
PTGDR	0.6536	0.7831	0.55067	0.933	0.97557	0.89158	0.95822	0.59755
PRAME	0.14935	0.28865	0.5805	0.088198	0.14935	0.28865	0.5805	0.088198
ERG	0.064689	0.9361	0.41601	0.95249	0.91183	0.73971	0.57615	0.85534
ITLN2	0.0088675	0.99008	0.1767	0.30109	0.01585	0.59458	0.44219	0.71198
NPY6R	0.24939	0.71253	0.943	0.81008	0.72667	0.99389	0.11312	0.48872
MESDC2	0.22533	0.4398	0.26229	0.71845	0.4186	0.77273	0.9485	0.0077895
CRAT	0.38184	0.49787	0.74209	0.62633	0.44587	0.48296	0.42194	0.22801
TEC	0.29768	0.40934	0.1873	0.066742	0.23571	0.26625	0.56186	0.11704
B9D2	0.94274	0.63517	0.45488	0.21559	0.044971	0.99389	0.8703	0.85461
CTSH	0.60211	0.25837	0.88057	0.43498	0.50766	0.56687	0.93838	0.4803
CXCL6	0.22533	0.71942	0.78459	0.98372	0.46506	0.69363	0.95398	0.59767
RARRES1	0.94274	0.026164	0.12365	0.3748	0.88919	0.04438	0.21994	0.022932
UBE2O	0.43088	0.84673	0.62022	0.43996	0.32664	0.82516	0.98377	0.068147
UBE2W	0.74436	0.086414	0.5103	0.56045	0.56281	0.59853	0.056933	0.41221
PTGFR	0.3062	0.7359	0.16764	0.011276	0.91183	0.30041	0.26117	0.53795
IL7	0.052973	0.34867	0.12678	0.10746	0.087539	0.27907	0.23382	0.10746
KIFC2	0.37848	0.19964	0.065476	0.24286	0.90432	0.96322	0.25846	0.18521
BPIL1	0.066303	0.69363	0.64407	0.34	0.030788	0.78549	0.46878	0.32534
CENPM	0.29768	0.71813	0.22919	0.063626	0.29768	0.71813	0.22919	0.063626
C5orf24	0.74436	0.72612	0.46041	0.76316	0.56281	0.76439	0.12979	0.57474
LOC100134317	0.39511	0.30996	0.47865	0.61714	0.84956	0.74644	0.64956	0.1535
TMEM87B	0.64717	0.60156	0.19558	0.52314	0.23571	0.10494	0.26522	0.15751
SGK1	0.90432	0.70223	0.6151	0.71836	0.26166	0.78549	0.18214	0.4102
DBN1	0.84956	0.91826	0.3851	0.39091	0.84956	0.91826	0.3851	0.39091
C1orf161	0.10841	0.63102	0.24667	0.98927	0.17515	0.90153	0.63993	0.31393
TSPYL6	0.018965	0.25198	0.011313	0.76811	0.018965	0.25198	0.011313	0.79719
HIST2H3D	0.32664	0.45257	0.2876	0.52826	0.45227	0.5272	0.24242	0.29475
HIST2H3C	0.32664	0.45257	0.2876	0.52826	0.45227	0.5272	0.24242	0.29475
HIST2H3A	0.32664	0.45257	0.2876	0.52826	0.45227	0.5272	0.24242	0.29475
PIK3AP1	0.22205	0.98709	0.57367	0.59112	0.61802	0.74347	0.77816	0.27753
GPR44	0.44587	0.29119	0.0024799	0.093761	0.16327	0.14415	0.0016109	0.022851
CGNL1	0.057372	0.52181	0.87973	0.17523	0.7304	0.08628	0.44182	0.52598
GH2	0.11716	0.0085948	0.36271	0.87036	0.7304	0.0096658	0.14146	0.11709
ERBB2IP	0.035021	0.19679	0.024154	0.061877	0.012693	0.66972	0.03506	0.12149
ST20	0.24939	0.44994	0.76801	0.53388	0.22608	0.63118	0.44374	0.57474
FAM184A	0.39416	0.20293	0.96711	0.90665	0.7304	0.3175	0.14888	0.19905
PLCB2	0.41358	0.92572	0.62438	0.043743	0.32664	0.48504	0.051011	0.062506
PIN4	0.90432	0.63683	0.86144	0.049104	0.22608	0.2166	0.36141	0.093804
PIP	0.064689	0.10209	0.85224	0.719	0.024746	0.0055674	0.78985	0.76845
UBD	0.54715	0.86815	0.96883	0.94694	0.72667	0.43426	0.94881	0.33177
AMN	0.83298	0.98709	0.2576	0.53145	0.22772	0.76082	0.013052	0.10378
SIRT3	0.087539	0.070346	0.21265	0.025538	0.087539	0.070346	0.21265	0.025538
FAM57B	0.70368	0.31911	0.13528	0.30985	0.02593	0.39856	0.0033446	0.29267
RP1	0.81544	0.2066	0.43409	0.32139	0.37086	0.14591	0.38396	0.35166
KCNJ15	0.22205	0.43134	0.96909	0.60253	0.37086	0.37549	0.41008	0.19894
CREB3L3	0.019026	0.81762	0.056715	0.42885	0.019026	0.81762	0.056715	0.42885
FRMPD1	0.60783	0.85644	0.67833	0.14976	0.66487	0.84446	0.33215	0.85576
LOC100128398	0.83298	0.33362	0.41866	0.26673	0.22608	0.90457	0.08819	0.26673
C4orf45	0.039145	0.1119	0.87333	0.33633	0.61802	0.61786	0.77859	0.44712
SLC4A5	0.24939	0.16116	0.66272	0.47396	0.12421	0.4507	0.94702	0.68429
CLCA1	0.56281	0.88816	0.31301	0.82456	0.56281	0.88816	0.31301	0.82456
IGSF3	0.70368	0.67214	0.24884	0.78929	0.51208	0.80356	0.10966	0.43195
LBP	0.83298	0.83973	0.16157	0.37202	0.12421	0.82516	0.31309	0.38607
RAD51L3	0.76097	0.33074	0.44808	0.15635	0.90432	0.20289	0.19563	0.19832
SNX8	0.075855	0.3863	0.17272	0.95008	0.17515	0.87979	0.48587	0.39203
PIWIL1	0.83298	0.043275	0.38445	0.49238	0.46506	0.71414	0.091538	0.57474
EML4	0.20134	0.86257	0.1221	0.11034	0.20134	0.86257	0.1221	0.11034
CETP	0.14759	0.55569	0.22162	0.27433	0.076825	0.49988	0.61399	0.27653
TRPM8	0.70368	0.10426	0.19977	0.93637	0.84956	0.36507	0.20958	0.70551
C9orf16	0.39416	0.78998	0.47062	0.62633	0.00076697	0.23234	0.33572	0.27753
B3GNT8	0.84956	0.65328	0.013314	0.016925	0.55996	0.60799	0.032269	0.022245
FGD1	0.83298	0.31352	0.98276	0.90665	0.3725	0.28303	0.085589	0.99931
TTBK1	0.01585	0.411	0.015242	0.034205	0.0037074	0.5127	0.0065476	0.03522
ZNF718	0.61802	0.54631	0.35973	0.96973	0.56281	0.63744	0.54716	0.8814
MSC	0.46506	0.80991	0.0040502	0.39104	0.78804	0.73094	0.007986	0.47922
HIST1H4L	0.63114	0.71272	0.27143	0.41208	0.33408	0.20289	0.96409	0.62395
LIN37	0.097763	0.47553	0.015543	9.0194e-05	0.7304	0.96529	0.3797	0.1779
CDCA8	0.24939	0.78998	0.2623	0.44334	0.96822	0.98049	0.32047	0.60368
NAA11	0.10003	0.42561	0.57799	0.69847	0.0459	0.44459	0.58811	0.69847
KLK5	0.064058	0.73072	0.45093	0.70802	0.060772	0.4085	0.18807	0.54277
WHSC2	0.39511	0.68149	0.078842	0.90064	0.53787	0.18763	0.92523	0.90064
DCP2	0.39416	0.58211	0.85382	0.062458	0.17515	0.79388	0.40814	0.62991
ZNF595	0.61802	0.54631	0.35973	0.96973	0.56281	0.63744	0.54716	0.8814
OPN1MW2	0.20134	0.98411	0.41528	0.11642	0.0069381	0.69805	0.11561	0.16329
KRTAP6-2	0.47146	0.72415	0.61839	0.78198	0.066303	0.57554	0.11107	0.93704
ADPRH	0.85762	0.59776	0.60805	0.51518	0.67372	0.51175	0.13351	0.29607
tAKR	0.46506	0.10707	0.17714	0.24681	0.46506	0.10707	0.17714	0.24681
PTH2	0.018965	0.16098	0.0063632	0.27837	0.035021	0.73737	0.087394	0.24433
NNMT	0.28274	0.95732	0.076646	0.81008	0.14935	0.11637	0.32176	0.00044116
C15orf37	0.24939	0.44994	0.76801	0.53388	0.22608	0.63118	0.44374	0.57474
C9orf131	0.77281	0.80262	0.087327	0.040009	0.4186	0.10327	0.31907	0.069127
FGL1	0.9132	0.48343	0.48048	0.47775	0.60211	0.10454	0.24656	0.47775
PACSIN2	0.39416	0.80749	0.92226	0.53388	0.67372	0.76782	0.098733	0.21674
PLXNB2	0.22205	0.27933	0.81034	0.057701	0.60211	0.53114	0.19134	0.15196
RTF1	0.22205	0.70365	0.51792	0.92336	0.50766	0.78907	0.0017876	0.089257
IFNG	0.35575	0.44003	0.82402	0.53729	0.33408	0.63118	0.20049	0.41319
ADRA1B	0.39416	0.78998	0.47062	0.62633	0.024746	0.13391	0.048208	0.18957
POLH	0.26166	0.93665	0.2675	0.41221	0.20134	0.98411	0.50368	0.3114
ARHGAP19	0.12868	0.69149	0.19775	0.54148	0.093706	0.44159	0.084043	0.16087
C1orf26	0.83298	0.89703	0.64217	0.6182	0.14935	0.38679	0.18778	0.99512
HIST1H4C	0.22205	0.70365	0.51792	0.92336	0.3725	0.46764	0.98525	0.91329
HIST1H4B	0.43088	0.87891	0.88524	0.046788	0.72667	0.63345	0.36437	0.76811
SNORD33	0.46506	0.44339	0.4197	0.18777	0.46506	0.44339	0.4197	0.18777
KIAA1239	0.39511	0.75639	0.77012	0.71198	0.17515	0.66972	0.91226	0.85534
TCTE3	0.98818	0.37215	0.015652	0.13725	0.96822	0.4545	0.28455	0.31415
OR10G9	0.00014582	0.33224	0.71212	0.0069402	0.22608	0.007308	0.51545	0.17694
ZAR1L	0.24939	0.86949	0.32818	0.99654	0.83943	0.096861	0.33085	0.99654
FREM1	0.24939	0.88737	0.943	0.73076	0.055495	0.30001	0.26273	0.39113
HELT	0.20134	0.45078	0.094398	0.42765	0.22608	0.59223	0.016554	0.6746
TEKT1	0.093706	0.22154	0.56807	0.62991	0.15696	0.46188	0.4742	0.44712
C2orf53	0.11109	0.62219	0.0043088	0.20258	0.019026	0.59223	0.0014907	0.14635
C2orf50	0.14759	0.47598	0.81185	0.65989	0.19109	0.01067	0.23727	0.6805
IL19	0.10628	0.36509	0.8868	0.79797	0.14935	0.061358	0.7696	0.21674
GSTM1	0.53787	0.19543	0.88112	0.64447	0.60211	0.30985	0.31721	0.85562
TTF2	0.10628	0.20566	0.092076	0.073256	0.013844	0.77003	0.063754	0.46502
DSC2	0.83943	0.54574	0.61381	0.53388	0.83943	0.54574	0.61381	0.32534
C21orf128	0.010803	0.7929	0.46545	0.19186	0.11109	0.78079	0.063484	0.029649
NXF4	0.83298	0.78324	0.12742	0.92336	0.030788	0.43794	0.33187	0.4574
C9orf29	0.9132	0.50255	0.74171	0.38088	0.28101	0.82514	0.47093	0.35622
TNPO2	0.14618	0.45818	0.97647	0.31745	0.26166	0.69763	0.69776	0.27837
LOC126536	0.22205	0.33362	0.96909	0.44334	0.45227	0.83255	0.34017	0.36566
SERPINA3	0.22205	0.43134	0.96909	0.60253	0.4186	0.98903	0.93037	0.17558
MUC16	0.39416	0.44994	0.81145	0.95858	0.26166	0.4545	0.15328	0.71198
WNT6	0.15696	0.47952	0.2653	0.34972	0.14935	0.58608	0.091538	0.27653
ATXN3	0.22205	0.70365	0.51792	0.92336	0.26166	0.84965	0.70949	0.90917
VEPH1	0.39416	0.78998	0.48958	0.62633	0.90432	0.86089	0.77196	0.42885
CDC25B	0.22205	0.9291	0.62778	0.0096174	0.53787	0.67378	0.4818	0.031704
SYNJ2BP	0.12951	0.75639	0.89954	0.95008	0.39638	0.80262	0.47166	0.25019
RAB5C	0.097763	0.298	0.96672	0.92336	0.29768	0.95855	0.14663	0.24609
FAM129A	0.39851	0.27373	0.11401	0.1112	0.78804	0.31322	0.59166	0.082122
TBX15	0.76097	0.029868	0.87151	0.75857	0.60211	0.75273	0.037605	0.20354
FBXO24	0.20805	0.71942	0.0573	0.48171	0.25411	0.73138	0.13712	0.42882
C11orf88	0.39416	0.65418	0.7237	0.0027666	0.45227	0.54574	0.66015	0.55301
FRAS1	0.10628	0.84559	0.072493	0.9488	0.20134	0.83137	0.10247	0.20146
CDYL	0.25411	0.49459	0.03059	0.59687	0.29768	0.36035	0.000825	0.64304
POU2F1	0.048328	0.92691	0.51421	0.25496	0.055495	0.8366	0.47634	0.18935
SIVA1	0.1796	0.93956	0.81808	0.66948	0.20134	0.80991	0.48911	0.55096
OR51I2	0.63434	0.44705	0.21768	0.3629	0.060772	0.42471	0.15341	0.30433
FLJ25758	0.96822	0.2032	0.78985	0.22922	0.78804	0.25084	0.76978	0.20258
NEDD4L	0.7578	0.91098	0.08511	0.10087	0.20134	0.38002	0.64489	0.616
RWDD1	0.1796	0.67214	0.32387	0.35278	0.91183	0.4677	0.78409	0.069127
SOD2	0.22205	0.98709	0.57367	0.59112	0.97557	0.63464	0.26995	0.57106
SMO	0.39416	0.20293	0.96711	0.90665	0.40808	0.58369	0.12606	0.62092
NPEPPS	0.22205	0.70365	0.51792	0.92336	0.60211	0.91391	0.28199	0.63793
TMSB4Y	0.0069381	0.41954	0.56199	0.95008	0.02593	0.64814	0.90865	0.32534
SMARCD2	0.81544	0.94698	0.40398	0.27296	0.55996	0.2964	0.31891	0.32884
GABBR1	0.74436	0.59552	0.96546	0.56661	0.66487	0.78211	0.8558	0.42885
NTM	0.76097	0.89789	0.020073	0.79799	0.78804	0.66972	0.34596	0.2601
PLAC4	0.9132	0.73533	0.55071	0.5023	0.77281	0.49751	0.62676	0.13173
CFI	0.47146	0.58861	0.20225	0.93819	0.56281	0.68183	0.59954	0.76811
C2orf14	0.70368	0.43831	0.14535	0.31361	0.32664	0.57657	0.063714	0.03918
HTR3E	0.053513	0.45856	0.1474	0.94736	0.00076697	0.44159	0.041286	0.31415
VSIG4	0.37086	0.39266	0.78176	0.78453	0.78804	0.87979	0.52996	0.57474
ARHGAP18	0.22205	0.70365	0.51792	0.92336	0.78804	0.51736	0.67854	0.21643
LOC389493	0.14618	0.030867	0.017446	0.60368	0.33408	0.040207	0.015031	0.60368
SPIRE2	0.20805	0.45876	0.34939	0.049623	0.84956	0.79805	0.76291	0.55155
MFSD9	0.61802	0.52807	0.065797	0.063626	0.50766	0.23836	0.3035	0.32271
CACNG1	0.0012058	0.6229	0.0044104	0.56519	0.0012058	0.6229	0.0044104	0.14248
RANBP10	0.60783	0.21055	0.60627	0.47639	0.22772	0.78211	0.42891	0.24152
PSTPIP2	0.10841	0.63102	0.81887	0.8189	0.17515	0.9671	0.97878	0.65338
C7orf49	0.90432	0.85158	0.67767	0.65295	0.55996	0.10878	0.049185	0.36009
C2orf78	0.22205	0.89703	0.65668	0.29134	0.39638	0.55352	0.34002	0.616
NPBWR2	0.058064	0.67294	0.48431	0.13419	0.17515	0.73094	0.26938	0.13236
MEPE	0.96822	0.4545	0.89135	0.39032	0.55996	0.31903	0.9114	0.61067
SERPINA7	0.67372	0.26964	0.23927	0.27509	0.32664	0.21844	0.09148	0.79046
HS3ST3A1	0.1136	0.43721	0.056807	0.013307	0.28101	0.75989	0.033947	0.28494
MAGEC1	0.39416	0.65418	0.7237	0.0027666	0.29768	0.84965	0.010792	0.45424
STATH	0.84956	0.47715	0.7696	0.91644	0.84956	0.47715	0.7696	0.88582
HNRNPR	0.1796	0.50896	0.37321	0.81008	0.84956	0.63345	0.43311	0.21709
DOK4	0.85762	0.18532	0.32272	0.98927	0.28033	0.14094	0.14848	0.1779
C6orf227	0.39416	0.20293	0.96711	0.90665	0.044971	0.75575	0.00081642	0.035503
ARMC7	0.47165	0.62722	0.49688	0.31774	0.96822	0.26961	0.79572	0.96973
C22orf24	0.83943	0.90103	0.5888	0.046704	0.66487	0.84446	0.69296	0.059036
SHROOM1	0.55413	0.91119	0.09587	0.98345	0.90432	0.52982	0.0085056	0.36871
SPINK9	0.76097	0.85192	0.66469	0.45887	0.28101	0.82514	0.21989	0.44712
DBT	0.22205	0.70365	0.51792	0.92336	0.3725	0.92799	0.60085	0.62868
MIR943	0.39511	0.68149	0.078842	0.90064	0.53787	0.18763	0.92523	0.90064
ZNF606	0.83298	0.33362	0.41866	0.26673	0.22608	0.90457	0.08819	0.26673
GCA	0.3725	0.84094	0.30689	0.7282	0.3725	0.84094	0.30689	0.14258
TCF3	0.91183	0.59793	0.71008	0.9919	0.67372	0.87541	0.93973	0.22991
ISLR2	0.10003	0.31903	0.18864	0.88582	0.10003	0.31903	0.18864	0.88582
MRGPRX3	0.07723	0.4086	0.81875	0.4319	0.32664	0.2748	0.97764	0.45648
CAMP	0.22493	0.72425	0.61702	0.60285	0.12868	0.61157	0.0056174	0.0088374
LOC146880	0.11803	0.16523	0.72626	0.074264	0.10003	0.055053	0.30752	0.083948
HOXD8	0.1796	0.8565	0.17412	0.048528	0.4186	0.43191	0.52496	0.55301
ORMDL3	0.39416	0.085766	0.7237	0.81008	0.96822	0.1556	0.30959	0.6291
ZNF79	0.9132	0.74545	0.5847	0.3509	0.29768	0.99756	0.78985	0.3509
RBP3	0.087539	0.31903	0.79865	0.49623	0.093706	0.29464	0.097653	0.075383
TRIM39	0.84925	0.33369	0.29468	0.30194	0.61802	0.17275	0.57809	0.50405
HIST1H2AD	0.83298	0.24769	0.40707	0.65295	0.78865	0.94956	0.86715	0.58393
HIST1H2AB	0.44587	0.55908	0.59615	0.44242	0.26166	0.56071	0.89692	0.35166
CD1C	0.52395	0.76427	0.077659	0.51797	0.72667	0.87463	0.6606	0.60048
APOBEC3H	0.47146	0.29762	0.88053	0.76416	0.4186	0.4651	0.63993	0.24681
LOC100132080	0.00086035	0.99121	0.00012448	0.029588	0.012693	0.59135	0.0050286	0.35181
TRIM39R	0.84925	0.33369	0.29468	0.30194	0.61802	0.17275	0.57809	0.50405
CCDC75	0.63434	0.39607	0.17667	0.02638	0.78804	0.51736	0.81078	0.68369
IGFL2	0.53787	0.30281	0.054724	0.65699	0.96822	0.084077	0.050061	0.85221
KNG1	0.28274	0.12621	0.0063313	0.69615	0.055495	0.18784	0.27957	0.31331
NUDT16P1	0.24939	0.78998	0.76801	9.0194e-05	0.16327	0.43703	0.21255	0.33404
LXN	0.91183	0.11473	0.00043962	0.82549	0.7304	0.051122	0.0006157	0.09915
IL17F	0.74436	0.10283	0.77294	0.66948	0.61802	0.28194	0.22029	0.82322
PAN3	0.24939	0.44994	0.76801	0.53388	0.83943	0.83255	0.84176	0.20941
RNASE9	0.52395	0.15817	0.58751	0.94256	0.6601	0.30628	0.15816	0.60321
ACCN3	0.12951	0.3297	0.32875	0.19023	0.3725	0.63345	0.47547	0.79269
SIN3A	0.22205	0.70365	0.51792	0.92336	0.96822	0.18182	0.6587	0.29607
NOX1	0.83298	0.35027	0.17432	0.71845	0.19109	0.58589	0.80563	0.99654
NOX3	0.7578	0.27389	0.77511	0.19897	0.26166	0.90994	0.46409	0.85356
TOP2B	0.39416	0.65418	0.92226	0.31606	0.61802	0.19337	0.044605	0.29607
SDC4	0.70368	0.67214	0.40108	0.39203	0.84956	0.76743	0.74638	0.35044
GGT3P	0.097276	0.55659	0.58361	0.7024	0.097276	0.55659	0.58361	0.7024
FAM83F	0.56281	0.87127	0.27765	0.50405	0.3725	0.92799	0.43378	0.50405
SEZ6	0.24939	0.95031	0.66272	0.80122	0.044971	0.29578	0.93578	0.87788
PPP3R2	0.24939	0.27649	0.56213	0.71622	0.0096718	0.75575	0.068328	0.73592
BLOC1S3	0.075855	0.41604	0.29267	0.25899	0.01585	0.44339	0.0099697	0.21674
BNIP2	0.90432	0.70223	0.72017	0.048528	0.40808	0.37226	0.11628	0.32534
C17orf82	0.55996	0.25837	0.57562	0.21761	0.4186	0.63003	0.42131	0.14267
ANK3	0.22608	0.86089	0.17987	0.32683	0.12421	0.80356	0.29943	0.32683
USP28	0.22205	0.70365	0.51792	0.92336	0.39638	0.35702	0.70703	0.93325
ADAMTS8	0.33408	0.075212	0.0033575	0.38088	0.024746	0.094898	0.0048059	0.056954
CCDC45	0.33146	0.57656	0.1552	0.98543	0.6601	0.26556	0.028992	0.97945
RPP21	0.84925	0.33369	0.29468	0.30194	0.61802	0.17275	0.57809	0.50405
ZNF500	0.94274	0.98241	0.81609	0.56519	0.78804	0.71033	0.42575	0.29632
ARSI	0.11716	0.28681	0.14087	0.77423	0.91183	0.12228	0.46123	0.90064
UHRF2	0.7578	0.70176	0.332	0.18145	0.32664	0.21726	0.69696	0.82636
IMMT	0.77281	0.66448	0.18053	0.37664	0.72667	0.40226	0.024322	0.27837
PPBPL2	0.83298	0.72785	0.61353	0.90665	0.16327	0.50766	0.69232	0.11261
ASB13	0.72667	0.411	0.79803	0.68242	0.97557	0.13963	0.73904	0.71146
TP53RK	0.90432	0.29296	0.87175	0.71041	0.56281	0.82813	0.95127	0.57676
FNBP1L	0.25782	0.38652	0.46121	0.0028356	0.19106	0.34738	0.77537	0.055941
C6orf136	0.22205	0.19196	0.34152	0.90665	0.04286	0.60536	0.94566	0.54855
NELL1	0.74436	0.58167	0.64665	0.47171	0.019026	0.68468	0.34053	0.52484
MPV17L2	0.39511	0.39354	0.078842	0.95008	0.093706	0.86646	0.4275	0.52826
FAM187B	0.023356	0.6749	0.7548	0.1491	0.11109	0.67734	0.45943	0.13236
STEAP1	0.1796	0.73501	0.11326	0.012237	0.030788	0.23234	0.005767	0.24649
FKBP4	0.22205	0.70365	0.51792	0.92336	0.22772	0.67528	0.80188	0.50072
WIPI2	0.22205	0.70365	0.51792	0.92336	0.56281	0.43794	0.036743	0.12269
C12orf39	0.24939	0.95031	0.66272	0.80122	0.14935	0.58608	0.73485	0.74005
RXRB	0.39511	0.75639	0.99485	0.0034709	0.91183	0.95689	0.44859	0.65071
ABCA7	0.097763	0.010122	0.3017	0.18908	0.087539	0.24257	0.076703	0.070321
ZNF491	0.39416	0.96837	0.56213	0.6182	0.14935	0.66439	0.36437	0.35181
PSMD4	0.32664	0.97659	0.081196	0.48043	0.96822	0.82337	0.12026	0.42885
PSMD3	0.32664	0.28884	0.36003	0.76845	0.19109	0.1704	0.27911	0.68358
RABGGTA	0.39638	0.91435	0.51156	0.92665	0.60211	0.6686	0.76272	0.27793
C17orf46	0.60783	0.30413	0.12363	0.74311	0.83943	0.68359	0.27563	0.84617
LOC100034248	0.96822	0.2032	0.78985	0.22922	0.78804	0.25084	0.76978	0.20258
SPTAN1	0.2843	0.36927	0.51124	0.32905	0.018965	0.52071	0.46596	0.38088
SUDS3	0.29231	0.59957	0.50556	0.97299	0.40302	0.42643	0.38078	0.56143
C11orf57	0.90432	0.59957	0.84734	0.1097	0.46506	0.84094	0.0035308	0.0085637
GGT8P	0.097276	0.55659	0.58361	0.7024	0.097276	0.55659	0.58361	0.7024
MRM1	0.2843	0.66694	0.76692	0.13553	0.4186	0.92334	0.31907	0.23163
NFIB	0.14935	0.75575	0.23924	0.14258	0.17515	0.9452	0.25296	0.14258
THADA	0.22205	0.70365	0.51792	0.92336	0.12868	0.62461	0.20325	0.93869
GBP7	0.83298	0.0028909	0.73109	0.79799	0.00099846	0.66442	0.77066	0.76415
STAT2	0.22205	0.70365	0.51792	0.92336	0.056306	0.25006	0.10236	0.93107
SP110	0.28101	0.20948	0.023133	0.40542	0.32664	0.31529	0.013143	0.17145
TMOD3	0.22205	0.70365	0.51792	0.92336	0.60912	0.85406	0.1703	0.26069
ZNF77	0.044044	0.77792	0.37316	0.34531	0.17515	0.16961	0.76397	0.12142
FIGNL1	0.84956	0.53834	0.96095	0.069475	0.96822	0.54631	0.82566	0.069475
PDGFA	0.00086035	0.99121	0.00012448	0.029588	0.012693	0.59135	0.0050286	0.35181
COL8A1	0.093706	0.45823	0.34381	0.76204	0.066303	0.411	0.36031	0.8757
COPS7B	0.097763	0.81451	0.6861	0.86669	0.087539	0.75273	0.40152	0.66567
CCDC36	0.24939	0.95031	0.027389	0.70768	0.83943	0.33301	0.38396	0.10746
NFIA	0.060772	0.72756	0.04367	0.59112	0.17515	0.87979	0.012065	0.24681
