# Supplementary material for: Integrative enrichment analysis: a new computational method to detect dysregulated pathways in heterogeneous samples
Source: BMC Genomics. 2015 Nov 10;16:918. doi: 10.1186/s12864-015-2188-7 (PMC4641376; doi:10.1186/s12864-015-2188-7)
Supplement: Additional file 14: Table A4. — Pathways ranking for colorectal cancer. (XLS 97 kb) [file 12864_2015_2188_MOESM14_ESM.xls]

## Sheet: R2_3_Rank
	HT1_deg	HT1_devg	HT1_cdd	HT2_idd	HT1_deg	HT1_devg	HT1_cdd	HT2_idd
KEGG_SULFUR_METABOLISM	28	133	43	48	18	24	1	1
KEGG_SPLICEOSOME	43	47	33	42	1	164	2	2
KEGG_CELL_CYCLE	3	161	5	4	5	10	3	3
KEGG_AMINOACYL_TRNA_BIOSYNTHESIS	40	43	27	30	3	122	4	4
KEGG_PROTEASOME	41	27	20	20	2	179	6	5
KEGG_PURINE_METABOLISM	2	102	2	2	6	66	5	6
KEGG_DNA_REPLICATION	1	175	1	1	4	175	7	7
KEGG_RNA_DEGRADATION	74	97	92	99	7	155	8	8
KEGG_N_GLYCAN_BIOSYNTHESIS	66	164	102	107	10	26	9	9
KEGG_MISMATCH_REPAIR	6	104	8	8	8	143	10	10
KEGG_BASE_EXCISION_REPAIR	18	136	28	28	17	38	11	11
KEGG_CELL_ADHESION_MOLECULES_CAMS	121	134	133	145	9	172	12	12
KEGG_P53_SIGNALING_PATHWAY	50	100	61	72	14	123	13	13
KEGG_SELENOAMINO_ACID_METABOLISM	42	103	54	66	30	20	19	14
KEGG_OOCYTE_MEIOSIS	32	124	39	54	12	147	14	15
KEGG_PYRIMIDINE_METABOLISM	9	131	14	14	11	166	15	16
KEGG_ARGININE_AND_PROLINE_METABOLISM	46	16	18	16	23	46	17	17
KEGG_PROGESTERONE_MEDIATED_OOCYTE_MATURATION	61	79	66	78	19	56	16	18
KEGG_NUCLEOTIDE_EXCISION_REPAIR	19	183	47	43	13	181	20	19
KEGG_B_CELL_RECEPTOR_SIGNALING_PATHWAY	147	173	163	177	15	133	18	20
KEGG_PROTEIN_EXPORT	133	155	148	157	33	57	27	21
KEGG_LEISHMANIA_INFECTION	156	31	131	104	20	128	21	22
KEGG_APOPTOSIS	72	178	113	121	22	112	22	23
KEGG_GLYCINE_SERINE_AND_THREONINE_METABOLISM	105	24	89	77	91	5	44	24
KEGG_FC_GAMMA_R_MEDIATED_PHAGOCYTOSIS	71	153	103	112	16	184	25	25
KEGG_PHENYLALANINE_METABOLISM	34	85	38	39	111	1	56	26
KEGG_CHEMOKINE_SIGNALING_PATHWAY	100	121	111	129	24	108	23	27
KEGG_ALANINE_ASPARTATE_AND_GLUTAMATE_METABOLISM	54	48	48	56	27	92	29	28
KEGG_FOCAL_ADHESION	56	176	93	96	41	22	26	29
KEGG_UBIQUITIN_MEDIATED_PROTEOLYSIS	86	156	107	124	21	141	24	30
KEGG_HISTIDINE_METABOLISM	69	72	83	91	110	2	58	31
KEGG_ONE_CARBON_POOL_BY_FOLATE	26	150	44	49	48	41	40	32
KEGG_LYSOSOME	109	91	110	122	32	83	28	33
KEGG_NON_HOMOLOGOUS_END_JOINING	99	128	128	132	38	103	45	34
KEGG_PENTOSE_PHOSPHATE_PATHWAY	49	119	69	76	26	157	33	35
KEGG_RIBOFLAVIN_METABOLISM	136	75	138	133	60	34	47	36
KEGG_ENDOMETRIAL_CANCER	81	12	49	40	37	85	30	37
KEGG_GRAFT_VERSUS_HOST_DISEASE	153	180	173	182	25	177	32	38
KEGG_COLORECTAL_CANCER	101	61	99	103	36	111	31	39
KEGG_TYPE_I_DIABETES_MELLITUS	127	118	139	144	42	60	34	40
KEGG_PYRUVATE_METABOLISM	52	11	21	17	45	53	37	41
KEGG_RNA_POLYMERASE	13	130	23	22	28	161	39	42
KEGG_HOMOLOGOUS_RECOMBINATION	11	113	17	18	31	154	41	43
KEGG_GLYCEROLIPID_METABOLISM	122	82	123	125	40	78	35	44
KEGG_INTESTINAL_IMMUNE_NETWORK_FOR_IGA_PRODUCTION	139	93	141	143	34	135	36	45
KEGG_FRUCTOSE_AND_MANNOSE_METABOLISM	125	55	116	109	29	167	43	46
KEGG_ECM_RECEPTOR_INTERACTION	14	163	31	35	78	9	54	47
KEGG_GLYCOLYSIS_GLUCONEOGENESIS	83	25	64	67	69	23	49	48
KEGG_PATHWAYS_IN_CANCER	51	143	71	85	55	49	38	49
KEGG_ACUTE_MYELOID_LEUKEMIA	77	114	96	105	73	18	52	50
KEGG_VALINE_LEUCINE_AND_ISOLEUCINE_DEGRADATION	22	7	4	3	51	61	46	51
KEGG_INSULIN_SIGNALING_PATHWAY	152	160	161	175	70	21	48	52
KEGG_PROSTATE_CANCER	63	38	50	64	47	67	42	53
KEGG_TYROSINE_METABOLISM	27	117	37	44	133	3	90	54
KEGG_PATHOGENIC_ESCHERICHIA_COLI_INFECTION	158	2	100	50	49	82	51	55
KEGG_GLUTATHIONE_METABOLISM	31	58	24	27	74	27	57	56
KEGG_GAP_JUNCTION	113	5	63	37	57	59	50	57
KEGG_AMYOTROPHIC_LATERAL_SCLEROSIS_ALS	96	39	85	84	90	13	65	58
KEGG_LIMONENE_AND_PINENE_DEGRADATION	84	18	60	41	64	87	77	59
KEGG_GALACTOSE_METABOLISM	135	66	130	126	61	73	60	60
KEGG_CITRATE_CYCLE_TCA_CYCLE	36	21	15	13	144	4	106	61
KEGG_HEMATOPOIETIC_CELL_LINEAGE	89	59	88	92	35	186	62	62
KEGG_GLIOMA	78	23	58	60	46	116	53	63
KEGG_AMINO_SUGAR_AND_NUCLEOTIDE_SUGAR_METABOLISM	55	81	62	71	39	180	61	64
KEGG_NITROGEN_METABOLISM	23	29	10	11	103	14	82	65
KEGG_NON_SMALL_CELL_LUNG_CANCER	88	15	55	47	44	150	59	66
KEGG_REGULATION_OF_ACTIN_CYTOSKELETON	141	123	144	152	56	105	55	67
KEGG_STEROID_BIOSYNTHESIS	129	9	90	68	59	118	76	68
KEGG_BETA_ALANINE_METABOLISM	67	26	53	53	54	139	71	69
KEGG_VIRAL_MYOCARDITIS	172	182	182	185	43	174	63	70
KEGG_CYSTEINE_AND_METHIONINE_METABOLISM	79	49	76	81	86	43	79	71
KEGG_SMALL_CELL_LUNG_CANCER	29	106	34	46	63	104	64	72
KEGG_PRION_DISEASES	163	17	129	86	65	99	69	73
KEGG_ALDOSTERONE_REGULATED_SODIUM_REABSORPTION	93	70	94	100	77	55	73	74
KEGG_VASCULAR_SMOOTH_MUSCLE_CONTRACTION	155	158	162	172	71	72	68	75
KEGG_AXON_GUIDANCE	65	83	70	82	67	96	66	76
KEGG_ANTIGEN_PROCESSING_AND_PRESENTATION	180	86	174	154	53	158	67	77
KEGG_BLADDER_CANCER	53	22	32	29	107	19	91	78
KEGG_PROPANOATE_METABOLISM	48	4	12	9	52	165	74	79
KEGG_ALLOGRAFT_REJECTION	157	98	152	153	50	176	75	80
KEGG_CHRONIC_MYELOID_LEUKEMIA	175	34	150	116	72	79	72	81
KEGG_DORSO_VENTRAL_AXIS_FORMATION	97	3	42	21	82	58	83	82
KEGG_WNT_SIGNALING_PATHWAY	130	54	114	113	58	159	70	83
KEGG_PEROXISOME	70	52	73	79	75	89	78	84
KEGG_CIRCADIAN_RHYTHM_MAMMAL	57	112	84	83	115	25	104	85
KEGG_ADHERENS_JUNCTION	102	116	117	131	95	45	81	86
KEGG_RENAL_CELL_CARCINOMA	134	111	140	146	99	36	87	87
KEGG_GLYCOSYLPHOSPHATIDYLINOSITOL_GPI_ANCHOR_BIOSYNTHESIS	119	56	109	106	87	65	89	88
KEGG_VALINE_LEUCINE_AND_ISOLEUCINE_BIOSYNTHESIS	114	1	59	26	80	93	97	89
KEGG_ETHER_LIPID_METABOLISM	107	129	126	139	112	32	99	90
KEGG_COMPLEMENT_AND_COAGULATION_CASCADES	118	6	65	38	62	171	80	91
KEGG_FATTY_ACID_METABOLISM	8	40	6	6	76	117	84	92
KEGG_LYSINE_DEGRADATION	92	10	57	45	92	62	93	93
KEGG_ARACHIDONIC_ACID_METABOLISM	123	71	119	120	152	6	133	94
KEGG_VIBRIO_CHOLERAE_INFECTION	30	149	46	58	81	91	85	95
KEGG_TERPENOID_BACKBONE_BIOSYNTHESIS	144	28	122	94	121	30	109	96
KEGG_PRIMARY_IMMUNODEFICIENCY	131	177	153	166	66	170	86	97
KEGG_ASTHMA	181	132	181	173	68	162	88	98
KEGG_BUTANOATE_METABOLISM	59	19	35	32	113	37	102	99
KEGG_SPHINGOLIPID_METABOLISM	132	50	120	108	79	107	92	100
KEGG_MTOR_SIGNALING_PATHWAY	108	92	115	123	89	81	94	101
KEGG_ARRHYTHMOGENIC_RIGHT_VENTRICULAR_CARDIOMYOPATHY_ARVC	115	154	136	147	151	7	135	102
KEGG_NEUROTROPHIN_SIGNALING_PATHWAY	148	45	134	117	101	54	96	103
KEGG_RENIN_ANGIOTENSIN_SYSTEM	112	14	78	63	122	42	115	104
KEGG_MELANOMA	116	20	87	75	117	39	105	105
KEGG_NOD_LIKE_RECEPTOR_SIGNALING_PATHWAY	91	78	95	102	84	110	95	106
KEGG_TIGHT_JUNCTION	182	99	177	160	135	16	118	107
KEGG_VASOPRESSIN_REGULATED_WATER_REABSORPTION	159	125	158	162	161	8	142	108
KEGG_LEUKOCYTE_TRANSENDOTHELIAL_MIGRATION	164	53	147	134	102	75	101	109
KEGG_GLYCOSPHINGOLIPID_BIOSYNTHESIS_GANGLIO_SERIES	95	65	101	98	94	115	108	110
KEGG_LONG_TERM_POTENTIATION	178	76	164	149	146	12	134	111
KEGG_PANCREATIC_CANCER	137	84	135	137	88	126	100	112
KEGG_O_GLYCAN_BIOSYNTHESIS	106	73	108	111	132	28	122	113
KEGG_T_CELL_RECEPTOR_SIGNALING_PATHWAY	183	151	183	180	83	146	98	114
KEGG_RIBOSOME	33	142	45	61	85	156	103	115
KEGG_LONG_TERM_DEPRESSION	184	105	184	163	136	31	128	116
KEGG_ERBB_SIGNALING_PATHWAY	126	36	105	97	118	64	111	117
KEGG_GLYCOSAMINOGLYCAN_BIOSYNTHESIS_CHONDROITIN_SULFATE	151	68	145	140	93	140	112	118
KEGG_BIOSYNTHESIS_OF_UNSATURATED_FATTY_ACIDS	64	95	82	90	158	11	147	119
KEGG_TRYPTOPHAN_METABOLISM	12	35	9	10	149	17	141	120
KEGG_SNARE_INTERACTIONS_IN_VESICULAR_TRANSPORT	98	174	132	142	105	113	114	121
KEGG_ENDOCYTOSIS	168	137	166	170	109	98	107	122
KEGG_MAPK_SIGNALING_PATHWAY	177	159	178	181	123	69	117	123
KEGG_EPITHELIAL_CELL_SIGNALING_IN_HELICOBACTER_PYLORI_INFECTION	47	96	56	69	125	71	120	124
KEGG_GLYCEROPHOSPHOLIPID_METABOLISM	143	185	170	178	134	48	131	125
KEGG_GLYOXYLATE_AND_DICARBOXYLATE_METABOLISM	58	69	68	70	108	121	124	126
KEGG_SYSTEMIC_LUPUS_ERYTHEMATOSUS	149	170	160	176	131	51	123	127
KEGG_NATURAL_KILLER_CELL_MEDIATED_CYTOTOXICITY	167	162	175	179	98	142	110	128
KEGG_PHOSPHATIDYLINOSITOL_SIGNALING_SYSTEM	117	169	142	151	100	136	113	129
KEGG_TAURINE_AND_HYPOTAURINE_METABOLISM	73	30	72	59	126	86	138	130
KEGG_PPAR_SIGNALING_PATHWAY	37	108	40	55	128	76	129	131
KEGG_PROXIMAL_TUBULE_BICARBONATE_RECLAMATION	62	107	79	87	104	145	125	132
KEGG_TGF_BETA_SIGNALING_PATHWAY	120	145	137	148	119	100	121	133
KEGG_CYTOKINE_CYTOKINE_RECEPTOR_INTERACTION	24	37	13	15	97	169	116	134
KEGG_THYROID_CANCER	45	74	51	65	127	80	132	135
KEGG_INOSITOL_PHOSPHATE_METABOLISM	103	135	124	136	124	90	126	136
KEGG_FC_EPSILON_RI_SIGNALING_PATHWAY	154	126	156	161	106	137	119	137
KEGG_GLYCOSAMINOGLYCAN_DEGRADATION	171	94	165	156	138	52	139	138
KEGG_GLYCOSAMINOGLYCAN_BIOSYNTHESIS_KERATAN_SULFATE	38	63	36	36	120	114	136	139
KEGG_BASAL_CELL_CARCINOMA	39	44	26	31	96	183	127	140
KEGG_NOTCH_SIGNALING_PATHWAY	173	41	155	128	114	131	130	141
KEGG_PORPHYRIN_AND_CHLOROPHYLL_METABOLISM	25	157	41	51	148	50	146	142
KEGG_NICOTINATE_AND_NICOTINAMIDE_METABOLISM	124	8	81	57	169	15	161	143
KEGG_GLYCOSPHINGOLIPID_BIOSYNTHESIS_GLOBO_SERIES	68	64	80	80	129	109	140	144
KEGG_VEGF_SIGNALING_PATHWAY	169	172	179	183	150	47	151	145
KEGG_GLYCOSAMINOGLYCAN_BIOSYNTHESIS_HEPARAN_SULFATE	162	67	154	141	116	153	137	146
KEGG_FOLATE_BIOSYNTHESIS	146	51	143	119	137	94	149	147
KEGG_OTHER_GLYCAN_DEGRADATION	150	141	159	164	130	120	143	148
KEGG_DILATED_CARDIOMYOPATHY	128	181	151	165	143	70	144	149
KEGG_MELANOGENESIS	85	87	91	101	142	88	145	150
KEGG_PANTOTHENATE_AND_COA_BIOSYNTHESIS	111	13	77	62	167	35	164	151
KEGG_CALCIUM_SIGNALING_PATHWAY	94	165	121	135	145	95	150	152
KEGG_GLYCOSPHINGOLIPID_BIOSYNTHESIS_LACTO_AND_NEOLACTO_SERIES	90	32	75	73	155	74	154	153
KEGG_STARCH_AND_SUCROSE_METABOLISM	44	146	67	74	174	33	172	154
KEGG_GNRH_SIGNALING_PATHWAY	170	138	172	171	140	129	148	155
KEGG_MATURITY_ONSET_DIABETES_OF_THE_YOUNG	140	42	127	110	139	144	152	156
KEGG_OLFACTORY_TRANSDUCTION	186	186	186	186	186	29	185	157
KEGG_ALPHA_LINOLENIC_ACID_METABOLISM	174	80	169	150	172	40	173	158
KEGG_REGULATION_OF_AUTOPHAGY	142	147	149	158	171	44	171	159
KEGG_ALZHEIMERS_DISEASE	10	171	25	24	154	106	153	160
KEGG_HYPERTROPHIC_CARDIOMYOPATHY_HCM	160	184	180	184	162	101	157	161
KEGG_DRUG_METABOLISM_CYTOCHROME_P450	7	152	11	12	170	68	170	162
KEGG_PRIMARY_BILE_ACID_BIOSYNTHESIS	110	33	97	88	160	119	163	163
KEGG_AUTOIMMUNE_THYROID_DISEASE	166	144	171	174	141	182	155	164
KEGG_METABOLISM_OF_XENOBIOTICS_BY_CYTOCHROME_P450	17	115	19	25	178	63	176	165
KEGG_TYPE_II_DIABETES_MELLITUS	87	166	118	130	159	130	160	166
KEGG_ASCORBATE_AND_ALDARATE_METABOLISM	35	62	30	34	157	138	162	167
KEGG_LINOLEIC_ACID_METABOLISM	165	122	168	167	173	77	174	168
KEGG_ABC_TRANSPORTERS	104	46	98	95	147	178	156	169
KEGG_HEDGEHOG_SIGNALING_PATHWAY	76	77	86	93	156	148	159	170
KEGG_TOLL_LIKE_RECEPTOR_SIGNALING_PATHWAY	138	57	125	118	153	173	158	171
KEGG_ADIPOCYTOKINE_SIGNALING_PATHWAY	82	167	112	127	165	124	166	172
KEGG_PENTOSE_AND_GLUCURONATE_INTERCONVERSIONS	15	120	22	23	163	151	165	173
KEGG_STEROID_HORMONE_BIOSYNTHESIS	60	109	74	89	183	84	181	174
KEGG_JAK_STAT_SIGNALING_PATHWAY	161	60	146	138	175	97	175	175
KEGG_DRUG_METABOLISM_OTHER_ENZYMES	20	139	29	33	168	134	169	176
KEGG_RETINOL_METABOLISM	21	179	52	52	177	102	177	177
KEGG_BASAL_TRANSCRIPTION_FACTORS	80	140	106	114	164	168	167	178
KEGG_CYTOSOLIC_DNA_SENSING_PATHWAY	75	148	104	115	166	149	168	179
KEGG_HUNTINGTONS_DISEASE	16	89	16	19	180	125	180	180
KEGG_TASTE_TRANSDUCTION	176	90	167	155	184	127	184	181
KEGG_CARDIAC_MUSCLE_CONTRACTION	145	168	157	169	179	132	179	182
KEGG_OXIDATIVE_PHOSPHORYLATION	4	127	3	5	176	163	178	183
KEGG_NEUROACTIVE_LIGAND_RECEPTOR_INTERACTION	185	110	185	168	185	152	186	184
KEGG_PARKINSONS_DISEASE	5	88	7	7	182	160	182	185
KEGG_RIG_I_LIKE_RECEPTOR_SIGNALING_PATHWAY	179	101	176	159	181	185	183	186
Pathway ID		GSP_GSE25070				GSP_GSE8671

## Sheet: GSP_GSE25070
Pathway ID	HT1_deg	HT1_devg	HT1_cdd	HT2_idd
KEGG_GLYCOLYSIS_GLUCONEOGENESIS	0.46099	0.014503	0.127	0.4725
KEGG_CITRATE_CYCLE_TCA_CYCLE	0.02436	0.11505	0.0080914	0.13887
KEGG_PENTOSE_PHOSPHATE_PATHWAY	0.052122	0.49041	0.084638	0.5279
KEGG_PENTOSE_AND_GLUCURONATE_INTERCONVERSIONS	0.0023799	0.49041	0.0046943	0.4924
KEGG_FRUCTOSE_AND_MANNOSE_METABOLISM	0.68141	0.16094	0.56934	0.75588
KEGG_GALACTOSE_METABOLISM	0.77002	0.22031	0.72256	0.84424
KEGG_ASCORBATE_AND_ALDARATE_METABOLISM	0.033402	0.20367	0.021726	0.23509
KEGG_FATTY_ACID_METABOLISM	0.0011615	0.44469	0.0016925	0.4457
KEGG_STEROID_BIOSYNTHESIS	0.31111	0.063261	0.15132	0.36655
KEGG_PRIMARY_BILE_ACID_BIOSYNTHESIS	0.03923	0.26461	0.038541	0.30046
KEGG_STEROID_HORMONE_BIOSYNTHESIS	0.02187	0.85271	0.084854	0.85933
KEGG_OXIDATIVE_PHOSPHORYLATION	0.00013473	0.33536	8.7632e-05	0.33549
KEGG_PURINE_METABOLISM	1.2427e-07	0.60859	3.5142e-07	0.60859
KEGG_PYRIMIDINE_METABOLISM	0.0069296	0.50824	0.010292	0.51349
KEGG_ALANINE_ASPARTATE_AND_GLUTAMATE_METABOLISM	0.18666	0.013215	0.025149	0.19937
KEGG_GLYCINE_SERINE_AND_THREONINE_METABOLISM	0.24117	0.041648	0.075103	0.27935
KEGG_CYSTEINE_AND_METHIONINE_METABOLISM	0.10683	0.13722	0.055313	0.23866
KEGG_VALINE_LEUCINE_AND_ISOLEUCINE_DEGRADATION	0.013629	0.014532	0.00047062	0.028151
KEGG_VALINE_LEUCINE_AND_ISOLEUCINE_BIOSYNTHESIS	0.23599	0.021048	0.054848	0.2562
KEGG_LYSINE_DEGRADATION	0.62367	0.011188	0.21564	0.63116
KEGG_ARGININE_AND_PROLINE_METABOLISM	0.054642	0.0045854	0.0015936	0.059208
KEGG_HISTIDINE_METABOLISM	0.45989	0.094631	0.28672	0.52874
KEGG_TYROSINE_METABOLISM	0.019804	0.73623	0.05888	0.74575
KEGG_PHENYLALANINE_METABOLISM	0.013985	0.31208	0.015499	0.32483
KEGG_TRYPTOPHAN_METABOLISM	0.039756	0.078882	0.010072	0.118
KEGG_BETA_ALANINE_METABOLISM	0.10898	0.04526	0.026339	0.15322
KEGG_TAURINE_AND_HYPOTAURINE_METABOLISM	0.13739	0.066593	0.062659	0.20267
KEGG_SELENOAMINO_ACID_METABOLISM	0.018274	0.75892	0.067146	0.76735
KEGG_GLUTATHIONE_METABOLISM	0.021096	0.071406	0.00398	0.092256
KEGG_STARCH_AND_SUCROSE_METABOLISM	0.072246	0.21292	0.046142	0.27874
KEGG_N_GLYCAN_BIOSYNTHESIS	0.0062283	0.77114	0.024475	0.77411
KEGG_OTHER_GLYCAN_DEGRADATION	0.31111	0.62084	0.50093	0.77141
KEGG_O_GLYCAN_BIOSYNTHESIS	0.45989	0.25432	0.42646	0.62951
KEGG_AMINO_SUGAR_AND_NUCLEOTIDE_SUGAR_METABOLISM	0.12905	0.28153	0.1115	0.39111
KEGG_GLYCOSAMINOGLYCAN_DEGRADATION	0.54169	0.033075	0.25246	0.56541
KEGG_GLYCOSAMINOGLYCAN_BIOSYNTHESIS_CHONDROITIN_SULFATE	0.50913	0.62084	0.69727	0.84843
KEGG_GLYCOSAMINOGLYCAN_BIOSYNTHESIS_KERATAN_SULFATE	0.0088938	0.21716	0.006493	0.22578
KEGG_GLYCOSAMINOGLYCAN_BIOSYNTHESIS_HEPARAN_SULFATE	0.63304	0.49041	0.72256	0.84777
KEGG_GLYCEROLIPID_METABOLISM	0.65566	0.28153	0.62122	0.78343
KEGG_INOSITOL_PHOSPHATE_METABOLISM	0.45437	0.556	0.56016	0.79404
KEGG_GLYCOSYLPHOSPHATIDYLINOSITOL_GPI_ANCHOR_BIOSYNTHESIS	0.5907	0.17138	0.50114	0.6873
KEGG_GLYCEROPHOSPHOLIPID_METABOLISM	0.22203	0.78159	0.40384	0.85091
KEGG_ETHER_LIPID_METABOLISM	0.053385	0.094631	0.017918	0.14686
KEGG_ARACHIDONIC_ACID_METABOLISM	0.071327	0.046083	0.013545	0.11668
KEGG_LINOLEIC_ACID_METABOLISM	0.39301	0.23721	0.3516	0.56715
KEGG_ALPHA_LINOLENIC_ACID_METABOLISM	0.3003	0.086261	0.16666	0.37517
KEGG_SPHINGOLIPID_METABOLISM	0.70227	0.13722	0.57136	0.76381
KEGG_GLYCOSPHINGOLIPID_BIOSYNTHESIS_LACTO_AND_NEOLACTO_SERIES	0.076191	0.20367	0.054082	0.27399
KEGG_GLYCOSPHINGOLIPID_BIOSYNTHESIS_GLOBO_SERIES	0.10103	0.21716	0.090062	0.30974
KEGG_GLYCOSPHINGOLIPID_BIOSYNTHESIS_GANGLIO_SERIES	0.034694	0.59551	0.090062	0.618
KEGG_PYRUVATE_METABOLISM	0.16981	0.011188	0.01931	0.18063
KEGG_GLYOXYLATE_AND_DICARBOXYLATE_METABOLISM	0.020182	0.62084	0.059432	0.63388
KEGG_PROPANOATE_METABOLISM	0.24117	0.0025742	0.01478	0.24365
KEGG_BUTANOATE_METABOLISM	0.31585	0.028078	0.092822	0.34076
KEGG_ONE_CARBON_POOL_BY_FOLATE	0.0064721	0.66685	0.02461	0.67101
KEGG_RIBOFLAVIN_METABOLISM	0.89838	0.26461	0.89547	0.94009
KEGG_NICOTINATE_AND_NICOTINAMIDE_METABOLISM	0.77001	0.00019725	0.094957	0.77015
KEGG_PANTOTHENATE_AND_COA_BIOSYNTHESIS	0.59573	0.074364	0.4027	0.64187
KEGG_FOLATE_BIOSYNTHESIS	0.33562	0.5089	0.5008	0.7108
KEGG_RETINOL_METABOLISM	0.0018476	0.98193	0.028044	0.98207
KEGG_PORPHYRIN_AND_CHLOROPHYLL_METABOLISM	0.0018689	0.69687	0.0069487	0.69804
KEGG_TERPENOID_BACKBONE_BIOSYNTHESIS	0.80861	0.052998	0.60564	0.82849
KEGG_LIMONENE_AND_PINENE_DEGRADATION	0.46363	0.021048	0.17229	0.48121
KEGG_NITROGEN_METABOLISM	0.031502	0.012436	0.0013041	0.043921
KEGG_SULFUR_METABOLISM	0.058385	0.56848	0.1338	0.60649
KEGG_AMINOACYL_TRNA_BIOSYNTHESIS	0.0060826	0.30646	0.0053551	0.31204
KEGG_METABOLISM_OF_XENOBIOTICS_BY_CYTOCHROME_P450	0.00099069	0.6455	0.0027894	0.64618
KEGG_DRUG_METABOLISM_CYTOCHROME_P450	0.0010381	0.83661	0.0063913	0.83705
KEGG_DRUG_METABOLISM_OTHER_ENZYMES	0.0068628	0.81137	0.029845	0.81419
KEGG_BIOSYNTHESIS_OF_UNSATURATED_FATTY_ACIDS	0.0026325	0.74281	0.013352	0.74432
KEGG_ABC_TRANSPORTERS	0.30136	0.28153	0.27225	0.52667
KEGG_RIBOSOME	0.00058444	0.76275	0.0027118	0.76308
KEGG_RNA_DEGRADATION	0.37891	0.1905	0.28524	0.52263
KEGG_RNA_POLYMERASE	0.053385	0.53039	0.092822	0.56659
KEGG_BASAL_TRANSCRIPTION_FACTORS	0.42752	0.6037	0.57136	0.8081
KEGG_DNA_REPLICATION	5.1151e-06	0.86536	9.6208e-05	0.86536
KEGG_SPLICEOSOME	0.026341	0.061479	0.0043804	0.087502
KEGG_PROTEASOME	0.0058763	0.49393	0.0097919	0.49857
KEGG_PROTEIN_EXPORT	0.46246	0.33559	0.50104	0.67958
KEGG_PPAR_SIGNALING_PATHWAY	0.022295	0.61088	0.04338	0.62474
KEGG_BASE_EXCISION_REPAIR	0.016071	0.58622	0.035518	0.59704
KEGG_NUCLEOTIDE_EXCISION_REPAIR	0.0092666	0.9381	0.063407	0.93962
KEGG_MISMATCH_REPAIR	0.0014692	0.40441	0.0021793	0.40575
KEGG_HOMOLOGOUS_RECOMBINATION	0.0040441	0.80146	0.021726	0.80331
KEGG_NON_HOMOLOGOUS_END_JOINING	0.2329	0.53965	0.38797	0.67831
KEGG_MAPK_SIGNALING_PATHWAY	0.60153	0.44064	0.60584	0.8124
KEGG_ERBB_SIGNALING_PATHWAY	0.3961	0.074471	0.19093	0.45414
KEGG_CALCIUM_SIGNALING_PATHWAY	0.37178	0.37607	0.35296	0.64153
KEGG_CYTOKINE_CYTOKINE_RECEPTOR_INTERACTION	0.0017556	0.22471	0.00066054	0.22637
KEGG_CHEMOKINE_SIGNALING_PATHWAY	0.19794	0.22512	0.13095	0.39717
KEGG_PHOSPHATIDYLINOSITOL_SIGNALING_SYSTEM	0.38445	0.41005	0.40531	0.67213
KEGG_NEUROACTIVE_LIGAND_RECEPTOR_INTERACTION	0.99996	0.5954	0.99998	0.99999
KEGG_CELL_CYCLE	7.6566e-08	0.92587	3.1759e-06	0.92587
KEGG_OOCYTE_MEIOSIS	0.015106	0.32587	0.011814	0.33901
KEGG_P53_SIGNALING_PATHWAY	0.029882	0.77259	0.084688	0.7849
KEGG_UBIQUITIN_MEDIATED_PROTEOLYSIS	0.021123	0.79561	0.06344	0.80386
KEGG_SNARE_INTERACTIONS_IN_VESICULAR_TRANSPORT	0.52571	0.27159	0.50128	0.68783
KEGG_REGULATION_OF_AUTOPHAGY	0.97084	0.35894	0.97153	0.987
KEGG_LYSOSOME	0.16143	0.60378	0.23109	0.69036
KEGG_ENDOCYTOSIS	0.68948	0.4105	0.68622	0.84896
KEGG_PEROXISOME	0.21092	0.26235	0.16857	0.44
KEGG_MTOR_SIGNALING_PATHWAY	0.72758	0.071406	0.50163	0.75982
KEGG_APOPTOSIS	0.3219	0.57797	0.41405	0.74672
KEGG_CARDIAC_MUSCLE_CONTRACTION	0.72238	0.23066	0.64593	0.81206
KEGG_VASCULAR_SMOOTH_MUSCLE_CONTRACTION	0.73202	0.24255	0.65181	0.82254
KEGG_WNT_SIGNALING_PATHWAY	0.15211	0.21005	0.093709	0.34516
KEGG_DORSO_VENTRAL_AXIS_FORMATION	0.1532	0.012436	0.017411	0.16534
KEGG_NOTCH_SIGNALING_PATHWAY	0.55324	0.25331	0.50152	0.69803
KEGG_HEDGEHOG_SIGNALING_PATHWAY	0.66396	0.12793	0.50176	0.72706
KEGG_TGF_BETA_SIGNALING_PATHWAY	0.4342	0.61062	0.54565	0.81431
KEGG_AXON_GUIDANCE	0.02592	0.52624	0.036655	0.54426
KEGG_VEGF_SIGNALING_PATHWAY	0.6958	0.27316	0.64201	0.80754
KEGG_FOCAL_ADHESION	0.12617	0.64192	0.1924	0.70581
KEGG_ECM_RECEPTOR_INTERACTION	0.072055	0.74557	0.15791	0.77513
KEGG_CELL_ADHESION_MOLECULES_CAMS	0.41073	0.24868	0.32864	0.58645
KEGG_ADHERENS_JUNCTION	0.038125	0.45999	0.048143	0.48843
KEGG_TIGHT_JUNCTION	0.60461	0.48892	0.64473	0.83323
KEGG_GAP_JUNCTION	0.38591	0.00080631	0.025295	0.38664
KEGG_COMPLEMENT_AND_COAGULATION_CASCADES	0.064406	0.023196	0.0069754	0.087342
KEGG_ANTIGEN_PROCESSING_AND_PRESENTATION	0.9913	0.44181	0.99199	0.99713
KEGG_RENIN_ANGIOTENSIN_SYSTEM	0.39778	0.074364	0.22787	0.45761
KEGG_TOLL_LIKE_RECEPTOR_SIGNALING_PATHWAY	0.33644	0.081582	0.15573	0.40342
KEGG_NOD_LIKE_RECEPTOR_SIGNALING_PATHWAY	0.11448	0.45404	0.14093	0.53504
KEGG_RIG_I_LIKE_RECEPTOR_SIGNALING_PATHWAY	0.87311	0.21025	0.81083	0.91535
KEGG_CYTOSOLIC_DNA_SENSING_PATHWAY	0.31185	0.63997	0.44656	0.78327
KEGG_JAK_STAT_SIGNALING_PATHWAY	0.92216	0.15156	0.83837	0.94328
KEGG_HEMATOPOIETIC_CELL_LINEAGE	0.55962	0.083734	0.33395	0.61199
KEGG_NATURAL_KILLER_CELL_MEDIATED_CYTOTOXICITY	0.9532	0.57143	0.96841	0.98785
KEGG_T_CELL_RECEPTOR_SIGNALING_PATHWAY	0.94502	0.47763	0.95353	0.98094
KEGG_B_CELL_RECEPTOR_SIGNALING_PATHWAY	0.45777	0.65657	0.59582	0.8468
KEGG_FC_EPSILON_RI_SIGNALING_PATHWAY	0.48783	0.09057	0.28202	0.55051
KEGG_FC_GAMMA_R_MEDIATED_PHAGOCYTOSIS	0.13853	0.10977	0.056876	0.242
KEGG_LEUKOCYTE_TRANSENDOTHELIAL_MIGRATION	0.67468	0.016121	0.28255	0.68398
KEGG_INTESTINAL_IMMUNE_NETWORK_FOR_IGA_PRODUCTION	0.81675	0.33911	0.81056	0.90225
KEGG_CIRCADIAN_RHYTHM_MAMMAL	0.088358	0.47609	0.17229	0.54049
KEGG_LONG_TERM_POTENTIATION	0.82725	0.12462	0.68933	0.86317
KEGG_NEUROTROPHIN_SIGNALING_PATHWAY	0.37176	0.18995	0.25937	0.51531
KEGG_LONG_TERM_DEPRESSION	0.89321	0.049098	0.69192	0.90431
KEGG_OLFACTORY_TRANSDUCTION	1	0.99849	1	1
KEGG_TASTE_TRANSDUCTION	0.98978	0.32463	0.98727	0.99538
KEGG_REGULATION_OF_ACTIN_CYTOSKELETON	0.49036	0.16262	0.33597	0.59667
KEGG_INSULIN_SIGNALING_PATHWAY	0.85607	0.10948	0.70423	0.88354
KEGG_GNRH_SIGNALING_PATHWAY	0.62152	0.14629	0.46159	0.69894
KEGG_PROGESTERONE_MEDIATED_OOCYTE_MATURATION	0.070712	0.14031	0.029987	0.20739
KEGG_MELANOGENESIS	0.32882	0.42615	0.34572	0.64821
KEGG_ADIPOCYTOKINE_SIGNALING_PATHWAY	0.22203	0.92035	0.50191	0.94824
KEGG_TYPE_II_DIABETES_MELLITUS	0.7443	0.31019	0.72583	0.8514
KEGG_TYPE_I_DIABETES_MELLITUS	0.67355	0.47775	0.73512	0.86253
KEGG_MATURITY_ONSET_DIABETES_OF_THE_YOUNG	0.84537	0.033075	0.58919	0.85649
KEGG_ALDOSTERONE_REGULATED_SODIUM_REABSORPTION	0.37382	0.10247	0.21564	0.45493
KEGG_VASOPRESSIN_REGULATED_WATER_REABSORPTION	0.84674	0.28153	0.82111	0.90973
KEGG_PROXIMAL_TUBULE_BICARBONATE_RECLAMATION	0.1532	0.17138	0.1054	0.31311
KEGG_ALZHEIMERS_DISEASE	0.0021998	0.40561	0.0021244	0.4075
KEGG_PARKINSONS_DISEASE	0.0010803	0.045124	5.4511e-05	0.046201
KEGG_AMYOTROPHIC_LATERAL_SCLEROSIS_ALS	0.321	0.090543	0.16182	0.39659
KEGG_HUNTINGTONS_DISEASE	0.01641	0.27147	0.0099099	0.28621
KEGG_PRION_DISEASES	0.41287	0.058574	0.1965	0.45903
KEGG_VIBRIO_CHOLERAE_INFECTION	0.0074069	0.63997	0.018302	0.64468
KEGG_EPITHELIAL_CELL_SIGNALING_IN_HELICOBACTER_PYLORI_INFECTION	0.022326	0.56163	0.038605	0.57666
KEGG_PATHOGENIC_ESCHERICHIA_COLI_INFECTION	0.86059	0.00045614	0.23164	0.8608
KEGG_LEISHMANIA_INFECTION	0.88367	0.056977	0.68933	0.89714
KEGG_PATHWAYS_IN_CANCER	0.0066545	0.54708	0.009945	0.55184
KEGG_COLORECTAL_CANCER	0.067433	0.18094	0.036222	0.24362
KEGG_RENAL_CELL_CARCINOMA	0.56576	0.26235	0.50197	0.71107
KEGG_PANCREATIC_CANCER	0.12063	0.27316	0.094524	0.37617
KEGG_ENDOMETRIAL_CANCER	0.42824	0.0034919	0.059708	0.43126
KEGG_GLIOMA	0.16295	0.085505	0.062122	0.24299
KEGG_PROSTATE_CANCER	0.30649	0.083734	0.13966	0.37709
KEGG_THYROID_CANCER	0.10852	0.25432	0.092822	0.34973
KEGG_BASAL_CELL_CARCINOMA	0.054171	0.24799	0.038099	0.29651
KEGG_MELANOMA	0.32543	0.029918	0.094524	0.35129
KEGG_BLADDER_CANCER	0.028412	0.10247	0.0083213	0.13027
KEGG_CHRONIC_MYELOID_LEUKEMIA	0.21092	0.13938	0.11472	0.33558
KEGG_ACUTE_MYELOID_LEUKEMIA	0.34737	0.25999	0.29627	0.54602
KEGG_SMALL_CELL_LUNG_CANCER	0.03596	0.57797	0.059866	0.6008
KEGG_NON_SMALL_CELL_LUNG_CANCER	0.2682	0.038497	0.080734	0.30272
KEGG_ASTHMA	0.99161	0.54956	0.996	0.99791
KEGG_AUTOIMMUNE_THYROID_DISEASE	0.99274	0.61327	0.99678	0.99859
KEGG_SYSTEMIC_LUPUS_ERYTHEMATOSUS	0.72779	0.78927	0.86265	0.9621
KEGG_ALLOGRAFT_REJECTION	0.90491	0.37635	0.91303	0.95562
KEGG_GRAFT_VERSUS_HOST_DISEASE	0.91328	0.91443	0.98346	0.99635
KEGG_PRIMARY_IMMUNODEFICIENCY	0.60733	0.89608	0.84581	0.97224
KEGG_HYPERTROPHIC_CARDIOMYOPATHY_HCM	0.71391	0.56677	0.78503	0.90564
KEGG_ARRHYTHMOGENIC_RIGHT_VENTRICULAR_CARDIOMYOPATHY_ARVC	0.35585	0.30616	0.32147	0.58426
KEGG_DILATED_CARDIOMYOPATHY	0.4621	0.64175	0.58717	0.84097
KEGG_VIRAL_MYOCARDITIS	0.75623	0.7987	0.89055	0.96818

## Sheet: GSP_GSE8671
Pathway ID	HT1_deg	HT1_devg	HT1_cdd	HT2_idd
KEGG_GLYCOLYSIS_GLUCONEOGENESIS	0.040952	0.14906	0.018206	0.18827
KEGG_CITRATE_CYCLE_TCA_CYCLE	0.30825	0.011202	0.06682	0.31862
KEGG_PENTOSE_PHOSPHATE_PATHWAY	0.00061082	0.72025	0.0027838	0.72067
KEGG_PENTOSE_AND_GLUCURONATE_INTERCONVERSIONS	0.49149	0.69255	0.67313	0.87573
KEGG_FRUCTOSE_AND_MANNOSE_METABOLISM	0.0017382	0.79899	0.0082836	0.79986
KEGG_GALACTOSE_METABOLISM	0.035393	0.33814	0.039206	0.3689
KEGG_ASCORBATE_AND_ALDARATE_METABOLISM	0.23769	0.64578	0.39155	0.75916
KEGG_FATTY_ACID_METABOLISM	0.05477	0.55564	0.089118	0.59153
KEGG_STEROID_BIOSYNTHESIS	0.022247	0.16639	0.013234	0.18811
KEGG_PRIMARY_BILE_ACID_BIOSYNTHESIS	0.70983	0.52984	0.82433	0.89565
KEGG_STEROID_HORMONE_BIOSYNTHESIS	0.99578	0.43151	0.99701	0.99867
KEGG_OXIDATIVE_PHOSPHORYLATION	0.74315	0.20668	0.66222	0.82055
KEGG_PURINE_METABOLISM	2.2943e-08	0.58893	3.4256e-08	0.58893
KEGG_PYRIMIDINE_METABOLISM	6.3687e-05	0.82998	0.00036891	0.83001
KEGG_ALANINE_ASPARTATE_AND_GLUTAMATE_METABOLISM	0.0011309	0.43725	0.0015737	0.43826
KEGG_GLYCINE_SERINE_AND_THREONINE_METABOLISM	0.038773	0.052437	0.0077085	0.090961
KEGG_CYSTEINE_AND_METHIONINE_METABOLISM	0.071453	0.20506	0.049705	0.2712
KEGG_VALINE_LEUCINE_AND_ISOLEUCINE_DEGRADATION	0.0030716	0.33061	0.0025518	0.33344
KEGG_VALINE_LEUCINE_AND_ISOLEUCINE_BIOSYNTHESIS	0.011279	0.088478	0.0026605	0.099756
KEGG_LYSINE_DEGRADATION	0.19405	0.33061	0.1939	0.48566
KEGG_ARGININE_AND_PROLINE_METABOLISM	6.8227e-05	0.23685	2.0602e-05	0.23692
KEGG_HISTIDINE_METABOLISM	0.070791	0.042513	0.015103	0.11286
KEGG_TYROSINE_METABOLISM	0.27597	0.042666	0.10406	0.31439
KEGG_PHENYLALANINE_METABOLISM	0.032489	0.047415	0.0056173	0.079811
KEGG_TRYPTOPHAN_METABOLISM	0.37638	0.55564	0.48271	0.7597
KEGG_BETA_ALANINE_METABOLISM	0.0060218	0.64578	0.018401	0.64986
KEGG_TAURINE_AND_HYPOTAURINE_METABOLISM	0.019269	0.376	0.037158	0.39356
KEGG_SELENOAMINO_ACID_METABOLISM	0.00018524	0.11566	1.5959e-05	0.11584
KEGG_GLUTATHIONE_METABOLISM	0.015822	0.16965	0.0069811	0.18488
KEGG_STARCH_AND_SUCROSE_METABOLISM	0.9169	0.18814	0.88169	0.94423
KEGG_N_GLYCAN_BIOSYNTHESIS	6.0882e-05	0.15184	7.8433e-06	0.1519
KEGG_OTHER_GLYCAN_DEGRADATION	0.070542	0.52984	0.13513	0.5783
KEGG_O_GLYCAN_BIOSYNTHESIS	0.19215	0.15839	0.13261	0.33695
KEGG_AMINO_SUGAR_AND_NUCLEOTIDE_SUGAR_METABOLISM	0.00034068	0.87467	0.0025518	0.87481
KEGG_GLYCOSAMINOGLYCAN_DEGRADATION	0.29926	0.2518	0.29382	0.50574
KEGG_GLYCOSAMINOGLYCAN_BIOSYNTHESIS_CHONDROITIN_SULFATE	0.055806	0.64578	0.12331	0.67725
KEGG_GLYCOSAMINOGLYCAN_BIOSYNTHESIS_KERATAN_SULFATE	0.10174	0.50713	0.18078	0.57729
KEGG_GLYCOSAMINOGLYCAN_BIOSYNTHESIS_HEPARAN_SULFATE	0.27522	0.70673	0.45211	0.81551
KEGG_GLYCEROLIPID_METABOLISM	0.011755	0.38151	0.01232	0.39161
KEGG_INOSITOL_PHOSPHATE_METABOLISM	0.0093805	0.92187	0.046877	0.92377
KEGG_GLYCOSYLPHOSPHATIDYLINOSITOL_GPI_ANCHOR_BIOSYNTHESIS	0.01907	0.32103	0.01992	0.33819
KEGG_GLYCEROPHOSPHOLIPID_METABOLISM	0.1651	0.26326	0.13243	0.40446
KEGG_ETHER_LIPID_METABOLISM	0.0057213	0.42125	0.0077085	0.4262
KEGG_ARACHIDONIC_ACID_METABOLISM	0.21307	0.040072	0.067516	0.2504
KEGG_LINOLEIC_ACID_METABOLISM	0.65271	0.35512	0.69017	0.81141
KEGG_ALPHA_LINOLENIC_ACID_METABOLISM	0.43226	0.18312	0.3928	0.56599
KEGG_SPHINGOLIPID_METABOLISM	0.030393	0.82555	0.094208	0.8359
KEGG_GLYCOSPHINGOLIPID_BIOSYNTHESIS_LACTO_AND_NEOLACTO_SERIES	0.41971	0.33814	0.45211	0.65344
KEGG_GLYCOSPHINGOLIPID_BIOSYNTHESIS_GLOBO_SERIES	0.14433	0.48331	0.23817	0.58329
KEGG_GLYCOSPHINGOLIPID_BIOSYNTHESIS_GANGLIO_SERIES	0.034321	0.50713	0.071229	0.53297
KEGG_PYRUVATE_METABOLISM	0.0047165	0.2796	0.0032955	0.28403
KEGG_GLYOXYLATE_AND_DICARBOXYLATE_METABOLISM	0.070542	0.52984	0.13513	0.5783
KEGG_PROPANOATE_METABOLISM	0.011264	0.77908	0.038781	0.78421
KEGG_BUTANOATE_METABOLISM	0.26972	0.063509	0.12472	0.32661
KEGG_ONE_CARBON_POOL_BY_FOLATE	0.014264	0.18312	0.0086485	0.19705
KEGG_RIBOFLAVIN_METABOLISM	0.022247	0.16639	0.013234	0.18811
KEGG_NICOTINATE_AND_NICOTINAMIDE_METABOLISM	0.40461	0.096198	0.27033	0.48043
KEGG_PANTOTHENATE_AND_COA_BIOSYNTHESIS	0.070542	0.16639	0.049928	0.2339
KEGG_FOLATE_BIOSYNTHESIS	0.36441	0.40476	0.48709	0.66216
KEGG_RETINOL_METABOLISM	0.94745	0.76212	0.98125	0.99355
KEGG_PORPHYRIN_AND_CHLOROPHYLL_METABOLISM	0.42097	0.24186	0.38371	0.59306
KEGG_TERPENOID_BACKBONE_BIOSYNTHESIS	0.10174	0.14994	0.071229	0.2474
KEGG_LIMONENE_AND_PINENE_DEGRADATION	0.019269	0.376	0.037158	0.39356
KEGG_NITROGEN_METABOLISM	0.093171	0.087019	0.038629	0.17833
KEGG_SULFUR_METABOLISM	0.0003105	0.11819	0	0.1185
KEGG_AMINOACYL_TRNA_BIOSYNTHESIS	3.0743e-10	0.85558	7.5085e-09	0.85558
KEGG_METABOLISM_OF_XENOBIOTICS_BY_CYTOCHROME_P450	0.96777	0.35126	0.96849	0.98565
KEGG_DRUG_METABOLISM_CYTOCHROME_P450	0.73096	0.6017	0.81381	0.92152
KEGG_DRUG_METABOLISM_OTHER_ENZYMES	0.74729	0.65527	0.84774	0.93846
KEGG_BIOSYNTHESIS_OF_UNSATURATED_FATTY_ACIDS	0.38819	0.26916	0.39155	0.58708
KEGG_ABC_TRANSPORTERS	0.33622	0.86861	0.57525	0.93017
KEGG_RIBOSOME	0.0052288	0.77039	0.015663	0.77293
KEGG_RNA_DEGRADATION	1.2082e-06	0.49176	1.3694e-06	0.49176
KEGG_RNA_POLYMERASE	0.0039743	0.74546	0.015103	0.74766
KEGG_BASAL_TRANSCRIPTION_FACTORS	0.60585	0.20506	0.55028	0.71648
KEGG_DNA_REPLICATION	9.5277e-08	0.81711	1.2875e-06	0.81711
KEGG_SPLICEOSOME	2.1694e-11	0.92902	8.394e-10	0.92902
KEGG_PROTEASOME	2.4291e-12	0.86861	8.3915e-11	0.86861
KEGG_PROTEIN_EXPORT	0.00012939	0.2865	7.1721e-05	0.28663
KEGG_PPAR_SIGNALING_PATHWAY	0.27984	0.62171	0.38292	0.75893
KEGG_BASE_EXCISION_REPAIR	0.00073437	0.1931	0.00024241	0.19382
KEGG_NUCLEOTIDE_EXCISION_REPAIR	9.399e-05	0.87467	0.00083828	0.87471
KEGG_MISMATCH_REPAIR	6.189e-07	0.66211	4.1096e-06	0.66212
KEGG_HOMOLOGOUS_RECOMBINATION	0.00018524	0.70673	0.00092621	0.70687
KEGG_NON_HOMOLOGOUS_END_JOINING	0.0003105	0.45835	0.00090485	0.45866
KEGG_MAPK_SIGNALING_PATHWAY	0.0073983	0.18755	0.002626	0.19459
KEGG_ERBB_SIGNALING_PATHWAY	0.028916	0.21188	0.015663	0.23878
KEGG_CALCIUM_SIGNALING_PATHWAY	0.10182	0.57243	0.13374	0.63331
KEGG_CYTOKINE_CYTOKINE_RECEPTOR_INTERACTION	0.046178	0.71986	0.084183	0.74141
KEGG_CHEMOKINE_SIGNALING_PATHWAY	3.5445e-07	0.49464	3.18e-07	0.49464
KEGG_PHOSPHATIDYLINOSITOL_SIGNALING_SYSTEM	0.0064564	0.9724	0.046044	0.97298
KEGG_NEUROACTIVE_LIGAND_RECEPTOR_INTERACTION	1	0.19149	1	1
KEGG_CELL_CYCLE	5.5505e-09	0.20668	3.1826e-10	0.20668
KEGG_OOCYTE_MEIOSIS	3.8676e-06	0.89081	4.1944e-05	0.89082
KEGG_P53_SIGNALING_PATHWAY	1.073e-06	0.37241	5.2576e-07	0.37242
KEGG_UBIQUITIN_MEDIATED_PROTEOLYSIS	0.00029665	0.94958	0.0031068	0.94964
KEGG_SNARE_INTERACTIONS_IN_VESICULAR_TRANSPORT	0.047638	0.52775	0.074996	0.56065
KEGG_REGULATION_OF_AUTOPHAGY	0.90269	0.069468	0.79275	0.91717
KEGG_LYSOSOME	0.0037604	0.32359	0.0025114	0.32698
KEGG_ENDOCYTOSIS	0.018885	0.31736	0.013214	0.33384
KEGG_PEROXISOME	0.00048655	0.47629	0.00059638	0.47671
KEGG_MTOR_SIGNALING_PATHWAY	0.04215	0.20724	0.02559	0.24648
KEGG_APOPTOSIS	1.662e-05	0.3725	1.0055e-05	0.37251
KEGG_CARDIAC_MUSCLE_CONTRACTION	0.86728	0.13125	0.77828	0.89804
KEGG_VASCULAR_SMOOTH_MUSCLE_CONTRACTION	0.0023508	0.076883	0.00028126	0.079216
KEGG_WNT_SIGNALING_PATHWAY	0.0013366	0.91401	0.0082702	0.91438
KEGG_DORSO_VENTRAL_AXIS_FORMATION	0.039459	0.2865	0.038629	0.32207
KEGG_NOTCH_SIGNALING_PATHWAY	0.032484	0.64386	0.064374	0.66276
KEGG_HEDGEHOG_SIGNALING_PATHWAY	0.44895	0.45596	0.50357	0.73892
KEGG_TGF_BETA_SIGNALING_PATHWAY	0.06332	0.53542	0.086583	0.5773
KEGG_AXON_GUIDANCE	0.0018895	0.38396	0.0015234	0.38563
KEGG_VEGF_SIGNALING_PATHWAY	0.089624	0.053737	0.023105	0.14216
KEGG_FOCAL_ADHESION	0.0011553	0.040784	6.1345e-05	0.041937
KEGG_ECM_RECEPTOR_INTERACTION	0.032562	0.015066	0.0022949	0.047581
KEGG_CELL_ADHESION_MOLECULES_CAMS	3.632e-07	0.73267	1.4209e-06	0.73267
KEGG_ADHERENS_JUNCTION	0.0072586	0.43533	0.008149	0.44133
KEGG_TIGHT_JUNCTION	0.18487	0.080711	0.074735	0.25952
KEGG_GAP_JUNCTION	0.015416	0.19737	0.0071796	0.21196
KEGG_COMPLEMENT_AND_COAGULATION_CASCADES	0.0025012	0.62171	0.0052095	0.62346
KEGG_ANTIGEN_PROCESSING_AND_PRESENTATION	0.013679	0.21927	0.0069335	0.2321
KEGG_RENIN_ANGIOTENSIN_SYSTEM	0.12418	0.18312	0.099627	0.29907
KEGG_TOLL_LIKE_RECEPTOR_SIGNALING_PATHWAY	0.36924	0.1904	0.27478	0.51478
KEGG_NOD_LIKE_RECEPTOR_SIGNALING_PATHWAY	0.0088377	0.54869	0.014355	0.55515
KEGG_RIG_I_LIKE_RECEPTOR_SIGNALING_PATHWAY	0.80821	0.4145	0.82805	0.91345
KEGG_CYTOSOLIC_DNA_SENSING_PATHWAY	0.55745	0.45596	0.61192	0.79752
KEGG_JAK_STAT_SIGNALING_PATHWAY	0.92221	0.28597	0.90219	0.95725
KEGG_HEMATOPOIETIC_CELL_LINEAGE	0.0026892	0.91444	0.015663	0.91511
KEGG_NATURAL_KILLER_CELL_MEDIATED_CYTOTOXICITY	0.011969	0.17068	0.0044041	0.18214
KEGG_T_CELL_RECEPTOR_SIGNALING_PATHWAY	0.00013793	0.23005	4.0853e-05	0.23019
KEGG_B_CELL_RECEPTOR_SIGNALING_PATHWAY	6.3381e-06	0.45594	5.9902e-06	0.45595
KEGG_FC_EPSILON_RI_SIGNALING_PATHWAY	0.0011182	0.47629	0.0013911	0.47724
KEGG_FC_GAMMA_R_MEDIATED_PHAGOCYTOSIS	7.3561e-06	0.81924	4.724e-05	0.81925
KEGG_LEUKOCYTE_TRANSENDOTHELIAL_MIGRATION	0.01008	0.42901	0.010315	0.43724
KEGG_INTESTINAL_IMMUNE_NETWORK_FOR_IGA_PRODUCTION	0.00071383	0.65527	0.0019731	0.65578
KEGG_CIRCADIAN_RHYTHM_MAMMAL	0.20095	0.11819	0.13979	0.31104
KEGG_LONG_TERM_POTENTIATION	0.1756	0.04179	0.051322	0.21515
KEGG_NEUROTROPHIN_SIGNALING_PATHWAY	0.00212	0.065796	0.00021025	0.067904
KEGG_LONG_TERM_DEPRESSION	0.088039	0.034063	0.016939	0.12149
KEGG_OLFACTORY_TRANSDUCTION	1	0.18726	0.99999	1
KEGG_TASTE_TRANSDUCTION	0.9954	0.15184	0.99007	0.99707
KEGG_REGULATION_OF_ACTIN_CYTOSKELETON	0.0045199	0.50286	0.0052836	0.50636
KEGG_INSULIN_SIGNALING_PATHWAY	0.00064908	0.097545	7.5888e-05	0.098189
KEGG_GNRH_SIGNALING_PATHWAY	0.046047	0.1717	0.022041	0.21508
KEGG_PROGESTERONE_MEDIATED_OOCYTE_MATURATION	4.7615e-05	0.34482	2.6806e-05	0.34487
KEGG_MELANOGENESIS	0.058632	0.17784	0.030019	0.23265
KEGG_ADIPOCYTOKINE_SIGNALING_PATHWAY	0.35781	0.6017	0.46213	0.77909
KEGG_TYPE_II_DIABETES_MELLITUS	0.13117	0.63216	0.21371	0.70101
KEGG_TYPE_I_DIABETES_MELLITUS	0.00050998	0.13479	8.737e-05	0.1353
KEGG_MATURITY_ONSET_DIABETES_OF_THE_YOUNG	0.18571	0.66211	0.32756	0.75004
KEGG_ALDOSTERONE_REGULATED_SODIUM_REABSORPTION	0.0061364	0.30506	0.0048488	0.31072
KEGG_VASOPRESSIN_REGULATED_WATER_REABSORPTION	0.19405	0.05058	0.067775	0.24153
KEGG_PROXIMAL_TUBULE_BICARBONATE_RECLAMATION	0.093171	0.66211	0.19019	0.71006
KEGG_ALZHEIMERS_DISEASE	0.087124	0.20375	0.050147	0.28302
KEGG_PARKINSONS_DISEASE	0.70851	0.47803	0.74359	0.88037
KEGG_AMYOTROPHIC_LATERAL_SCLEROSIS_ALS	0.012531	0.034249	0.0011087	0.046749
KEGG_HUNTINGTONS_DISEASE	0.50078	0.40939	0.50257	0.7429
KEGG_PRION_DISEASES	0.010338	0.21719	0.0059487	0.22706
KEGG_VIBRIO_CHOLERAE_INFECTION	0.037126	0.23685	0.02473	0.2709
KEGG_EPITHELIAL_CELL_SIGNALING_IN_HELICOBACTER_PYLORI_INFECTION	0.044081	0.092598	0.013459	0.13572
KEGG_PATHOGENIC_ESCHERICHIA_COLI_INFECTION	0.04215	0.20724	0.02559	0.24648
KEGG_LEISHMANIA_INFECTION	0.0001636	0.42494	0.00015662	0.42509
KEGG_PATHWAYS_IN_CANCER	0.00050291	0.26862	0.00020019	0.2691
KEGG_COLORECTAL_CANCER	0.00028027	0.78578	0.0012824	0.78594
KEGG_RENAL_CELL_CARCINOMA	0.015633	0.04179	0.0018099	0.057353
KEGG_PANCREATIC_CANCER	0.015633	0.63146	0.029812	0.64119
KEGG_ENDOMETRIAL_CANCER	0.00047026	0.43151	0.00052773	0.43193
KEGG_GLIOMA	0.00026398	0.35126	0.000185	0.35151
KEGG_PROSTATE_CANCER	5.8207e-05	0.22674	1.5306e-05	0.2268
KEGG_THYROID_CANCER	0.031651	0.042513	0.0048435	0.074043
KEGG_BASAL_CELL_CARCINOMA	0.10979	0.92187	0.2927	0.93743
KEGG_MELANOMA	0.064307	0.10832	0.024181	0.1706
KEGG_BLADDER_CANCER	0.062158	0.042666	0.012332	0.10439
KEGG_CHRONIC_MYELOID_LEUKEMIA	0.0016722	0.24574	0.00077672	0.24733
KEGG_ACUTE_MYELOID_LEUKEMIA	0.013098	0.049918	0.0016711	0.062951
KEGG_SMALL_CELL_LUNG_CANCER	0.00067678	0.19026	0.00019221	0.19092
KEGG_NON_SMALL_CELL_LUNG_CANCER	0.0002206	0.45596	0.00026625	0.45615
KEGG_ASTHMA	0.052675	0.7572	0.13261	0.77926
KEGG_AUTOIMMUNE_THYROID_DISEASE	0.33351	0.21699	0.27313	0.50533
KEGG_SYSTEMIC_LUPUS_ERYTHEMATOSUS	0.089227	0.67416	0.14605	0.71816
KEGG_ALLOGRAFT_REJECTION	0.0017093	0.51336	0.003015	0.51477
KEGG_GRAFT_VERSUS_HOST_DISEASE	8.7242e-05	0.56915	0.00019234	0.56922
KEGG_PRIMARY_IMMUNODEFICIENCY	0.0011529	0.80826	0.0059487	0.80884
KEGG_HYPERTROPHIC_CARDIOMYOPATHY_HCM	0.3386	0.33562	0.32348	0.59362
KEGG_ARRHYTHMOGENIC_RIGHT_VENTRICULAR_CARDIOMYOPATHY_ARVC	0.057042	0.053737	0.01254	0.11015
KEGG_DILATED_CARDIOMYOPATHY	0.096289	0.2343	0.065813	0.32012
KEGG_VIRAL_MYOCARDITIS	0.00032461	0.63146	0.00075648	0.6317
