# Supplementary material for: Integrative enrichment analysis: a new computational method to detect dysregulated pathways in heterogeneous samples
Source: BMC Genomics. 2015 Nov 10;16:918. doi: 10.1186/s12864-015-2188-7 (PMC4641376; doi:10.1186/s12864-015-2188-7)
Supplement: Additional file 15: Table A5. — Pathway-pair as a crosstalk (colorectal cancer). (XLS 133 kb) [file 12864_2015_2188_MOESM15_ESM.xls]

## Sheet: R3_2_PSC_GSE25070
ID1	ID2	P_12	P_21
KEGG_GLYCOLYSIS_GLUCONEOGENESIS	KEGG_CITRATE_CYCLE_TCA_CYCLE	2.134e-09	9.8246e-12
KEGG_GLYCOLYSIS_GLUCONEOGENESIS	KEGG_PENTOSE_PHOSPHATE_PATHWAY	5.9358e-10	0
KEGG_GLYCOLYSIS_GLUCONEOGENESIS	KEGG_FRUCTOSE_AND_MANNOSE_METABOLISM	1.5354e-13	0
KEGG_GLYCOLYSIS_GLUCONEOGENESIS	KEGG_FATTY_ACID_METABOLISM	7.7695e-06	6.1937e-08
KEGG_GLYCOLYSIS_GLUCONEOGENESIS	KEGG_ALANINE_ASPARTATE_AND_GLUTAMATE_METABOLISM	2.3164e-06	2.0447e-10
KEGG_GLYCOLYSIS_GLUCONEOGENESIS	KEGG_GLYCINE_SERINE_AND_THREONINE_METABOLISM	8.0637e-08	0
KEGG_GLYCOLYSIS_GLUCONEOGENESIS	KEGG_VALINE_LEUCINE_AND_ISOLEUCINE_DEGRADATION	0	1.632e-14
KEGG_GLYCOLYSIS_GLUCONEOGENESIS	KEGG_LYSINE_DEGRADATION	3.747e-11	6.1937e-08
KEGG_GLYCOLYSIS_GLUCONEOGENESIS	KEGG_ARGININE_AND_PROLINE_METABOLISM	0.00045524	1.632e-14
KEGG_GLYCOLYSIS_GLUCONEOGENESIS	KEGG_TYROSINE_METABOLISM	1.0493e-05	4.2266e-13
KEGG_GLYCOLYSIS_GLUCONEOGENESIS	KEGG_PHENYLALANINE_METABOLISM	2.1027e-06	0
KEGG_GLYCOLYSIS_GLUCONEOGENESIS	KEGG_TRYPTOPHAN_METABOLISM	1.5882e-11	9.8246e-12
KEGG_GLYCOLYSIS_GLUCONEOGENESIS	KEGG_BETA_ALANINE_METABOLISM	1.2661e-10	9.8246e-12
KEGG_GLYCOLYSIS_GLUCONEOGENESIS	KEGG_GLUTATHIONE_METABOLISM	2.3583e-05	1.632e-14
KEGG_GLYCOLYSIS_GLUCONEOGENESIS	KEGG_AMINO_SUGAR_AND_NUCLEOTIDE_SUGAR_METABOLISM	8.2169e-11	0
KEGG_GLYCOLYSIS_GLUCONEOGENESIS	KEGG_PYRUVATE_METABOLISM	1.1667e-12	4.2266e-13
KEGG_GLYCOLYSIS_GLUCONEOGENESIS	KEGG_PROPANOATE_METABOLISM	0	1.632e-14
KEGG_GLYCOLYSIS_GLUCONEOGENESIS	KEGG_BUTANOATE_METABOLISM	1.0028e-06	0
KEGG_GLYCOLYSIS_GLUCONEOGENESIS	KEGG_TERPENOID_BACKBONE_BIOSYNTHESIS	0.0006285	9.8246e-12
KEGG_GLYCOLYSIS_GLUCONEOGENESIS	KEGG_DRUG_METABOLISM_CYTOCHROME_P450	0.00026663	8.8658e-07
KEGG_CITRATE_CYCLE_TCA_CYCLE	KEGG_OXIDATIVE_PHOSPHORYLATION	4.6973e-05	0
KEGG_CITRATE_CYCLE_TCA_CYCLE	KEGG_ALANINE_ASPARTATE_AND_GLUTAMATE_METABOLISM	1.0216e-07	1.5489e-06
KEGG_CITRATE_CYCLE_TCA_CYCLE	KEGG_GLYCINE_SERINE_AND_THREONINE_METABOLISM	0.00056309	0
KEGG_CITRATE_CYCLE_TCA_CYCLE	KEGG_CYSTEINE_AND_METHIONINE_METABOLISM	1.1674e-10	6.079e-11
KEGG_CITRATE_CYCLE_TCA_CYCLE	KEGG_VALINE_LEUCINE_AND_ISOLEUCINE_DEGRADATION	0	0
KEGG_CITRATE_CYCLE_TCA_CYCLE	KEGG_VALINE_LEUCINE_AND_ISOLEUCINE_BIOSYNTHESIS	6.6974e-08	3.0531e-14
KEGG_CITRATE_CYCLE_TCA_CYCLE	KEGG_LYSINE_DEGRADATION	9.0485e-06	0
KEGG_CITRATE_CYCLE_TCA_CYCLE	KEGG_ARGININE_AND_PROLINE_METABOLISM	2.1873e-07	1.5489e-06
KEGG_CITRATE_CYCLE_TCA_CYCLE	KEGG_PHENYLALANINE_METABOLISM	6.2051e-05	1.5489e-06
KEGG_CITRATE_CYCLE_TCA_CYCLE	KEGG_TRYPTOPHAN_METABOLISM	4.9172e-10	0
KEGG_CITRATE_CYCLE_TCA_CYCLE	KEGG_PYRUVATE_METABOLISM	0	0
KEGG_CITRATE_CYCLE_TCA_CYCLE	KEGG_PROPANOATE_METABOLISM	0	0
KEGG_CITRATE_CYCLE_TCA_CYCLE	KEGG_BUTANOATE_METABOLISM	2.1837e-05	0.00049516
KEGG_CITRATE_CYCLE_TCA_CYCLE	KEGG_PANTOTHENATE_AND_COA_BIOSYNTHESIS	0.00094947	1.5489e-06
KEGG_CITRATE_CYCLE_TCA_CYCLE	KEGG_TERPENOID_BACKBONE_BIOSYNTHESIS	0.0006285	2.134e-09
KEGG_CITRATE_CYCLE_TCA_CYCLE	KEGG_CARDIAC_MUSCLE_CONTRACTION	1.4453e-06	6.079e-11
KEGG_CITRATE_CYCLE_TCA_CYCLE	KEGG_PROXIMAL_TUBULE_BICARBONATE_RECLAMATION	0.00017112	1.5489e-06
KEGG_CITRATE_CYCLE_TCA_CYCLE	KEGG_ALZHEIMERS_DISEASE	0.00040519	3.1041e-05
KEGG_CITRATE_CYCLE_TCA_CYCLE	KEGG_PARKINSONS_DISEASE	3.0678e-05	3.1041e-05
KEGG_CITRATE_CYCLE_TCA_CYCLE	KEGG_HUNTINGTONS_DISEASE	0.0001379	3.1041e-05
KEGG_PENTOSE_PHOSPHATE_PATHWAY	KEGG_FRUCTOSE_AND_MANNOSE_METABOLISM	0	0
KEGG_PENTOSE_PHOSPHATE_PATHWAY	KEGG_GALACTOSE_METABOLISM	1.3836e-11	1.3836e-11
KEGG_PENTOSE_PHOSPHATE_PATHWAY	KEGG_STARCH_AND_SUCROSE_METABOLISM	2.146e-11	1.1102e-16
KEGG_PENTOSE_PHOSPHATE_PATHWAY	KEGG_AMINO_SUGAR_AND_NUCLEOTIDE_SUGAR_METABOLISM	0	0
KEGG_PENTOSE_PHOSPHATE_PATHWAY	KEGG_NITROGEN_METABOLISM	7.8574e-06	0.0002807
KEGG_PENTOSE_PHOSPHATE_PATHWAY	KEGG_TYPE_II_DIABETES_MELLITUS	1.2057e-06	1.4909e-05
KEGG_PENTOSE_AND_GLUCURONATE_INTERCONVERSIONS	KEGG_GALACTOSE_METABOLISM	6.2539e-07	0.0002807
KEGG_PENTOSE_AND_GLUCURONATE_INTERCONVERSIONS	KEGG_ASCORBATE_AND_ALDARATE_METABOLISM	0.00023981	0.0002807
KEGG_PENTOSE_AND_GLUCURONATE_INTERCONVERSIONS	KEGG_FATTY_ACID_METABOLISM	8.5465e-13	6.2539e-07
KEGG_PENTOSE_AND_GLUCURONATE_INTERCONVERSIONS	KEGG_PRIMARY_BILE_ACID_BIOSYNTHESIS	0.00094947	0
KEGG_PENTOSE_AND_GLUCURONATE_INTERCONVERSIONS	KEGG_TYROSINE_METABOLISM	4.9049e-11	5.9358e-10
KEGG_PENTOSE_AND_GLUCURONATE_INTERCONVERSIONS	KEGG_TRYPTOPHAN_METABOLISM	1.3097e-08	0.0002807
KEGG_PENTOSE_AND_GLUCURONATE_INTERCONVERSIONS	KEGG_AMINO_SUGAR_AND_NUCLEOTIDE_SUGAR_METABOLISM	1.3942e-05	0
KEGG_PENTOSE_AND_GLUCURONATE_INTERCONVERSIONS	KEGG_ARACHIDONIC_ACID_METABOLISM	3.3646e-11	0
KEGG_PENTOSE_AND_GLUCURONATE_INTERCONVERSIONS	KEGG_LINOLEIC_ACID_METABOLISM	7.5495e-15	0
KEGG_FRUCTOSE_AND_MANNOSE_METABOLISM	KEGG_GALACTOSE_METABOLISM	2.7134e-13	0
KEGG_FRUCTOSE_AND_MANNOSE_METABOLISM	KEGG_STARCH_AND_SUCROSE_METABOLISM	2.893e-06	0
KEGG_FRUCTOSE_AND_MANNOSE_METABOLISM	KEGG_AMINO_SUGAR_AND_NUCLEOTIDE_SUGAR_METABOLISM	0	0
KEGG_FRUCTOSE_AND_MANNOSE_METABOLISM	KEGG_TYPE_II_DIABETES_MELLITUS	0.00022935	0
KEGG_GALACTOSE_METABOLISM	KEGG_ASCORBATE_AND_ALDARATE_METABOLISM	1.2162e-05	1.4909e-05
KEGG_GALACTOSE_METABOLISM	KEGG_STARCH_AND_SUCROSE_METABOLISM	5.0418e-10	6.2539e-07
KEGG_GALACTOSE_METABOLISM	KEGG_N_GLYCAN_BIOSYNTHESIS	1.5981e-05	1.3836e-11
KEGG_GALACTOSE_METABOLISM	KEGG_AMINO_SUGAR_AND_NUCLEOTIDE_SUGAR_METABOLISM	0	4.5519e-15
KEGG_GALACTOSE_METABOLISM	KEGG_GLYCOSAMINOGLYCAN_BIOSYNTHESIS_KERATAN_SULFATE	9.2127e-09	1.1102e-16
KEGG_GALACTOSE_METABOLISM	KEGG_SPHINGOLIPID_METABOLISM	0.00063739	1.4909e-05
KEGG_GALACTOSE_METABOLISM	KEGG_GLYCOSPHINGOLIPID_BIOSYNTHESIS_LACTO_AND_NEOLACTO_SERIES	0	0
KEGG_GALACTOSE_METABOLISM	KEGG_GLYCOSPHINGOLIPID_BIOSYNTHESIS_GLOBO_SERIES	1.2912e-12	1.1102e-16
KEGG_GALACTOSE_METABOLISM	KEGG_GLYCOSPHINGOLIPID_BIOSYNTHESIS_GANGLIO_SERIES	2.1096e-05	4.5519e-15
KEGG_ASCORBATE_AND_ALDARATE_METABOLISM	KEGG_FATTY_ACID_METABOLISM	2.8395e-11	1.2162e-05
KEGG_ASCORBATE_AND_ALDARATE_METABOLISM	KEGG_PRIMARY_BILE_ACID_BIOSYNTHESIS	0.00094947	0
KEGG_ASCORBATE_AND_ALDARATE_METABOLISM	KEGG_STEROID_HORMONE_BIOSYNTHESIS	0	0.00023981
KEGG_ASCORBATE_AND_ALDARATE_METABOLISM	KEGG_ALANINE_ASPARTATE_AND_GLUTAMATE_METABOLISM	4.3002e-05	1.2162e-05
KEGG_ASCORBATE_AND_ALDARATE_METABOLISM	KEGG_GLYCINE_SERINE_AND_THREONINE_METABOLISM	8.0637e-08	4.8597e-07
KEGG_ASCORBATE_AND_ALDARATE_METABOLISM	KEGG_TYROSINE_METABOLISM	1.1102e-15	0
KEGG_ASCORBATE_AND_ALDARATE_METABOLISM	KEGG_PHENYLALANINE_METABOLISM	5.4687e-08	1.2162e-05
KEGG_ASCORBATE_AND_ALDARATE_METABOLISM	KEGG_TAURINE_AND_HYPOTAURINE_METABOLISM	6.442e-05	0.00023981
KEGG_ASCORBATE_AND_ALDARATE_METABOLISM	KEGG_AMINO_SUGAR_AND_NUCLEOTIDE_SUGAR_METABOLISM	0.00018431	0
KEGG_ASCORBATE_AND_ALDARATE_METABOLISM	KEGG_GLYCOSAMINOGLYCAN_DEGRADATION	9.6373e-05	9.1406e-12
KEGG_ASCORBATE_AND_ALDARATE_METABOLISM	KEGG_ARACHIDONIC_ACID_METABOLISM	7.5366e-10	0
KEGG_ASCORBATE_AND_ALDARATE_METABOLISM	KEGG_LINOLEIC_ACID_METABOLISM	7.5495e-15	0
KEGG_ASCORBATE_AND_ALDARATE_METABOLISM	KEGG_RETINOL_METABOLISM	0	1.5676e-08
KEGG_ASCORBATE_AND_ALDARATE_METABOLISM	KEGG_METABOLISM_OF_XENOBIOTICS_BY_CYTOCHROME_P450	0	1.5676e-08
KEGG_ASCORBATE_AND_ALDARATE_METABOLISM	KEGG_DRUG_METABOLISM_CYTOCHROME_P450	0	1.5676e-08
KEGG_FATTY_ACID_METABOLISM	KEGG_PRIMARY_BILE_ACID_BIOSYNTHESIS	3.7624e-05	0
KEGG_FATTY_ACID_METABOLISM	KEGG_STEROID_HORMONE_BIOSYNTHESIS	4.7455e-05	2.8395e-11
KEGG_FATTY_ACID_METABOLISM	KEGG_ALANINE_ASPARTATE_AND_GLUTAMATE_METABOLISM	4.3002e-05	0.0001147
KEGG_FATTY_ACID_METABOLISM	KEGG_GLYCINE_SERINE_AND_THREONINE_METABOLISM	8.0637e-08	2.2538e-14
KEGG_FATTY_ACID_METABOLISM	KEGG_VALINE_LEUCINE_AND_ISOLEUCINE_DEGRADATION	0	0
KEGG_FATTY_ACID_METABOLISM	KEGG_HISTIDINE_METABOLISM	3.7443e-08	8.2049e-10
KEGG_FATTY_ACID_METABOLISM	KEGG_TYROSINE_METABOLISM	4.9049e-11	7.7695e-06
KEGG_FATTY_ACID_METABOLISM	KEGG_PHENYLALANINE_METABOLISM	1.8055e-11	8.5465e-13
KEGG_FATTY_ACID_METABOLISM	KEGG_TRYPTOPHAN_METABOLISM	8.8577e-05	0
KEGG_FATTY_ACID_METABOLISM	KEGG_BETA_ALANINE_METABOLISM	2.2956e-12	0
KEGG_FATTY_ACID_METABOLISM	KEGG_TAURINE_AND_HYPOTAURINE_METABOLISM	6.442e-05	2.0445e-08
KEGG_FATTY_ACID_METABOLISM	KEGG_GLUTATHIONE_METABOLISM	8.3267e-15	4.3456e-07
KEGG_FATTY_ACID_METABOLISM	KEGG_STARCH_AND_SUCROSE_METABOLISM	0.00041556	4.3456e-07
KEGG_FATTY_ACID_METABOLISM	KEGG_PYRUVATE_METABOLISM	1.0478e-09	2.8395e-11
KEGG_FATTY_ACID_METABOLISM	KEGG_PROPANOATE_METABOLISM	2.1515e-12	0
KEGG_FATTY_ACID_METABOLISM	KEGG_BUTANOATE_METABOLISM	0	0
KEGG_FATTY_ACID_METABOLISM	KEGG_RETINOL_METABOLISM	3.7868e-09	7.7695e-06
KEGG_FATTY_ACID_METABOLISM	KEGG_PORPHYRIN_AND_CHLOROPHYLL_METABOLISM	0.00010099	2.0445e-08
KEGG_FATTY_ACID_METABOLISM	KEGG_TERPENOID_BACKBONE_BIOSYNTHESIS	0.0006285	0
KEGG_FATTY_ACID_METABOLISM	KEGG_METABOLISM_OF_XENOBIOTICS_BY_CYTOCHROME_P450	0	2.0445e-08
KEGG_FATTY_ACID_METABOLISM	KEGG_DRUG_METABOLISM_CYTOCHROME_P450	0	2.0445e-08
KEGG_FATTY_ACID_METABOLISM	KEGG_DRUG_METABOLISM_OTHER_ENZYMES	1.8972e-06	4.3456e-07
KEGG_FATTY_ACID_METABOLISM	KEGG_PEROXISOME	3.731e-11	0
KEGG_STEROID_BIOSYNTHESIS	KEGG_GLYCEROLIPID_METABOLISM	0	7.5933e-07
KEGG_STEROID_BIOSYNTHESIS	KEGG_TERPENOID_BACKBONE_BIOSYNTHESIS	0	2.7385e-12
KEGG_PRIMARY_BILE_ACID_BIOSYNTHESIS	KEGG_ALANINE_ASPARTATE_AND_GLUTAMATE_METABOLISM	4.3002e-05	0.00094947
KEGG_PRIMARY_BILE_ACID_BIOSYNTHESIS	KEGG_BETA_ALANINE_METABOLISM	5.7351e-09	0.00094947
KEGG_PRIMARY_BILE_ACID_BIOSYNTHESIS	KEGG_TAURINE_AND_HYPOTAURINE_METABOLISM	5.7507e-09	3.7624e-05
KEGG_PRIMARY_BILE_ACID_BIOSYNTHESIS	KEGG_STARCH_AND_SUCROSE_METABOLISM	2.7089e-14	0.00094947
KEGG_PRIMARY_BILE_ACID_BIOSYNTHESIS	KEGG_BUTANOATE_METABOLISM	1.1568e-09	3.7624e-05
KEGG_PRIMARY_BILE_ACID_BIOSYNTHESIS	KEGG_RETINOL_METABOLISM	5.5511e-16	3.7624e-05
KEGG_PRIMARY_BILE_ACID_BIOSYNTHESIS	KEGG_PORPHYRIN_AND_CHLOROPHYLL_METABOLISM	0	3.7624e-05
KEGG_PRIMARY_BILE_ACID_BIOSYNTHESIS	KEGG_LIMONENE_AND_PINENE_DEGRADATION	6.6974e-08	0.00094947
KEGG_PRIMARY_BILE_ACID_BIOSYNTHESIS	KEGG_METABOLISM_OF_XENOBIOTICS_BY_CYTOCHROME_P450	4.1078e-15	0.00094947
KEGG_PRIMARY_BILE_ACID_BIOSYNTHESIS	KEGG_DRUG_METABOLISM_CYTOCHROME_P450	1.5199e-13	3.7624e-05
KEGG_PRIMARY_BILE_ACID_BIOSYNTHESIS	KEGG_DRUG_METABOLISM_OTHER_ENZYMES	3.3307e-16	3.7624e-05
KEGG_PRIMARY_BILE_ACID_BIOSYNTHESIS	KEGG_BIOSYNTHESIS_OF_UNSATURATED_FATTY_ACIDS	0.00011791	2.4074e-08
KEGG_PRIMARY_BILE_ACID_BIOSYNTHESIS	KEGG_PPAR_SIGNALING_PATHWAY	5.2403e-14	4.0911e-10
KEGG_STEROID_HORMONE_BIOSYNTHESIS	KEGG_HISTIDINE_METABOLISM	1.0028e-06	0.00049772
KEGG_STEROID_HORMONE_BIOSYNTHESIS	KEGG_TYROSINE_METABOLISM	0	1.4848e-08
KEGG_STEROID_HORMONE_BIOSYNTHESIS	KEGG_TRYPTOPHAN_METABOLISM	2.969e-07	4.7455e-05
KEGG_STEROID_HORMONE_BIOSYNTHESIS	KEGG_SELENOAMINO_ACID_METABOLISM	0.00014273	0.00049772
KEGG_STEROID_HORMONE_BIOSYNTHESIS	KEGG_GLUTATHIONE_METABOLISM	0	1.4848e-08
KEGG_STEROID_HORMONE_BIOSYNTHESIS	KEGG_GLYCOSAMINOGLYCAN_DEGRADATION	9.6373e-05	1.4848e-08
KEGG_STEROID_HORMONE_BIOSYNTHESIS	KEGG_ARACHIDONIC_ACID_METABOLISM	0	0
KEGG_STEROID_HORMONE_BIOSYNTHESIS	KEGG_LINOLEIC_ACID_METABOLISM	0	0
KEGG_STEROID_HORMONE_BIOSYNTHESIS	KEGG_ALPHA_LINOLENIC_ACID_METABOLISM	1.1813e-13	0.00049772
KEGG_STEROID_HORMONE_BIOSYNTHESIS	KEGG_RETINOL_METABOLISM	0	0
KEGG_STEROID_HORMONE_BIOSYNTHESIS	KEGG_PORPHYRIN_AND_CHLOROPHYLL_METABOLISM	0.00010099	0
KEGG_STEROID_HORMONE_BIOSYNTHESIS	KEGG_SULFUR_METABOLISM	0.00049834	0
KEGG_STEROID_HORMONE_BIOSYNTHESIS	KEGG_METABOLISM_OF_XENOBIOTICS_BY_CYTOCHROME_P450	0	0
KEGG_STEROID_HORMONE_BIOSYNTHESIS	KEGG_DRUG_METABOLISM_CYTOCHROME_P450	0	0
KEGG_STEROID_HORMONE_BIOSYNTHESIS	KEGG_DRUG_METABOLISM_OTHER_ENZYMES	1.1429e-07	0
KEGG_PURINE_METABOLISM	KEGG_PYRIMIDINE_METABOLISM	7.2499e-11	0
KEGG_PURINE_METABOLISM	KEGG_NICOTINATE_AND_NICOTINAMIDE_METABOLISM	4.8471e-06	0
KEGG_PURINE_METABOLISM	KEGG_DRUG_METABOLISM_OTHER_ENZYMES	0.00031203	1.1102e-16
KEGG_PURINE_METABOLISM	KEGG_BASAL_TRANSCRIPTION_FACTORS	4.3002e-05	2.0872e-14
KEGG_PURINE_METABOLISM	KEGG_BASE_EXCISION_REPAIR	0.00056309	0.0005832
KEGG_PURINE_METABOLISM	KEGG_MISMATCH_REPAIR	6.2107e-06	0.0005832
KEGG_PURINE_METABOLISM	KEGG_TASTE_TRANSDUCTION	0.00025479	0
KEGG_PYRIMIDINE_METABOLISM	KEGG_ALANINE_ASPARTATE_AND_GLUTAMATE_METABOLISM	4.3002e-05	1.7736e-06
KEGG_PYRIMIDINE_METABOLISM	KEGG_BASAL_TRANSCRIPTION_FACTORS	1.0216e-07	0
KEGG_PYRIMIDINE_METABOLISM	KEGG_BASE_EXCISION_REPAIR	0.00056309	1.6535e-05
KEGG_PYRIMIDINE_METABOLISM	KEGG_MISMATCH_REPAIR	1.2661e-10	1.6535e-05
KEGG_ALANINE_ASPARTATE_AND_GLUTAMATE_METABOLISM	KEGG_CYSTEINE_AND_METHIONINE_METABOLISM	3.0973e-12	0
KEGG_ALANINE_ASPARTATE_AND_GLUTAMATE_METABOLISM	KEGG_VALINE_LEUCINE_AND_ISOLEUCINE_DEGRADATION	1.2119e-05	4.3002e-05
KEGG_ALANINE_ASPARTATE_AND_GLUTAMATE_METABOLISM	KEGG_LYSINE_DEGRADATION	9.0485e-06	0.00063739
KEGG_ALANINE_ASPARTATE_AND_GLUTAMATE_METABOLISM	KEGG_ARGININE_AND_PROLINE_METABOLISM	3.5749e-14	0
KEGG_ALANINE_ASPARTATE_AND_GLUTAMATE_METABOLISM	KEGG_HISTIDINE_METABOLISM	0	0
KEGG_ALANINE_ASPARTATE_AND_GLUTAMATE_METABOLISM	KEGG_TYROSINE_METABOLISM	0	1.1674e-10
KEGG_ALANINE_ASPARTATE_AND_GLUTAMATE_METABOLISM	KEGG_PHENYLALANINE_METABOLISM	2.3381e-13	1.4433e-15
KEGG_ALANINE_ASPARTATE_AND_GLUTAMATE_METABOLISM	KEGG_TRYPTOPHAN_METABOLISM	1.088e-14	2.3164e-06
KEGG_ALANINE_ASPARTATE_AND_GLUTAMATE_METABOLISM	KEGG_BETA_ALANINE_METABOLISM	1.2661e-10	1.1674e-10
KEGG_ALANINE_ASPARTATE_AND_GLUTAMATE_METABOLISM	KEGG_TAURINE_AND_HYPOTAURINE_METABOLISM	7.8922e-07	0
KEGG_ALANINE_ASPARTATE_AND_GLUTAMATE_METABOLISM	KEGG_SELENOAMINO_ACID_METABOLISM	6.2107e-06	0.00063739
KEGG_ALANINE_ASPARTATE_AND_GLUTAMATE_METABOLISM	KEGG_GLYCEROLIPID_METABOLISM	0.00018431	4.3002e-05
KEGG_ALANINE_ASPARTATE_AND_GLUTAMATE_METABOLISM	KEGG_PYRUVATE_METABOLISM	0	1.0216e-07
KEGG_ALANINE_ASPARTATE_AND_GLUTAMATE_METABOLISM	KEGG_GLYOXYLATE_AND_DICARBOXYLATE_METABOLISM	2.8492e-05	0
KEGG_ALANINE_ASPARTATE_AND_GLUTAMATE_METABOLISM	KEGG_PROPANOATE_METABOLISM	2.1515e-12	4.3002e-05
KEGG_ALANINE_ASPARTATE_AND_GLUTAMATE_METABOLISM	KEGG_BUTANOATE_METABOLISM	2.1837e-05	1.1674e-10
KEGG_ALANINE_ASPARTATE_AND_GLUTAMATE_METABOLISM	KEGG_ONE_CARBON_POOL_BY_FOLATE	4.8729e-05	0
KEGG_ALANINE_ASPARTATE_AND_GLUTAMATE_METABOLISM	KEGG_NICOTINATE_AND_NICOTINAMIDE_METABOLISM	4.8471e-06	4.3002e-05
KEGG_ALANINE_ASPARTATE_AND_GLUTAMATE_METABOLISM	KEGG_LIMONENE_AND_PINENE_DEGRADATION	6.6974e-08	1.0216e-07
KEGG_ALANINE_ASPARTATE_AND_GLUTAMATE_METABOLISM	KEGG_NITROGEN_METABOLISM	0.00017112	0
KEGG_GLYCINE_SERINE_AND_THREONINE_METABOLISM	KEGG_VALINE_LEUCINE_AND_ISOLEUCINE_DEGRADATION	0	2.8468e-09
KEGG_GLYCINE_SERINE_AND_THREONINE_METABOLISM	KEGG_VALINE_LEUCINE_AND_ISOLEUCINE_BIOSYNTHESIS	4.5637e-12	3.6644e-05
KEGG_GLYCINE_SERINE_AND_THREONINE_METABOLISM	KEGG_LYSINE_DEGRADATION	7.7716e-16	8.8818e-16
KEGG_GLYCINE_SERINE_AND_THREONINE_METABOLISM	KEGG_ARGININE_AND_PROLINE_METABOLISM	1.1102e-15	0
KEGG_GLYCINE_SERINE_AND_THREONINE_METABOLISM	KEGG_HISTIDINE_METABOLISM	1.2212e-14	2.1515e-12
KEGG_GLYCINE_SERINE_AND_THREONINE_METABOLISM	KEGG_TRYPTOPHAN_METABOLISM	2.2204e-16	8.0637e-08
KEGG_GLYCINE_SERINE_AND_THREONINE_METABOLISM	KEGG_BETA_ALANINE_METABOLISM	5.7351e-09	8.0637e-08
KEGG_GLYCINE_SERINE_AND_THREONINE_METABOLISM	KEGG_GLYCEROLIPID_METABOLISM	8.7391e-07	8.0637e-08
KEGG_GLYCINE_SERINE_AND_THREONINE_METABOLISM	KEGG_PYRUVATE_METABOLISM	1.1667e-12	8.0637e-08
KEGG_GLYCINE_SERINE_AND_THREONINE_METABOLISM	KEGG_GLYOXYLATE_AND_DICARBOXYLATE_METABOLISM	2.325e-10	0
KEGG_GLYCINE_SERINE_AND_THREONINE_METABOLISM	KEGG_PROPANOATE_METABOLISM	2.1515e-12	2.8468e-09
KEGG_GLYCINE_SERINE_AND_THREONINE_METABOLISM	KEGG_BUTANOATE_METABOLISM	2.996e-11	8.4779e-11
KEGG_GLYCINE_SERINE_AND_THREONINE_METABOLISM	KEGG_ONE_CARBON_POOL_BY_FOLATE	0	0
KEGG_GLYCINE_SERINE_AND_THREONINE_METABOLISM	KEGG_LIMONENE_AND_PINENE_DEGRADATION	6.7094e-10	8.8818e-16
KEGG_GLYCINE_SERINE_AND_THREONINE_METABOLISM	KEGG_NITROGEN_METABOLISM	7.8574e-06	8.0637e-08
KEGG_GLYCINE_SERINE_AND_THREONINE_METABOLISM	KEGG_PROXIMAL_TUBULE_BICARBONATE_RECLAMATION	0.00017112	0.00056309
KEGG_CYSTEINE_AND_METHIONINE_METABOLISM	KEGG_VALINE_LEUCINE_AND_ISOLEUCINE_BIOSYNTHESIS	4.6e-06	0.00063739
KEGG_CYSTEINE_AND_METHIONINE_METABOLISM	KEGG_ARGININE_AND_PROLINE_METABOLISM	1.1102e-15	3.0973e-12
KEGG_CYSTEINE_AND_METHIONINE_METABOLISM	KEGG_HISTIDINE_METABOLISM	2.1837e-05	3.7568e-09
KEGG_CYSTEINE_AND_METHIONINE_METABOLISM	KEGG_TYROSINE_METABOLISM	4.452e-14	1.4433e-15
KEGG_CYSTEINE_AND_METHIONINE_METABOLISM	KEGG_PHENYLALANINE_METABOLISM	1.115e-09	0
KEGG_CYSTEINE_AND_METHIONINE_METABOLISM	KEGG_TRYPTOPHAN_METABOLISM	4.9172e-10	4.3002e-05
KEGG_CYSTEINE_AND_METHIONINE_METABOLISM	KEGG_BETA_ALANINE_METABOLISM	0.00014273	0.00063739
KEGG_CYSTEINE_AND_METHIONINE_METABOLISM	KEGG_TAURINE_AND_HYPOTAURINE_METABOLISM	7.8922e-07	2.3164e-06
KEGG_CYSTEINE_AND_METHIONINE_METABOLISM	KEGG_GLYOXYLATE_AND_DICARBOXYLATE_METABOLISM	2.8492e-05	0
KEGG_CYSTEINE_AND_METHIONINE_METABOLISM	KEGG_NITROGEN_METABOLISM	0.00017112	2.3164e-06
KEGG_CYSTEINE_AND_METHIONINE_METABOLISM	KEGG_PROXIMAL_TUBULE_BICARBONATE_RECLAMATION	7.8574e-06	2.3164e-06
KEGG_VALINE_LEUCINE_AND_ISOLEUCINE_DEGRADATION	KEGG_VALINE_LEUCINE_AND_ISOLEUCINE_BIOSYNTHESIS	4.5637e-12	1.5543e-15
KEGG_VALINE_LEUCINE_AND_ISOLEUCINE_DEGRADATION	KEGG_LYSINE_DEGRADATION	2.5294e-08	0
KEGG_VALINE_LEUCINE_AND_ISOLEUCINE_DEGRADATION	KEGG_HISTIDINE_METABOLISM	1.0028e-06	6.3715e-11
KEGG_VALINE_LEUCINE_AND_ISOLEUCINE_DEGRADATION	KEGG_TYROSINE_METABOLISM	4.452e-14	7.3917e-07
KEGG_VALINE_LEUCINE_AND_ISOLEUCINE_DEGRADATION	KEGG_PHENYLALANINE_METABOLISM	1.115e-09	7.3917e-07
KEGG_VALINE_LEUCINE_AND_ISOLEUCINE_DEGRADATION	KEGG_TRYPTOPHAN_METABOLISM	4.4509e-13	0
KEGG_VALINE_LEUCINE_AND_ISOLEUCINE_DEGRADATION	KEGG_BETA_ALANINE_METABOLISM	5.7351e-09	0
KEGG_VALINE_LEUCINE_AND_ISOLEUCINE_DEGRADATION	KEGG_TAURINE_AND_HYPOTAURINE_METABOLISM	6.442e-05	3.8029e-08
KEGG_VALINE_LEUCINE_AND_ISOLEUCINE_DEGRADATION	KEGG_PYRUVATE_METABOLISM	1.1667e-12	0
KEGG_VALINE_LEUCINE_AND_ISOLEUCINE_DEGRADATION	KEGG_PROPANOATE_METABOLISM	2.8468e-09	0
KEGG_VALINE_LEUCINE_AND_ISOLEUCINE_DEGRADATION	KEGG_BUTANOATE_METABOLISM	1.2212e-14	0
KEGG_VALINE_LEUCINE_AND_ISOLEUCINE_DEGRADATION	KEGG_AMINOACYL_TRNA_BIOSYNTHESIS	1.9012e-06	1.5543e-15
KEGG_VALINE_LEUCINE_AND_ISOLEUCINE_DEGRADATION	KEGG_METABOLISM_OF_XENOBIOTICS_BY_CYTOCHROME_P450	2.4667e-05	7.3917e-07
KEGG_VALINE_LEUCINE_AND_ISOLEUCINE_DEGRADATION	KEGG_DRUG_METABOLISM_CYTOCHROME_P450	2.3436e-07	7.3917e-07
KEGG_VALINE_LEUCINE_AND_ISOLEUCINE_DEGRADATION	KEGG_PPAR_SIGNALING_PATHWAY	8.2946e-09	0
KEGG_VALINE_LEUCINE_AND_ISOLEUCINE_DEGRADATION	KEGG_PEROXISOME	3.2196e-15	0
KEGG_VALINE_LEUCINE_AND_ISOLEUCINE_BIOSYNTHESIS	KEGG_SELENOAMINO_ACID_METABOLISM	0.00014273	4.6e-06
KEGG_VALINE_LEUCINE_AND_ISOLEUCINE_BIOSYNTHESIS	KEGG_PROPANOATE_METABOLISM	8.4779e-11	0.0002149
KEGG_VALINE_LEUCINE_AND_ISOLEUCINE_BIOSYNTHESIS	KEGG_AMINOACYL_TRNA_BIOSYNTHESIS	0	4.6e-06
KEGG_LYSINE_DEGRADATION	KEGG_ARGININE_AND_PROLINE_METABOLISM	0.00045524	0.00012979
KEGG_LYSINE_DEGRADATION	KEGG_TYROSINE_METABOLISM	6.2232e-07	5.2138e-07
KEGG_LYSINE_DEGRADATION	KEGG_PHENYLALANINE_METABOLISM	6.2051e-05	9.0485e-06
KEGG_LYSINE_DEGRADATION	KEGG_TRYPTOPHAN_METABOLISM	2.969e-07	0.00012979
KEGG_LYSINE_DEGRADATION	KEGG_BETA_ALANINE_METABOLISM	2.2956e-12	5.2138e-07
KEGG_LYSINE_DEGRADATION	KEGG_TAURINE_AND_HYPOTAURINE_METABOLISM	6.442e-05	2.5294e-08
KEGG_LYSINE_DEGRADATION	KEGG_PYRUVATE_METABOLISM	5.2138e-07	1.0478e-09
KEGG_LYSINE_DEGRADATION	KEGG_GLYOXYLATE_AND_DICARBOXYLATE_METABOLISM	0.0007785	5.2138e-07
KEGG_LYSINE_DEGRADATION	KEGG_PROPANOATE_METABOLISM	4.6851e-14	2.5294e-08
KEGG_LYSINE_DEGRADATION	KEGG_BUTANOATE_METABOLISM	2.2204e-16	0.00012979
KEGG_LYSINE_DEGRADATION	KEGG_TERPENOID_BACKBONE_BIOSYNTHESIS	0.0006285	3.747e-11
KEGG_LYSINE_DEGRADATION	KEGG_DRUG_METABOLISM_CYTOCHROME_P450	0.00026663	9.0485e-06
KEGG_LYSINE_DEGRADATION	KEGG_BIOSYNTHESIS_OF_UNSATURATED_FATTY_ACIDS	0.00011791	2.5294e-08
KEGG_LYSINE_DEGRADATION	KEGG_PPAR_SIGNALING_PATHWAY	1.8451e-05	0.00012979
KEGG_LYSINE_DEGRADATION	KEGG_PEROXISOME	1.6096e-07	7.7716e-16
KEGG_LYSINE_DEGRADATION	KEGG_SYSTEMIC_LUPUS_ERYTHEMATOSUS	3.4926e-08	5.2138e-07
KEGG_ARGININE_AND_PROLINE_METABOLISM	KEGG_HISTIDINE_METABOLISM	3.7443e-08	1.1102e-15
KEGG_ARGININE_AND_PROLINE_METABOLISM	KEGG_TYROSINE_METABOLISM	0	2.6939e-11
KEGG_ARGININE_AND_PROLINE_METABOLISM	KEGG_PHENYLALANINE_METABOLISM	2.4425e-15	1.1102e-15
KEGG_ARGININE_AND_PROLINE_METABOLISM	KEGG_TRYPTOPHAN_METABOLISM	2.969e-07	4.251e-05
KEGG_ARGININE_AND_PROLINE_METABOLISM	KEGG_BETA_ALANINE_METABOLISM	2.2956e-12	1.1102e-15
KEGG_ARGININE_AND_PROLINE_METABOLISM	KEGG_TAURINE_AND_HYPOTAURINE_METABOLISM	2.3056e-11	0
KEGG_ARGININE_AND_PROLINE_METABOLISM	KEGG_SELENOAMINO_ACID_METABOLISM	0.00014273	3.309e-06
KEGG_ARGININE_AND_PROLINE_METABOLISM	KEGG_GLUTATHIONE_METABOLISM	1.6372e-06	0.00045524
KEGG_ARGININE_AND_PROLINE_METABOLISM	KEGG_PYRUVATE_METABOLISM	3.1863e-14	2.1873e-07
KEGG_ARGININE_AND_PROLINE_METABOLISM	KEGG_GLYOXYLATE_AND_DICARBOXYLATE_METABOLISM	7.5933e-07	3.5749e-14
KEGG_ARGININE_AND_PROLINE_METABOLISM	KEGG_PROPANOATE_METABOLISM	4.6851e-14	0.00045524
KEGG_ARGININE_AND_PROLINE_METABOLISM	KEGG_BUTANOATE_METABOLISM	2.1837e-05	1.0402e-12
KEGG_ARGININE_AND_PROLINE_METABOLISM	KEGG_RETINOL_METABOLISM	0.00011604	2.1873e-07
KEGG_ARGININE_AND_PROLINE_METABOLISM	KEGG_NITROGEN_METABOLISM	0.00017112	0
KEGG_ARGININE_AND_PROLINE_METABOLISM	KEGG_METABOLISM_OF_XENOBIOTICS_BY_CYTOCHROME_P450	2.4667e-05	2.1873e-07
KEGG_ARGININE_AND_PROLINE_METABOLISM	KEGG_DRUG_METABOLISM_CYTOCHROME_P450	2.3436e-07	4.251e-05
KEGG_ARGININE_AND_PROLINE_METABOLISM	KEGG_PEROXISOME	2.0401e-06	3.309e-06
KEGG_HISTIDINE_METABOLISM	KEGG_TYROSINE_METABOLISM	0	2.996e-11
KEGG_HISTIDINE_METABOLISM	KEGG_PHENYLALANINE_METABOLISM	2.3381e-13	6.5659e-13
KEGG_HISTIDINE_METABOLISM	KEGG_TRYPTOPHAN_METABOLISM	2.2204e-16	2.1837e-05
KEGG_HISTIDINE_METABOLISM	KEGG_BETA_ALANINE_METABOLISM	0	3.7443e-08
KEGG_HISTIDINE_METABOLISM	KEGG_TAURINE_AND_HYPOTAURINE_METABOLISM	7.8922e-07	2.996e-11
KEGG_HISTIDINE_METABOLISM	KEGG_GLUTATHIONE_METABOLISM	2.3583e-05	1.0028e-06
KEGG_HISTIDINE_METABOLISM	KEGG_PYRUVATE_METABOLISM	2.5294e-08	3.7443e-08
KEGG_HISTIDINE_METABOLISM	KEGG_PROPANOATE_METABOLISM	8.4779e-11	1.1568e-09
KEGG_HISTIDINE_METABOLISM	KEGG_BUTANOATE_METABOLISM	3.7443e-08	2.996e-11
KEGG_HISTIDINE_METABOLISM	KEGG_RETINOL_METABOLISM	1.632e-14	2.2204e-16
KEGG_HISTIDINE_METABOLISM	KEGG_NITROGEN_METABOLISM	0.00017112	3.7443e-08
KEGG_HISTIDINE_METABOLISM	KEGG_METABOLISM_OF_XENOBIOTICS_BY_CYTOCHROME_P450	1.1102e-16	1.1568e-09
KEGG_HISTIDINE_METABOLISM	KEGG_DRUG_METABOLISM_CYTOCHROME_P450	0	3.7443e-08
KEGG_HISTIDINE_METABOLISM	KEGG_PEROXISOME	0.00021086	1.0028e-06
KEGG_TYROSINE_METABOLISM	KEGG_TRYPTOPHAN_METABOLISM	0	0
KEGG_TYROSINE_METABOLISM	KEGG_BETA_ALANINE_METABOLISM	5.7351e-09	4.452e-14
KEGG_TYROSINE_METABOLISM	KEGG_GLUTATHIONE_METABOLISM	0	0
KEGG_TYROSINE_METABOLISM	KEGG_STARCH_AND_SUCROSE_METABOLISM	1.87e-07	1.0493e-05
KEGG_TYROSINE_METABOLISM	KEGG_GLYCEROLIPID_METABOLISM	8.7391e-07	1.3287e-09
KEGG_TYROSINE_METABOLISM	KEGG_PYRUVATE_METABOLISM	0	4.452e-14
KEGG_TYROSINE_METABOLISM	KEGG_PROPANOATE_METABOLISM	0	0
KEGG_TYROSINE_METABOLISM	KEGG_BUTANOATE_METABOLISM	3.7443e-08	0
KEGG_TYROSINE_METABOLISM	KEGG_RETINOL_METABOLISM	1.632e-14	1.3287e-09
KEGG_TYROSINE_METABOLISM	KEGG_PORPHYRIN_AND_CHLOROPHYLL_METABOLISM	1.6419e-08	4.9049e-11
KEGG_TYROSINE_METABOLISM	KEGG_LIMONENE_AND_PINENE_DEGRADATION	6.7094e-10	0
KEGG_TYROSINE_METABOLISM	KEGG_METABOLISM_OF_XENOBIOTICS_BY_CYTOCHROME_P450	0	1.0493e-05
KEGG_TYROSINE_METABOLISM	KEGG_DRUG_METABOLISM_CYTOCHROME_P450	0	1.0493e-05
KEGG_TYROSINE_METABOLISM	KEGG_DRUG_METABOLISM_OTHER_ENZYMES	1.1429e-07	6.2232e-07
KEGG_PHENYLALANINE_METABOLISM	KEGG_TRYPTOPHAN_METABOLISM	0	1.8055e-11
KEGG_PHENYLALANINE_METABOLISM	KEGG_BETA_ALANINE_METABOLISM	2.1106e-07	5.4687e-08
KEGG_PHENYLALANINE_METABOLISM	KEGG_TAURINE_AND_HYPOTAURINE_METABOLISM	6.442e-05	2.3381e-13
KEGG_PHENYLALANINE_METABOLISM	KEGG_GLYCEROLIPID_METABOLISM	1.3942e-05	6.2051e-05
KEGG_PHENYLALANINE_METABOLISM	KEGG_PYRUVATE_METABOLISM	0	2.3381e-13
KEGG_PHENYLALANINE_METABOLISM	KEGG_GLYOXYLATE_AND_DICARBOXYLATE_METABOLISM	2.8492e-05	6.2051e-05
KEGG_PHENYLALANINE_METABOLISM	KEGG_PROPANOATE_METABOLISM	8.8818e-16	2.3381e-13
KEGG_PHENYLALANINE_METABOLISM	KEGG_BUTANOATE_METABOLISM	3.7443e-08	1.8055e-11
KEGG_PHENYLALANINE_METABOLISM	KEGG_RETINOL_METABOLISM	2.0447e-10	1.115e-09
KEGG_PHENYLALANINE_METABOLISM	KEGG_LIMONENE_AND_PINENE_DEGRADATION	6.6974e-08	1.115e-09
KEGG_TRYPTOPHAN_METABOLISM	KEGG_BETA_ALANINE_METABOLISM	4.4409e-16	4.9172e-10
KEGG_TRYPTOPHAN_METABOLISM	KEGG_TAURINE_AND_HYPOTAURINE_METABOLISM	6.442e-05	4.9172e-10
KEGG_TRYPTOPHAN_METABOLISM	KEGG_GLUTATHIONE_METABOLISM	1.6372e-06	5.6493e-06
KEGG_TRYPTOPHAN_METABOLISM	KEGG_PYRUVATE_METABOLISM	5.2138e-07	1.3097e-08
KEGG_TRYPTOPHAN_METABOLISM	KEGG_PROPANOATE_METABOLISM	4.6851e-14	1.3097e-08
KEGG_TRYPTOPHAN_METABOLISM	KEGG_BUTANOATE_METABOLISM	2.2204e-16	2.969e-07
KEGG_TRYPTOPHAN_METABOLISM	KEGG_RETINOL_METABOLISM	8.8658e-07	1.5882e-11
KEGG_TRYPTOPHAN_METABOLISM	KEGG_TERPENOID_BACKBONE_BIOSYNTHESIS	0.0006285	1.5882e-11
KEGG_TRYPTOPHAN_METABOLISM	KEGG_METABOLISM_OF_XENOBIOTICS_BY_CYTOCHROME_P450	1.8281e-07	4.9172e-10
KEGG_TRYPTOPHAN_METABOLISM	KEGG_DRUG_METABOLISM_CYTOCHROME_P450	2.3436e-07	1.5882e-11
KEGG_TRYPTOPHAN_METABOLISM	KEGG_BIOSYNTHESIS_OF_UNSATURATED_FATTY_ACIDS	0.00011791	1.3097e-08
KEGG_TRYPTOPHAN_METABOLISM	KEGG_PPAR_SIGNALING_PATHWAY	1.8451e-05	8.8577e-05
KEGG_TRYPTOPHAN_METABOLISM	KEGG_PEROXISOME	1.114e-08	0
KEGG_BETA_ALANINE_METABOLISM	KEGG_TAURINE_AND_HYPOTAURINE_METABOLISM	6.442e-05	2.2956e-12
KEGG_BETA_ALANINE_METABOLISM	KEGG_PYRUVATE_METABOLISM	1.0478e-09	2.2956e-12
KEGG_BETA_ALANINE_METABOLISM	KEGG_PROPANOATE_METABOLISM	2.8468e-09	2.1106e-07
KEGG_BETA_ALANINE_METABOLISM	KEGG_BUTANOATE_METABOLISM	2.2204e-16	1.2661e-10
KEGG_BETA_ALANINE_METABOLISM	KEGG_RETINOL_METABOLISM	8.8658e-07	2.1106e-07
KEGG_BETA_ALANINE_METABOLISM	KEGG_TERPENOID_BACKBONE_BIOSYNTHESIS	5.1129e-07	0
KEGG_BETA_ALANINE_METABOLISM	KEGG_NITROGEN_METABOLISM	7.8574e-06	0.00014273
KEGG_BETA_ALANINE_METABOLISM	KEGG_METABOLISM_OF_XENOBIOTICS_BY_CYTOCHROME_P450	1.8281e-07	5.7351e-09
KEGG_BETA_ALANINE_METABOLISM	KEGG_DRUG_METABOLISM_CYTOCHROME_P450	3.2567e-12	5.7351e-09
KEGG_BETA_ALANINE_METABOLISM	KEGG_BIOSYNTHESIS_OF_UNSATURATED_FATTY_ACIDS	4.8471e-06	1.2661e-10
KEGG_BETA_ALANINE_METABOLISM	KEGG_PPAR_SIGNALING_PATHWAY	5.2403e-14	0.00014273
KEGG_BETA_ALANINE_METABOLISM	KEGG_PEROXISOME	1.1102e-16	3.4417e-14
KEGG_BETA_ALANINE_METABOLISM	KEGG_PROXIMAL_TUBULE_BICARBONATE_RECLAMATION	7.8574e-06	6.2107e-06
KEGG_TAURINE_AND_HYPOTAURINE_METABOLISM	KEGG_SELENOAMINO_ACID_METABOLISM	0.00014273	6.442e-05
KEGG_TAURINE_AND_HYPOTAURINE_METABOLISM	KEGG_GLUTATHIONE_METABOLISM	0	6.442e-05
KEGG_TAURINE_AND_HYPOTAURINE_METABOLISM	KEGG_GLYCEROLIPID_METABOLISM	0.00018431	6.442e-05
KEGG_TAURINE_AND_HYPOTAURINE_METABOLISM	KEGG_ARACHIDONIC_ACID_METABOLISM	3.7737e-06	6.442e-05
KEGG_TAURINE_AND_HYPOTAURINE_METABOLISM	KEGG_PROPANOATE_METABOLISM	8.4779e-11	6.442e-05
KEGG_TAURINE_AND_HYPOTAURINE_METABOLISM	KEGG_BUTANOATE_METABOLISM	3.7443e-08	7.8922e-07
KEGG_TAURINE_AND_HYPOTAURINE_METABOLISM	KEGG_LIMONENE_AND_PINENE_DEGRADATION	6.6974e-08	7.8922e-07
KEGG_TAURINE_AND_HYPOTAURINE_METABOLISM	KEGG_NITROGEN_METABOLISM	6.0285e-14	5.7507e-09
KEGG_TAURINE_AND_HYPOTAURINE_METABOLISM	KEGG_METABOLISM_OF_XENOBIOTICS_BY_CYTOCHROME_P450	1.1102e-16	6.442e-05
KEGG_TAURINE_AND_HYPOTAURINE_METABOLISM	KEGG_DRUG_METABOLISM_CYTOCHROME_P450	0	6.442e-05
KEGG_TAURINE_AND_HYPOTAURINE_METABOLISM	KEGG_RENIN_ANGIOTENSIN_SYSTEM	0.00094947	6.442e-05
KEGG_TAURINE_AND_HYPOTAURINE_METABOLISM	KEGG_PROXIMAL_TUBULE_BICARBONATE_RECLAMATION	2.8268e-07	5.7507e-09
KEGG_SELENOAMINO_ACID_METABOLISM	KEGG_GLYOXYLATE_AND_DICARBOXYLATE_METABOLISM	0.0007785	2.1106e-07
KEGG_SELENOAMINO_ACID_METABOLISM	KEGG_ONE_CARBON_POOL_BY_FOLATE	1.0134e-11	1.2661e-10
KEGG_SELENOAMINO_ACID_METABOLISM	KEGG_NICOTINATE_AND_NICOTINAMIDE_METABOLISM	1.3706e-12	0.00014273
KEGG_SELENOAMINO_ACID_METABOLISM	KEGG_PANTOTHENATE_AND_COA_BIOSYNTHESIS	0.00094947	0.00014273
KEGG_SELENOAMINO_ACID_METABOLISM	KEGG_AMINOACYL_TRNA_BIOSYNTHESIS	0	0
KEGG_GLUTATHIONE_METABOLISM	KEGG_ARACHIDONIC_ACID_METABOLISM	1.3308e-12	0
KEGG_GLUTATHIONE_METABOLISM	KEGG_LINOLEIC_ACID_METABOLISM	0	0
KEGG_GLUTATHIONE_METABOLISM	KEGG_RETINOL_METABOLISM	0	0
KEGG_GLUTATHIONE_METABOLISM	KEGG_METABOLISM_OF_XENOBIOTICS_BY_CYTOCHROME_P450	0	2.7722e-13
KEGG_GLUTATHIONE_METABOLISM	KEGG_DRUG_METABOLISM_CYTOCHROME_P450	0	2.7722e-13
KEGG_GLUTATHIONE_METABOLISM	KEGG_DRUG_METABOLISM_OTHER_ENZYMES	5.917e-09	2.1293e-10
KEGG_STARCH_AND_SUCROSE_METABOLISM	KEGG_AMINO_SUGAR_AND_NUCLEOTIDE_SUGAR_METABOLISM	2.8145e-12	0
KEGG_STARCH_AND_SUCROSE_METABOLISM	KEGG_ARACHIDONIC_ACID_METABOLISM	1.4848e-08	0
KEGG_STARCH_AND_SUCROSE_METABOLISM	KEGG_LINOLEIC_ACID_METABOLISM	7.5495e-15	0
KEGG_STARCH_AND_SUCROSE_METABOLISM	KEGG_RIBOFLAVIN_METABOLISM	3.7624e-05	0
KEGG_STARCH_AND_SUCROSE_METABOLISM	KEGG_NICOTINATE_AND_NICOTINAMIDE_METABOLISM	4.8471e-06	8.0835e-13
KEGG_STARCH_AND_SUCROSE_METABOLISM	KEGG_SULFUR_METABOLISM	0.00049834	0
KEGG_STARCH_AND_SUCROSE_METABOLISM	KEGG_INSULIN_SIGNALING_PATHWAY	0.00020068	0.00041556
KEGG_N_GLYCAN_BIOSYNTHESIS	KEGG_O_GLYCAN_BIOSYNTHESIS	2.1837e-05	1.5981e-05
KEGG_N_GLYCAN_BIOSYNTHESIS	KEGG_GLYCOSAMINOGLYCAN_BIOSYNTHESIS_KERATAN_SULFATE	1.2528e-10	1.0524e-10
KEGG_N_GLYCAN_BIOSYNTHESIS	KEGG_GLYCOSYLPHOSPHATIDYLINOSITOL_GPI_ANCHOR_BIOSYNTHESIS	1.9214e-10	0
KEGG_N_GLYCAN_BIOSYNTHESIS	KEGG_GLYCOSPHINGOLIPID_BIOSYNTHESIS_LACTO_AND_NEOLACTO_SERIES	0	3.7143e-12
KEGG_N_GLYCAN_BIOSYNTHESIS	KEGG_GLYCOSPHINGOLIPID_BIOSYNTHESIS_GLOBO_SERIES	9.992e-15	1.5981e-05
KEGG_N_GLYCAN_BIOSYNTHESIS	KEGG_GLYCOSPHINGOLIPID_BIOSYNTHESIS_GANGLIO_SERIES	9.2127e-09	1.5981e-05
KEGG_O_GLYCAN_BIOSYNTHESIS	KEGG_GLYCOSAMINOGLYCAN_BIOSYNTHESIS_KERATAN_SULFATE	0	0
KEGG_O_GLYCAN_BIOSYNTHESIS	KEGG_GLYCOSPHINGOLIPID_BIOSYNTHESIS_LACTO_AND_NEOLACTO_SERIES	0	0
KEGG_O_GLYCAN_BIOSYNTHESIS	KEGG_GLYCOSPHINGOLIPID_BIOSYNTHESIS_GLOBO_SERIES	0	0
KEGG_O_GLYCAN_BIOSYNTHESIS	KEGG_GLYCOSPHINGOLIPID_BIOSYNTHESIS_GANGLIO_SERIES	0	0
KEGG_AMINO_SUGAR_AND_NUCLEOTIDE_SUGAR_METABOLISM	KEGG_INSULIN_SIGNALING_PATHWAY	5.5501e-10	1.3942e-05
KEGG_GLYCOSAMINOGLYCAN_DEGRADATION	KEGG_GLYCOSAMINOGLYCAN_BIOSYNTHESIS_CHONDROITIN_SULFATE	2.325e-10	9.6373e-05
KEGG_GLYCOSAMINOGLYCAN_DEGRADATION	KEGG_GLYCOSAMINOGLYCAN_BIOSYNTHESIS_HEPARAN_SULFATE	0	2.6608e-09
KEGG_GLYCOSAMINOGLYCAN_DEGRADATION	KEGG_RETINOL_METABOLISM	6.1937e-08	9.6373e-05
KEGG_GLYCOSAMINOGLYCAN_DEGRADATION	KEGG_METABOLISM_OF_XENOBIOTICS_BY_CYTOCHROME_P450	1.8281e-07	9.6373e-05
KEGG_GLYCOSAMINOGLYCAN_BIOSYNTHESIS_CHONDROITIN_SULFATE	KEGG_GLYCOSAMINOGLYCAN_BIOSYNTHESIS_HEPARAN_SULFATE	1.3836e-11	7.5933e-07
KEGG_GLYCOSAMINOGLYCAN_BIOSYNTHESIS_CHONDROITIN_SULFATE	KEGG_SULFUR_METABOLISM	5.5911e-13	1.52e-08
KEGG_GLYCOSAMINOGLYCAN_BIOSYNTHESIS_CHONDROITIN_SULFATE	KEGG_RNA_DEGRADATION	0	2.8492e-05
KEGG_GLYCOSAMINOGLYCAN_BIOSYNTHESIS_KERATAN_SULFATE	KEGG_GLYCOSPHINGOLIPID_BIOSYNTHESIS_LACTO_AND_NEOLACTO_SERIES	0	1.2912e-12
KEGG_GLYCOSAMINOGLYCAN_BIOSYNTHESIS_KERATAN_SULFATE	KEGG_GLYCOSPHINGOLIPID_BIOSYNTHESIS_GLOBO_SERIES	0	0
KEGG_GLYCOSAMINOGLYCAN_BIOSYNTHESIS_KERATAN_SULFATE	KEGG_GLYCOSPHINGOLIPID_BIOSYNTHESIS_GANGLIO_SERIES	0	0
KEGG_GLYCEROLIPID_METABOLISM	KEGG_GLYCEROPHOSPHOLIPID_METABOLISM	3.4911e-10	2.8145e-12
KEGG_GLYCEROLIPID_METABOLISM	KEGG_ETHER_LIPID_METABOLISM	1.0028e-06	0
KEGG_GLYCEROLIPID_METABOLISM	KEGG_SPHINGOLIPID_METABOLISM	0	0
KEGG_GLYCEROLIPID_METABOLISM	KEGG_RETINOL_METABOLISM	1.632e-14	8.4821e-14
KEGG_GLYCEROLIPID_METABOLISM	KEGG_METABOLISM_OF_XENOBIOTICS_BY_CYTOCHROME_P450	0.00022831	8.7391e-07
KEGG_GLYCEROLIPID_METABOLISM	KEGG_DRUG_METABOLISM_CYTOCHROME_P450	2.9698e-05	8.7391e-07
KEGG_GLYCEROLIPID_METABOLISM	KEGG_VEGF_SIGNALING_PATHWAY	0.00022831	0.00018431
KEGG_GLYCEROLIPID_METABOLISM	KEGG_FC_GAMMA_R_MEDIATED_PHAGOCYTOSIS	1.5237e-05	1.3942e-05
KEGG_INOSITOL_PHOSPHATE_METABOLISM	KEGG_GLYCEROPHOSPHOLIPID_METABOLISM	1.2832e-06	1.4077e-06
KEGG_INOSITOL_PHOSPHATE_METABOLISM	KEGG_CALCIUM_SIGNALING_PATHWAY	2.3895e-09	0
KEGG_INOSITOL_PHOSPHATE_METABOLISM	KEGG_PHOSPHATIDYLINOSITOL_SIGNALING_SYSTEM	0	0.00025479
KEGG_INOSITOL_PHOSPHATE_METABOLISM	KEGG_VEGF_SIGNALING_PATHWAY	1.0025e-13	1.6937e-10
KEGG_INOSITOL_PHOSPHATE_METABOLISM	KEGG_B_CELL_RECEPTOR_SIGNALING_PATHWAY	0	0.00025479
KEGG_INOSITOL_PHOSPHATE_METABOLISM	KEGG_FC_EPSILON_RI_SIGNALING_PATHWAY	2.2352e-08	1.4077e-06
KEGG_GLYCOSYLPHOSPHATIDYLINOSITOL_GPI_ANCHOR_BIOSYNTHESIS	KEGG_COMPLEMENT_AND_COAGULATION_CASCADES	1.1102e-16	0.00017112
KEGG_GLYCEROPHOSPHOLIPID_METABOLISM	KEGG_ETHER_LIPID_METABOLISM	3.7443e-08	0
KEGG_GLYCEROPHOSPHOLIPID_METABOLISM	KEGG_SPHINGOLIPID_METABOLISM	0	0
KEGG_GLYCEROPHOSPHOLIPID_METABOLISM	KEGG_RETINOL_METABOLISM	3.7868e-09	6.1124e-09
KEGG_GLYCEROPHOSPHOLIPID_METABOLISM	KEGG_METABOLISM_OF_XENOBIOTICS_BY_CYTOCHROME_P450	0.00022831	9.462e-08
KEGG_GLYCEROPHOSPHOLIPID_METABOLISM	KEGG_DRUG_METABOLISM_CYTOCHROME_P450	0.00026663	9.462e-08
KEGG_GLYCEROPHOSPHOLIPID_METABOLISM	KEGG_CALCIUM_SIGNALING_PATHWAY	4.8916e-05	1.2832e-06
KEGG_GLYCEROPHOSPHOLIPID_METABOLISM	KEGG_FC_GAMMA_R_MEDIATED_PHAGOCYTOSIS	1.5237e-05	1.2832e-06
KEGG_ETHER_LIPID_METABOLISM	KEGG_ARACHIDONIC_ACID_METABOLISM	3.7737e-06	3.7443e-08
KEGG_ETHER_LIPID_METABOLISM	KEGG_LINOLEIC_ACID_METABOLISM	0.00032636	3.7443e-08
KEGG_ETHER_LIPID_METABOLISM	KEGG_SPHINGOLIPID_METABOLISM	0	3.7443e-08
KEGG_ARACHIDONIC_ACID_METABOLISM	KEGG_LINOLEIC_ACID_METABOLISM	7.9597e-07	0
KEGG_ARACHIDONIC_ACID_METABOLISM	KEGG_RETINOL_METABOLISM	0	0
KEGG_ARACHIDONIC_ACID_METABOLISM	KEGG_PORPHYRIN_AND_CHLOROPHYLL_METABOLISM	0	3.3646e-11
KEGG_ARACHIDONIC_ACID_METABOLISM	KEGG_METABOLISM_OF_XENOBIOTICS_BY_CYTOCHROME_P450	0	0
KEGG_ARACHIDONIC_ACID_METABOLISM	KEGG_DRUG_METABOLISM_CYTOCHROME_P450	0	0
KEGG_ARACHIDONIC_ACID_METABOLISM	KEGG_DRUG_METABOLISM_OTHER_ENZYMES	0	0
KEGG_LINOLEIC_ACID_METABOLISM	KEGG_RETINOL_METABOLISM	0	1.1102e-16
KEGG_LINOLEIC_ACID_METABOLISM	KEGG_PORPHYRIN_AND_CHLOROPHYLL_METABOLISM	0	7.5495e-15
KEGG_LINOLEIC_ACID_METABOLISM	KEGG_SULFUR_METABOLISM	0.00049834	2.8371e-08
KEGG_LINOLEIC_ACID_METABOLISM	KEGG_METABOLISM_OF_XENOBIOTICS_BY_CYTOCHROME_P450	0	7.5495e-15
KEGG_LINOLEIC_ACID_METABOLISM	KEGG_DRUG_METABOLISM_CYTOCHROME_P450	0	7.5495e-15
KEGG_LINOLEIC_ACID_METABOLISM	KEGG_DRUG_METABOLISM_OTHER_ENZYMES	0	0
KEGG_ALPHA_LINOLENIC_ACID_METABOLISM	KEGG_RETINOL_METABOLISM	1.0982e-05	1.1813e-13
KEGG_ALPHA_LINOLENIC_ACID_METABOLISM	KEGG_METABOLISM_OF_XENOBIOTICS_BY_CYTOCHROME_P450	2.4667e-05	1.1813e-13
KEGG_ALPHA_LINOLENIC_ACID_METABOLISM	KEGG_DRUG_METABOLISM_CYTOCHROME_P450	2.8314e-06	1.1813e-13
KEGG_SPHINGOLIPID_METABOLISM	KEGG_GLYCOSPHINGOLIPID_BIOSYNTHESIS_GLOBO_SERIES	0.0006285	1.0216e-07
KEGG_SPHINGOLIPID_METABOLISM	KEGG_GLYCOSPHINGOLIPID_BIOSYNTHESIS_GANGLIO_SERIES	0.0006285	4.3002e-05
KEGG_GLYCOSPHINGOLIPID_BIOSYNTHESIS_LACTO_AND_NEOLACTO_SERIES	KEGG_GLYCOSPHINGOLIPID_BIOSYNTHESIS_GLOBO_SERIES	9.992e-15	0
KEGG_GLYCOSPHINGOLIPID_BIOSYNTHESIS_LACTO_AND_NEOLACTO_SERIES	KEGG_GLYCOSPHINGOLIPID_BIOSYNTHESIS_GANGLIO_SERIES	0	0
KEGG_GLYCOSPHINGOLIPID_BIOSYNTHESIS_GLOBO_SERIES	KEGG_GLYCOSPHINGOLIPID_BIOSYNTHESIS_GANGLIO_SERIES	1.2912e-12	1.1102e-16
KEGG_GLYCOSPHINGOLIPID_BIOSYNTHESIS_GLOBO_SERIES	KEGG_LYSOSOME	1.7933e-09	2.1096e-05
KEGG_PYRUVATE_METABOLISM	KEGG_PROPANOATE_METABOLISM	8.8818e-16	3.1863e-14
KEGG_PYRUVATE_METABOLISM	KEGG_BUTANOATE_METABOLISM	2.996e-11	1.1667e-12
KEGG_PYRUVATE_METABOLISM	KEGG_TERPENOID_BACKBONE_BIOSYNTHESIS	0.0006285	0
KEGG_PYRUVATE_METABOLISM	KEGG_METABOLISM_OF_XENOBIOTICS_BY_CYTOCHROME_P450	1.8281e-07	2.5294e-08
KEGG_PYRUVATE_METABOLISM	KEGG_DRUG_METABOLISM_CYTOCHROME_P450	1.7032e-08	5.2138e-07
KEGG_PYRUVATE_METABOLISM	KEGG_PEROXISOME	2.2428e-05	1.0478e-09
KEGG_PYRUVATE_METABOLISM	KEGG_PROXIMAL_TUBULE_BICARBONATE_RECLAMATION	0.00017112	9.0485e-06
KEGG_GLYOXYLATE_AND_DICARBOXYLATE_METABOLISM	KEGG_NITROGEN_METABOLISM	3.7326e-12	1.52e-08
KEGG_GLYOXYLATE_AND_DICARBOXYLATE_METABOLISM	KEGG_AMINOACYL_TRNA_BIOSYNTHESIS	8.0637e-08	1.52e-08
KEGG_GLYOXYLATE_AND_DICARBOXYLATE_METABOLISM	KEGG_PROXIMAL_TUBULE_BICARBONATE_RECLAMATION	8.1601e-09	2.8492e-05
KEGG_PROPANOATE_METABOLISM	KEGG_BUTANOATE_METABOLISM	0	4.6851e-14
KEGG_PROPANOATE_METABOLISM	KEGG_TERPENOID_BACKBONE_BIOSYNTHESIS	0.0006285	0
KEGG_PROPANOATE_METABOLISM	KEGG_METABOLISM_OF_XENOBIOTICS_BY_CYTOCHROME_P450	1.8281e-07	8.4779e-11
KEGG_PROPANOATE_METABOLISM	KEGG_DRUG_METABOLISM_CYTOCHROME_P450	1.0967e-09	2.8468e-09
KEGG_PROPANOATE_METABOLISM	KEGG_BIOSYNTHESIS_OF_UNSATURATED_FATTY_ACIDS	0.00011791	0
KEGG_PROPANOATE_METABOLISM	KEGG_PPAR_SIGNALING_PATHWAY	2.5909e-11	2.8468e-09
KEGG_PROPANOATE_METABOLISM	KEGG_PEROXISOME	6.8262e-10	0
KEGG_BUTANOATE_METABOLISM	KEGG_RETINOL_METABOLISM	1.0982e-05	1.0028e-06
KEGG_BUTANOATE_METABOLISM	KEGG_METABOLISM_OF_XENOBIOTICS_BY_CYTOCHROME_P450	8.0157e-10	3.7443e-08
KEGG_BUTANOATE_METABOLISM	KEGG_DRUG_METABOLISM_CYTOCHROME_P450	3.2567e-12	3.7443e-08
KEGG_BUTANOATE_METABOLISM	KEGG_BIOSYNTHESIS_OF_UNSATURATED_FATTY_ACIDS	4.8471e-06	0
KEGG_BUTANOATE_METABOLISM	KEGG_PPAR_SIGNALING_PATHWAY	1.2265e-12	6.5659e-13
KEGG_BUTANOATE_METABOLISM	KEGG_PEROXISOME	0	0
KEGG_BUTANOATE_METABOLISM	KEGG_PROXIMAL_TUBULE_BICARBONATE_RECLAMATION	7.8574e-06	0.00037712
KEGG_ONE_CARBON_POOL_BY_FOLATE	KEGG_NITROGEN_METABOLISM	1.9214e-10	0
KEGG_ONE_CARBON_POOL_BY_FOLATE	KEGG_AMINOACYL_TRNA_BIOSYNTHESIS	0.00056309	0
KEGG_RIBOFLAVIN_METABOLISM	KEGG_NICOTINATE_AND_NICOTINAMIDE_METABOLISM	0	3.7624e-05
KEGG_RIBOFLAVIN_METABOLISM	KEGG_SULFUR_METABOLISM	0	2.4074e-08
KEGG_NICOTINATE_AND_NICOTINAMIDE_METABOLISM	KEGG_SULFUR_METABOLISM	5.3181e-09	2.2204e-16
KEGG_PANTOTHENATE_AND_COA_BIOSYNTHESIS	KEGG_SULFUR_METABOLISM	6.3283e-11	0.00094947
KEGG_PANTOTHENATE_AND_COA_BIOSYNTHESIS	KEGG_AMINOACYL_TRNA_BIOSYNTHESIS	8.8818e-16	0.00094947
KEGG_FOLATE_BIOSYNTHESIS	KEGG_HEDGEHOG_SIGNALING_PATHWAY	5.8726e-05	0.0002928
KEGG_FOLATE_BIOSYNTHESIS	KEGG_GAP_JUNCTION	1.2219e-10	7.1591e-06
KEGG_FOLATE_BIOSYNTHESIS	KEGG_ARRHYTHMOGENIC_RIGHT_VENTRICULAR_CARDIOMYOPATHY_ARVC	3.2515e-05	7.1591e-06
KEGG_RETINOL_METABOLISM	KEGG_PORPHYRIN_AND_CHLOROPHYLL_METABOLISM	0.00010099	0
KEGG_RETINOL_METABOLISM	KEGG_LIMONENE_AND_PINENE_DEGRADATION	6.7094e-10	1.0982e-05
KEGG_RETINOL_METABOLISM	KEGG_SULFUR_METABOLISM	0.00049834	0
KEGG_RETINOL_METABOLISM	KEGG_METABOLISM_OF_XENOBIOTICS_BY_CYTOCHROME_P450	0	9.8246e-12
KEGG_RETINOL_METABOLISM	KEGG_DRUG_METABOLISM_CYTOCHROME_P450	0	2.0447e-10
KEGG_RETINOL_METABOLISM	KEGG_DRUG_METABOLISM_OTHER_ENZYMES	0.00031203	0
KEGG_PORPHYRIN_AND_CHLOROPHYLL_METABOLISM	KEGG_METABOLISM_OF_XENOBIOTICS_BY_CYTOCHROME_P450	0	0.00010099
KEGG_TERPENOID_BACKBONE_BIOSYNTHESIS	KEGG_LIMONENE_AND_PINENE_DEGRADATION	0	5.1129e-07
KEGG_TERPENOID_BACKBONE_BIOSYNTHESIS	KEGG_BIOSYNTHESIS_OF_UNSATURATED_FATTY_ACIDS	1.5506e-07	9.2127e-09
KEGG_TERPENOID_BACKBONE_BIOSYNTHESIS	KEGG_PPAR_SIGNALING_PATHWAY	1.2265e-12	5.1129e-07
KEGG_TERPENOID_BACKBONE_BIOSYNTHESIS	KEGG_PEROXISOME	1.8305e-12	1.2528e-10
KEGG_LIMONENE_AND_PINENE_DEGRADATION	KEGG_METABOLISM_OF_XENOBIOTICS_BY_CYTOCHROME_P450	1.2863e-08	6.7094e-10
KEGG_LIMONENE_AND_PINENE_DEGRADATION	KEGG_DRUG_METABOLISM_CYTOCHROME_P450	6.3051e-11	6.7094e-10
KEGG_LIMONENE_AND_PINENE_DEGRADATION	KEGG_BIOSYNTHESIS_OF_UNSATURATED_FATTY_ACIDS	4.8471e-06	6.6974e-08
KEGG_LIMONENE_AND_PINENE_DEGRADATION	KEGG_PPAR_SIGNALING_PATHWAY	1.2265e-12	0.0002149
KEGG_LIMONENE_AND_PINENE_DEGRADATION	KEGG_PEROXISOME	0	2.0206e-14
KEGG_SULFUR_METABOLISM	KEGG_METABOLISM_OF_XENOBIOTICS_BY_CYTOCHROME_P450	0	0.00049834
KEGG_SULFUR_METABOLISM	KEGG_DRUG_METABOLISM_CYTOCHROME_P450	0	0.00049834
KEGG_SULFUR_METABOLISM	KEGG_DRUG_METABOLISM_OTHER_ENZYMES	0	0.00049834
KEGG_METABOLISM_OF_XENOBIOTICS_BY_CYTOCHROME_P450	KEGG_DRUG_METABOLISM_CYTOCHROME_P450	1.0967e-09	2.2797e-06
KEGG_METABOLISM_OF_XENOBIOTICS_BY_CYTOCHROME_P450	KEGG_DRUG_METABOLISM_OTHER_ENZYMES	1.8972e-06	0
KEGG_DRUG_METABOLISM_CYTOCHROME_P450	KEGG_DRUG_METABOLISM_OTHER_ENZYMES	0.00031203	0
KEGG_BIOSYNTHESIS_OF_UNSATURATED_FATTY_ACIDS	KEGG_PPAR_SIGNALING_PATHWAY	0	4.8471e-06
KEGG_BIOSYNTHESIS_OF_UNSATURATED_FATTY_ACIDS	KEGG_PEROXISOME	0	0.00011791
KEGG_BIOSYNTHESIS_OF_UNSATURATED_FATTY_ACIDS	KEGG_ADIPOCYTOKINE_SIGNALING_PATHWAY	3.4911e-10	4.8471e-06
KEGG_RIBOSOME	KEGG_PROTEIN_EXPORT	0	0
KEGG_RNA_POLYMERASE	KEGG_BASAL_TRANSCRIPTION_FACTORS	0	0
KEGG_RNA_POLYMERASE	KEGG_SPLICEOSOME	1.8626e-07	2.1837e-05
KEGG_BASAL_TRANSCRIPTION_FACTORS	KEGG_HUNTINGTONS_DISEASE	3.5444e-06	4.3002e-05
KEGG_DNA_REPLICATION	KEGG_BASE_EXCISION_REPAIR	8.4779e-11	0
KEGG_DNA_REPLICATION	KEGG_NUCLEOTIDE_EXCISION_REPAIR	1.3942e-05	2.1515e-12
KEGG_DNA_REPLICATION	KEGG_MISMATCH_REPAIR	2.1106e-07	0
KEGG_DNA_REPLICATION	KEGG_HOMOLOGOUS_RECOMBINATION	4.8597e-07	0
KEGG_DNA_REPLICATION	KEGG_NON_HOMOLOGOUS_END_JOINING	0.00038685	0
KEGG_PROTEASOME	KEGG_ANTIGEN_PROCESSING_AND_PRESENTATION	9.959e-06	0
KEGG_PPAR_SIGNALING_PATHWAY	KEGG_PEROXISOME	1.6096e-07	1.2397e-07
KEGG_PPAR_SIGNALING_PATHWAY	KEGG_MATURITY_ONSET_DIABETES_OF_THE_YOUNG	9.6373e-05	1.6245e-06
KEGG_BASE_EXCISION_REPAIR	KEGG_NUCLEOTIDE_EXCISION_REPAIR	2.2204e-15	2.8468e-09
KEGG_BASE_EXCISION_REPAIR	KEGG_MISMATCH_REPAIR	0	0
KEGG_BASE_EXCISION_REPAIR	KEGG_HOMOLOGOUS_RECOMBINATION	1.2162e-05	2.1515e-12
KEGG_BASE_EXCISION_REPAIR	KEGG_NON_HOMOLOGOUS_END_JOINING	1.0636e-05	2.8468e-09
KEGG_BASE_EXCISION_REPAIR	KEGG_CELL_CYCLE	2.3315e-14	0.00056309
KEGG_NUCLEOTIDE_EXCISION_REPAIR	KEGG_MISMATCH_REPAIR	2.1106e-07	8.2169e-11
KEGG_NUCLEOTIDE_EXCISION_REPAIR	KEGG_NON_HOMOLOGOUS_END_JOINING	0.00038685	2.2204e-15
KEGG_MISMATCH_REPAIR	KEGG_HOMOLOGOUS_RECOMBINATION	4.152e-10	0
KEGG_MISMATCH_REPAIR	KEGG_NON_HOMOLOGOUS_END_JOINING	2.8928e-09	0
KEGG_HOMOLOGOUS_RECOMBINATION	KEGG_NON_HOMOLOGOUS_END_JOINING	1.0636e-05	1.6864e-13
KEGG_CALCIUM_SIGNALING_PATHWAY	KEGG_PHOSPHATIDYLINOSITOL_SIGNALING_SYSTEM	0	1.6702e-07
KEGG_CYTOKINE_CYTOKINE_RECEPTOR_INTERACTION	KEGG_COMPLEMENT_AND_COAGULATION_CASCADES	1.8451e-05	0.00016658
KEGG_PHOSPHATIDYLINOSITOL_SIGNALING_SYSTEM	KEGG_VEGF_SIGNALING_PATHWAY	1.8281e-07	1.9984e-15
KEGG_PHOSPHATIDYLINOSITOL_SIGNALING_SYSTEM	KEGG_B_CELL_RECEPTOR_SIGNALING_PATHWAY	1.2368e-13	0.00017911
KEGG_PHOSPHATIDYLINOSITOL_SIGNALING_SYSTEM	KEGG_FC_EPSILON_RI_SIGNALING_PATHWAY	0.00030984	8.2946e-09
KEGG_CELL_CYCLE	KEGG_P53_SIGNALING_PATHWAY	0.00013869	1.2602e-07
KEGG_REGULATION_OF_AUTOPHAGY	KEGG_TYPE_I_DIABETES_MELLITUS	1.3287e-09	0.0008064
KEGG_REGULATION_OF_AUTOPHAGY	KEGG_ALLOGRAFT_REJECTION	2.2171e-13	3.3689e-06
KEGG_REGULATION_OF_AUTOPHAGY	KEGG_GRAFT_VERSUS_HOST_DISEASE	1.6419e-08	3.3689e-06
KEGG_WNT_SIGNALING_PATHWAY	KEGG_CIRCADIAN_RHYTHM_MAMMAL	0.0002149	2.7633e-11
KEGG_HEDGEHOG_SIGNALING_PATHWAY	KEGG_CIRCADIAN_RHYTHM_MAMMAL	4.5637e-12	0.00059156
KEGG_HEDGEHOG_SIGNALING_PATHWAY	KEGG_BASAL_CELL_CARCINOMA	6.1173e-14	5.8726e-05
KEGG_ECM_RECEPTOR_INTERACTION	KEGG_COMPLEMENT_AND_COAGULATION_CASCADES	1.8451e-05	5.902e-05
KEGG_ECM_RECEPTOR_INTERACTION	KEGG_HYPERTROPHIC_CARDIOMYOPATHY_HCM	0.00047314	3.4084e-14
KEGG_ECM_RECEPTOR_INTERACTION	KEGG_DILATED_CARDIOMYOPATHY	0.00074105	2.2773e-10
KEGG_ECM_RECEPTOR_INTERACTION	KEGG_VIRAL_MYOCARDITIS	1.6245e-06	2.2773e-10
KEGG_CELL_ADHESION_MOLECULES_CAMS	KEGG_TIGHT_JUNCTION	2.7938e-07	0.00015258
KEGG_CELL_ADHESION_MOLECULES_CAMS	KEGG_LEUKOCYTE_TRANSENDOTHELIAL_MIGRATION	7.7729e-07	0.00015258
KEGG_COMPLEMENT_AND_COAGULATION_CASCADES	KEGG_RENIN_ANGIOTENSIN_SYSTEM	0.00094947	0.00017911
KEGG_COMPLEMENT_AND_COAGULATION_CASCADES	KEGG_HEMATOPOIETIC_CELL_LINEAGE	0.00065484	1.2397e-07
KEGG_TOLL_LIKE_RECEPTOR_SIGNALING_PATHWAY	KEGG_RIG_I_LIKE_RECEPTOR_SIGNALING_PATHWAY	1.3591e-05	3.0851e-07
KEGG_CYTOSOLIC_DNA_SENSING_PATHWAY	KEGG_ALLOGRAFT_REJECTION	0.00090177	6.1781e-10
KEGG_HEMATOPOIETIC_CELL_LINEAGE	KEGG_ASTHMA	0.00043328	6.7704e-09
KEGG_NATURAL_KILLER_CELL_MEDIATED_CYTOTOXICITY	KEGG_PRIMARY_IMMUNODEFICIENCY	1.9793e-07	6.632e-09
KEGG_T_CELL_RECEPTOR_SIGNALING_PATHWAY	KEGG_INTESTINAL_IMMUNE_NETWORK_FOR_IGA_PRODUCTION	0.00028231	2.9192e-11
KEGG_B_CELL_RECEPTOR_SIGNALING_PATHWAY	KEGG_FC_EPSILON_RI_SIGNALING_PATHWAY	3.4927e-06	9.388e-10
KEGG_B_CELL_RECEPTOR_SIGNALING_PATHWAY	KEGG_FC_GAMMA_R_MEDIATED_PHAGOCYTOSIS	0.00012535	2.7086e-05
KEGG_B_CELL_RECEPTOR_SIGNALING_PATHWAY	KEGG_ASTHMA	0.00043328	1.2368e-13
KEGG_FC_EPSILON_RI_SIGNALING_PATHWAY	KEGG_PRIMARY_IMMUNODEFICIENCY	6.7288e-05	2.9811e-07
KEGG_INTESTINAL_IMMUNE_NETWORK_FOR_IGA_PRODUCTION	KEGG_ASTHMA	0.00043328	4.8575e-09
KEGG_INTESTINAL_IMMUNE_NETWORK_FOR_IGA_PRODUCTION	KEGG_PRIMARY_IMMUNODEFICIENCY	2.8491e-10	4.8575e-09
KEGG_PARKINSONS_DISEASE	KEGG_VIBRIO_CHOLERAE_INFECTION	1.2455e-08	3.6066e-06
KEGG_PARKINSONS_DISEASE	KEGG_EPITHELIAL_CELL_SIGNALING_IN_HELICOBACTER_PYLORI_INFECTION	7.1518e-08	0.00022786
KEGG_ASTHMA	KEGG_GRAFT_VERSUS_HOST_DISEASE	0.00010099	1.2517e-06
KEGG_AUTOIMMUNE_THYROID_DISEASE	KEGG_ALLOGRAFT_REJECTION	0.00090177	2.5216e-06

## Sheet: R3_2_PSC_GSE8671
ID1	ID2	P_12	P_21
KEGG_GLYCOLYSIS_GLUCONEOGENESIS	KEGG_CITRATE_CYCLE_TCA_CYCLE	1.8707e-05	9.2593e-14
KEGG_GLYCOLYSIS_GLUCONEOGENESIS	KEGG_PENTOSE_PHOSPHATE_PATHWAY	1.3761e-08	0
KEGG_GLYCOLYSIS_GLUCONEOGENESIS	KEGG_FRUCTOSE_AND_MANNOSE_METABOLISM	9.992e-16	0
KEGG_GLYCOLYSIS_GLUCONEOGENESIS	KEGG_GALACTOSE_METABOLISM	8.9491e-06	0
KEGG_GLYCOLYSIS_GLUCONEOGENESIS	KEGG_GLYCINE_SERINE_AND_THREONINE_METABOLISM	1.0307e-06	0
KEGG_GLYCOLYSIS_GLUCONEOGENESIS	KEGG_VALINE_LEUCINE_AND_ISOLEUCINE_DEGRADATION	1.1934e-12	0
KEGG_GLYCOLYSIS_GLUCONEOGENESIS	KEGG_LYSINE_DEGRADATION	8.7798e-06	5.5583e-11
KEGG_GLYCOLYSIS_GLUCONEOGENESIS	KEGG_TYROSINE_METABOLISM	0.00010034	2.3509e-12
KEGG_GLYCOLYSIS_GLUCONEOGENESIS	KEGG_PHENYLALANINE_METABOLISM	4.1116e-05	0
KEGG_GLYCOLYSIS_GLUCONEOGENESIS	KEGG_TRYPTOPHAN_METABOLISM	1.1171e-08	8.904e-14
KEGG_GLYCOLYSIS_GLUCONEOGENESIS	KEGG_BETA_ALANINE_METABOLISM	1.1337e-07	2.9976e-15
KEGG_GLYCOLYSIS_GLUCONEOGENESIS	KEGG_GLUTATHIONE_METABOLISM	1.2996e-05	1.1688e-09
KEGG_GLYCOLYSIS_GLUCONEOGENESIS	KEGG_AMINO_SUGAR_AND_NUCLEOTIDE_SUGAR_METABOLISM	1.0384e-09	0
KEGG_GLYCOLYSIS_GLUCONEOGENESIS	KEGG_PYRUVATE_METABOLISM	2.2204e-16	0
KEGG_GLYCOLYSIS_GLUCONEOGENESIS	KEGG_PROPANOATE_METABOLISM	1.0943e-12	0
KEGG_GLYCOLYSIS_GLUCONEOGENESIS	KEGG_BUTANOATE_METABOLISM	1.5225e-06	0
KEGG_GLYCOLYSIS_GLUCONEOGENESIS	KEGG_RIBOFLAVIN_METABOLISM	0.00069854	8.0253e-05
KEGG_GLYCOLYSIS_GLUCONEOGENESIS	KEGG_RETINOL_METABOLISM	0.00050764	2.1694e-08
KEGG_GLYCOLYSIS_GLUCONEOGENESIS	KEGG_METABOLISM_OF_XENOBIOTICS_BY_CYTOCHROME_P450	7.606e-06	2.1694e-08
KEGG_GLYCOLYSIS_GLUCONEOGENESIS	KEGG_DRUG_METABOLISM_CYTOCHROME_P450	7.3794e-07	2.1694e-08
KEGG_CITRATE_CYCLE_TCA_CYCLE	KEGG_FATTY_ACID_METABOLISM	2.2365e-05	0.00033194
KEGG_CITRATE_CYCLE_TCA_CYCLE	KEGG_OXIDATIVE_PHOSPHORYLATION	9.0576e-08	1.9456e-08
KEGG_CITRATE_CYCLE_TCA_CYCLE	KEGG_ALANINE_ASPARTATE_AND_GLUTAMATE_METABOLISM	2.6498e-07	1.8707e-05
KEGG_CITRATE_CYCLE_TCA_CYCLE	KEGG_CYSTEINE_AND_METHIONINE_METABOLISM	1.2489e-08	9.327e-10
KEGG_CITRATE_CYCLE_TCA_CYCLE	KEGG_VALINE_LEUCINE_AND_ISOLEUCINE_DEGRADATION	0	0
KEGG_CITRATE_CYCLE_TCA_CYCLE	KEGG_VALINE_LEUCINE_AND_ISOLEUCINE_BIOSYNTHESIS	9.853e-05	1.2769e-06
KEGG_CITRATE_CYCLE_TCA_CYCLE	KEGG_ARGININE_AND_PROLINE_METABOLISM	6.4924e-06	1.8707e-05
KEGG_CITRATE_CYCLE_TCA_CYCLE	KEGG_PHENYLALANINE_METABOLISM	0.00046641	5.8103e-07
KEGG_CITRATE_CYCLE_TCA_CYCLE	KEGG_TRYPTOPHAN_METABOLISM	0.00037758	1.8707e-05
KEGG_CITRATE_CYCLE_TCA_CYCLE	KEGG_PYRUVATE_METABOLISM	0	2.3864e-11
KEGG_CITRATE_CYCLE_TCA_CYCLE	KEGG_PROPANOATE_METABOLISM	0	0
KEGG_CITRATE_CYCLE_TCA_CYCLE	KEGG_TERPENOID_BACKBONE_BIOSYNTHESIS	0.00026499	0.00021201
KEGG_CITRATE_CYCLE_TCA_CYCLE	KEGG_CARDIAC_MUSCLE_CONTRACTION	6.9765e-10	0.00033194
KEGG_CITRATE_CYCLE_TCA_CYCLE	KEGG_MATURITY_ONSET_DIABETES_OF_THE_YOUNG	4.0908e-05	8.3883e-07
KEGG_CITRATE_CYCLE_TCA_CYCLE	KEGG_PROXIMAL_TUBULE_BICARBONATE_RECLAMATION	4.0908e-05	4.8091e-07
KEGG_CITRATE_CYCLE_TCA_CYCLE	KEGG_PARKINSONS_DISEASE	7.1549e-08	1.8707e-05
KEGG_PENTOSE_PHOSPHATE_PATHWAY	KEGG_PENTOSE_AND_GLUCURONATE_INTERCONVERSIONS	0.00091489	8.8809e-10
KEGG_PENTOSE_PHOSPHATE_PATHWAY	KEGG_FRUCTOSE_AND_MANNOSE_METABOLISM	6.6613e-16	9.6817e-11
KEGG_PENTOSE_PHOSPHATE_PATHWAY	KEGG_GALACTOSE_METABOLISM	1.2281e-11	0
KEGG_PENTOSE_PHOSPHATE_PATHWAY	KEGG_STARCH_AND_SUCROSE_METABOLISM	6.3061e-14	0
KEGG_PENTOSE_PHOSPHATE_PATHWAY	KEGG_AMINO_SUGAR_AND_NUCLEOTIDE_SUGAR_METABOLISM	3.3307e-16	0
KEGG_PENTOSE_PHOSPHATE_PATHWAY	KEGG_PYRUVATE_METABOLISM	5.5147e-07	1.0885e-05
KEGG_PENTOSE_PHOSPHATE_PATHWAY	KEGG_MATURITY_ONSET_DIABETES_OF_THE_YOUNG	0.00071234	0.00021815
KEGG_PENTOSE_AND_GLUCURONATE_INTERCONVERSIONS	KEGG_GALACTOSE_METABOLISM	1.0877e-11	5.6658e-06
KEGG_PENTOSE_AND_GLUCURONATE_INTERCONVERSIONS	KEGG_FATTY_ACID_METABOLISM	2.4758e-13	7.7716e-16
KEGG_PENTOSE_AND_GLUCURONATE_INTERCONVERSIONS	KEGG_TYROSINE_METABOLISM	0.00028325	5.9175e-14
KEGG_PENTOSE_AND_GLUCURONATE_INTERCONVERSIONS	KEGG_AMINO_SUGAR_AND_NUCLEOTIDE_SUGAR_METABOLISM	1.1069e-09	0
KEGG_PENTOSE_AND_GLUCURONATE_INTERCONVERSIONS	KEGG_ARACHIDONIC_ACID_METABOLISM	2.5321e-10	1.8052e-10
KEGG_PENTOSE_AND_GLUCURONATE_INTERCONVERSIONS	KEGG_LINOLEIC_ACID_METABOLISM	0	0
KEGG_FRUCTOSE_AND_MANNOSE_METABOLISM	KEGG_GALACTOSE_METABOLISM	3.2633e-09	0
KEGG_FRUCTOSE_AND_MANNOSE_METABOLISM	KEGG_AMINO_SUGAR_AND_NUCLEOTIDE_SUGAR_METABOLISM	4.4409e-15	0
KEGG_FRUCTOSE_AND_MANNOSE_METABOLISM	KEGG_INOSITOL_PHOSPHATE_METABOLISM	1.1539e-05	1.832e-06
KEGG_FRUCTOSE_AND_MANNOSE_METABOLISM	KEGG_PYRUVATE_METABOLISM	5.8842e-14	3.5246e-05
KEGG_FRUCTOSE_AND_MANNOSE_METABOLISM	KEGG_GLYOXYLATE_AND_DICARBOXYLATE_METABOLISM	0.00043379	0.00074218
KEGG_FRUCTOSE_AND_MANNOSE_METABOLISM	KEGG_PHOSPHATIDYLINOSITOL_SIGNALING_SYSTEM	8.2578e-05	0.00054267
KEGG_FRUCTOSE_AND_MANNOSE_METABOLISM	KEGG_TYPE_II_DIABETES_MELLITUS	0.000941	8.4301e-11
KEGG_GALACTOSE_METABOLISM	KEGG_ASCORBATE_AND_ALDARATE_METABOLISM	1.9246e-09	6.4325e-05
KEGG_GALACTOSE_METABOLISM	KEGG_STARCH_AND_SUCROSE_METABOLISM	1.9984e-15	5.4089e-12
KEGG_GALACTOSE_METABOLISM	KEGG_OTHER_GLYCAN_DEGRADATION	2.0311e-05	0
KEGG_GALACTOSE_METABOLISM	KEGG_AMINO_SUGAR_AND_NUCLEOTIDE_SUGAR_METABOLISM	4.4409e-16	3.3307e-16
KEGG_GALACTOSE_METABOLISM	KEGG_GLYCOSAMINOGLYCAN_DEGRADATION	6.111e-08	0
KEGG_GALACTOSE_METABOLISM	KEGG_GLYCOSAMINOGLYCAN_BIOSYNTHESIS_KERATAN_SULFATE	0.00049233	1.0011e-07
KEGG_GALACTOSE_METABOLISM	KEGG_GLYCEROLIPID_METABOLISM	1.0951e-05	1.0288e-08
KEGG_GALACTOSE_METABOLISM	KEGG_SPHINGOLIPID_METABOLISM	4.1999e-05	0
KEGG_GALACTOSE_METABOLISM	KEGG_GLYCOSPHINGOLIPID_BIOSYNTHESIS_LACTO_AND_NEOLACTO_SERIES	7.1692e-09	3.6527e-09
KEGG_GALACTOSE_METABOLISM	KEGG_GLYCOSPHINGOLIPID_BIOSYNTHESIS_GLOBO_SERIES	4.1528e-11	1.9342e-11
KEGG_GALACTOSE_METABOLISM	KEGG_GLYCOSPHINGOLIPID_BIOSYNTHESIS_GANGLIO_SERIES	1.5359e-05	0
KEGG_GALACTOSE_METABOLISM	KEGG_PYRUVATE_METABOLISM	7.9149e-12	3.3731e-07
KEGG_GALACTOSE_METABOLISM	KEGG_RIBOFLAVIN_METABOLISM	0.00060125	2.5275e-06
KEGG_GALACTOSE_METABOLISM	KEGG_LYSOSOME	5.8064e-07	3.3731e-07
KEGG_GALACTOSE_METABOLISM	KEGG_MATURITY_ONSET_DIABETES_OF_THE_YOUNG	3.6496e-06	8.9491e-06
KEGG_ASCORBATE_AND_ALDARATE_METABOLISM	KEGG_FATTY_ACID_METABOLISM	1.6209e-14	1.199e-14
KEGG_ASCORBATE_AND_ALDARATE_METABOLISM	KEGG_STEROID_HORMONE_BIOSYNTHESIS	0	4.1549e-05
KEGG_ASCORBATE_AND_ALDARATE_METABOLISM	KEGG_GLYCINE_SERINE_AND_THREONINE_METABOLISM	5.6797e-09	1.1337e-07
KEGG_ASCORBATE_AND_ALDARATE_METABOLISM	KEGG_TYROSINE_METABOLISM	2.9643e-14	0
KEGG_ASCORBATE_AND_ALDARATE_METABOLISM	KEGG_PHENYLALANINE_METABOLISM	1.3868e-05	2.7333e-06
KEGG_ASCORBATE_AND_ALDARATE_METABOLISM	KEGG_TAURINE_AND_HYPOTAURINE_METABOLISM	6.934e-05	2.4397e-06
KEGG_ASCORBATE_AND_ALDARATE_METABOLISM	KEGG_AMINO_SUGAR_AND_NUCLEOTIDE_SUGAR_METABOLISM	0.00051982	0
KEGG_ASCORBATE_AND_ALDARATE_METABOLISM	KEGG_ARACHIDONIC_ACID_METABOLISM	7.0504e-10	8.9362e-13
KEGG_ASCORBATE_AND_ALDARATE_METABOLISM	KEGG_LINOLEIC_ACID_METABOLISM	1.1102e-16	0
KEGG_ASCORBATE_AND_ALDARATE_METABOLISM	KEGG_RETINOL_METABOLISM	0	2.7674e-09
KEGG_ASCORBATE_AND_ALDARATE_METABOLISM	KEGG_METABOLISM_OF_XENOBIOTICS_BY_CYTOCHROME_P450	0	2.7674e-09
KEGG_ASCORBATE_AND_ALDARATE_METABOLISM	KEGG_DRUG_METABOLISM_CYTOCHROME_P450	0	2.7674e-09
KEGG_FATTY_ACID_METABOLISM	KEGG_STEROID_HORMONE_BIOSYNTHESIS	8.7282e-12	3.3862e-14
KEGG_FATTY_ACID_METABOLISM	KEGG_GLYCINE_SERINE_AND_THREONINE_METABOLISM	1.0307e-06	2.2204e-16
KEGG_FATTY_ACID_METABOLISM	KEGG_VALINE_LEUCINE_AND_ISOLEUCINE_DEGRADATION	0	0
KEGG_FATTY_ACID_METABOLISM	KEGG_HISTIDINE_METABOLISM	6.772e-07	7.6827e-14
KEGG_FATTY_ACID_METABOLISM	KEGG_TYROSINE_METABOLISM	1.6831e-08	4.9509e-06
KEGG_FATTY_ACID_METABOLISM	KEGG_PHENYLALANINE_METABOLISM	5.3579e-10	1.853e-13
KEGG_FATTY_ACID_METABOLISM	KEGG_TRYPTOPHAN_METABOLISM	2.5633e-07	0
KEGG_FATTY_ACID_METABOLISM	KEGG_BETA_ALANINE_METABOLISM	2.7674e-09	0
KEGG_FATTY_ACID_METABOLISM	KEGG_GLUTATHIONE_METABOLISM	0.00017305	4.9509e-06
KEGG_FATTY_ACID_METABOLISM	KEGG_ALPHA_LINOLENIC_ACID_METABOLISM	0.00084132	0
KEGG_FATTY_ACID_METABOLISM	KEGG_PYRUVATE_METABOLISM	4.1567e-10	0
KEGG_FATTY_ACID_METABOLISM	KEGG_PROPANOATE_METABOLISM	4.4409e-16	0
KEGG_FATTY_ACID_METABOLISM	KEGG_BUTANOATE_METABOLISM	0	0
KEGG_FATTY_ACID_METABOLISM	KEGG_RETINOL_METABOLISM	0	4.9509e-06
KEGG_FATTY_ACID_METABOLISM	KEGG_PORPHYRIN_AND_CHLOROPHYLL_METABOLISM	5.6408e-12	3.8271e-05
KEGG_FATTY_ACID_METABOLISM	KEGG_TERPENOID_BACKBONE_BIOSYNTHESIS	0.00057223	0
KEGG_FATTY_ACID_METABOLISM	KEGG_METABOLISM_OF_XENOBIOTICS_BY_CYTOCHROME_P450	0	1.1171e-08
KEGG_FATTY_ACID_METABOLISM	KEGG_DRUG_METABOLISM_CYTOCHROME_P450	0	1.1171e-08
KEGG_FATTY_ACID_METABOLISM	KEGG_PEROXISOME	1.7396e-07	0
KEGG_STEROID_HORMONE_BIOSYNTHESIS	KEGG_TYROSINE_METABOLISM	0	2.229e-10
KEGG_STEROID_HORMONE_BIOSYNTHESIS	KEGG_PHENYLALANINE_METABOLISM	1.1883e-10	0.00020995
KEGG_STEROID_HORMONE_BIOSYNTHESIS	KEGG_TRYPTOPHAN_METABOLISM	5.9253e-08	0.00028044
KEGG_STEROID_HORMONE_BIOSYNTHESIS	KEGG_GLUTATHIONE_METABOLISM	0	1.6471e-06
KEGG_STEROID_HORMONE_BIOSYNTHESIS	KEGG_STARCH_AND_SUCROSE_METABOLISM	0.00099829	0
KEGG_STEROID_HORMONE_BIOSYNTHESIS	KEGG_GLYCEROPHOSPHOLIPID_METABOLISM	1.163e-09	0.00028044
KEGG_STEROID_HORMONE_BIOSYNTHESIS	KEGG_ETHER_LIPID_METABOLISM	8.582e-14	0.00028044
KEGG_STEROID_HORMONE_BIOSYNTHESIS	KEGG_ARACHIDONIC_ACID_METABOLISM	0	3.0265e-13
KEGG_STEROID_HORMONE_BIOSYNTHESIS	KEGG_LINOLEIC_ACID_METABOLISM	0	0
KEGG_STEROID_HORMONE_BIOSYNTHESIS	KEGG_ALPHA_LINOLENIC_ACID_METABOLISM	0	0.00011657
KEGG_STEROID_HORMONE_BIOSYNTHESIS	KEGG_RETINOL_METABOLISM	0	0
KEGG_STEROID_HORMONE_BIOSYNTHESIS	KEGG_SULFUR_METABOLISM	0.00019606	0
KEGG_STEROID_HORMONE_BIOSYNTHESIS	KEGG_METABOLISM_OF_XENOBIOTICS_BY_CYTOCHROME_P450	0	0
KEGG_STEROID_HORMONE_BIOSYNTHESIS	KEGG_DRUG_METABOLISM_CYTOCHROME_P450	0	0
KEGG_STEROID_HORMONE_BIOSYNTHESIS	KEGG_DRUG_METABOLISM_OTHER_ENZYMES	7.0354e-05	0
KEGG_PURINE_METABOLISM	KEGG_PYRIMIDINE_METABOLISM	1.28e-06	6.5503e-15
KEGG_PURINE_METABOLISM	KEGG_NICOTINATE_AND_NICOTINAMIDE_METABOLISM	5.5137e-09	0
KEGG_PURINE_METABOLISM	KEGG_BASAL_TRANSCRIPTION_FACTORS	7.8163e-08	6.5503e-15
KEGG_PYRIMIDINE_METABOLISM	KEGG_NICOTINATE_AND_NICOTINAMIDE_METABOLISM	0.00013555	0
KEGG_PYRIMIDINE_METABOLISM	KEGG_BASAL_TRANSCRIPTION_FACTORS	2.7881e-09	0
KEGG_PYRIMIDINE_METABOLISM	KEGG_DNA_REPLICATION	1.007e-13	0.00076028
KEGG_PYRIMIDINE_METABOLISM	KEGG_BASE_EXCISION_REPAIR	0.00048297	1.28e-06
KEGG_PYRIMIDINE_METABOLISM	KEGG_NUCLEOTIDE_EXCISION_REPAIR	8.7798e-06	0.00076028
KEGG_PYRIMIDINE_METABOLISM	KEGG_MISMATCH_REPAIR	4.7022e-06	1.28e-06
KEGG_ALANINE_ASPARTATE_AND_GLUTAMATE_METABOLISM	KEGG_GLYCINE_SERINE_AND_THREONINE_METABOLISM	1.4877e-14	1.6454e-09
KEGG_ALANINE_ASPARTATE_AND_GLUTAMATE_METABOLISM	KEGG_CYSTEINE_AND_METHIONINE_METABOLISM	8.4301e-11	0
KEGG_ALANINE_ASPARTATE_AND_GLUTAMATE_METABOLISM	KEGG_ARGININE_AND_PROLINE_METABOLISM	0	0
KEGG_ALANINE_ASPARTATE_AND_GLUTAMATE_METABOLISM	KEGG_HISTIDINE_METABOLISM	3.4939e-13	1.2768e-11
KEGG_ALANINE_ASPARTATE_AND_GLUTAMATE_METABOLISM	KEGG_TYROSINE_METABOLISM	1.7764e-14	1.0943e-12
KEGG_ALANINE_ASPARTATE_AND_GLUTAMATE_METABOLISM	KEGG_PHENYLALANINE_METABOLISM	0	5.7943e-13
KEGG_ALANINE_ASPARTATE_AND_GLUTAMATE_METABOLISM	KEGG_BETA_ALANINE_METABOLISM	1.1337e-07	4.5925e-11
KEGG_ALANINE_ASPARTATE_AND_GLUTAMATE_METABOLISM	KEGG_TAURINE_AND_HYPOTAURINE_METABOLISM	3.9559e-08	1.1102e-16
KEGG_ALANINE_ASPARTATE_AND_GLUTAMATE_METABOLISM	KEGG_PYRUVATE_METABOLISM	1.335e-11	2.5967e-05
KEGG_ALANINE_ASPARTATE_AND_GLUTAMATE_METABOLISM	KEGG_GLYOXYLATE_AND_DICARBOXYLATE_METABOLISM	6.4983e-07	2.2319e-10
KEGG_ALANINE_ASPARTATE_AND_GLUTAMATE_METABOLISM	KEGG_PROPANOATE_METABOLISM	1.2571e-06	0.00042811
KEGG_ALANINE_ASPARTATE_AND_GLUTAMATE_METABOLISM	KEGG_ONE_CARBON_POOL_BY_FOLATE	9.1239e-07	2.2427e-14
KEGG_ALANINE_ASPARTATE_AND_GLUTAMATE_METABOLISM	KEGG_NICOTINATE_AND_NICOTINAMIDE_METABOLISM	2.0082e-07	4.8072e-05
KEGG_ALANINE_ASPARTATE_AND_GLUTAMATE_METABOLISM	KEGG_LIMONENE_AND_PINENE_DEGRADATION	0.00015723	5.1503e-05
KEGG_ALANINE_ASPARTATE_AND_GLUTAMATE_METABOLISM	KEGG_NITROGEN_METABOLISM	0.00011394	0
KEGG_ALANINE_ASPARTATE_AND_GLUTAMATE_METABOLISM	KEGG_DRUG_METABOLISM_OTHER_ENZYMES	9.4048e-07	0.00042811
KEGG_GLYCINE_SERINE_AND_THREONINE_METABOLISM	KEGG_CYSTEINE_AND_METHIONINE_METABOLISM	2.7881e-09	1.0307e-06
KEGG_GLYCINE_SERINE_AND_THREONINE_METABOLISM	KEGG_VALINE_LEUCINE_AND_ISOLEUCINE_DEGRADATION	0	3.9276e-08
KEGG_GLYCINE_SERINE_AND_THREONINE_METABOLISM	KEGG_LYSINE_DEGRADATION	1.1934e-12	7.5939e-13
KEGG_GLYCINE_SERINE_AND_THREONINE_METABOLISM	KEGG_ARGININE_AND_PROLINE_METABOLISM	0	2.2204e-16
KEGG_GLYCINE_SERINE_AND_THREONINE_METABOLISM	KEGG_HISTIDINE_METABOLISM	6.2172e-15	4.5064e-07
KEGG_GLYCINE_SERINE_AND_THREONINE_METABOLISM	KEGG_TRYPTOPHAN_METABOLISM	2.2204e-16	3.9276e-08
KEGG_GLYCINE_SERINE_AND_THREONINE_METABOLISM	KEGG_BETA_ALANINE_METABOLISM	1.1337e-07	1.0307e-06
KEGG_GLYCINE_SERINE_AND_THREONINE_METABOLISM	KEGG_SELENOAMINO_ACID_METABOLISM	3.3731e-07	3.0284e-10
KEGG_GLYCINE_SERINE_AND_THREONINE_METABOLISM	KEGG_GLYCEROLIPID_METABOLISM	9.4048e-07	1.0307e-06
KEGG_GLYCINE_SERINE_AND_THREONINE_METABOLISM	KEGG_PYRUVATE_METABOLISM	3.7326e-13	1.2455e-09
KEGG_GLYCINE_SERINE_AND_THREONINE_METABOLISM	KEGG_GLYOXYLATE_AND_DICARBOXYLATE_METABOLISM	2.3349e-12	5.1284e-07
KEGG_GLYCINE_SERINE_AND_THREONINE_METABOLISM	KEGG_PROPANOATE_METABOLISM	1.0943e-12	3.9276e-08
KEGG_GLYCINE_SERINE_AND_THREONINE_METABOLISM	KEGG_BUTANOATE_METABOLISM	6.2564e-11	9.7407e-10
KEGG_GLYCINE_SERINE_AND_THREONINE_METABOLISM	KEGG_ONE_CARBON_POOL_BY_FOLATE	0	0
KEGG_GLYCINE_SERINE_AND_THREONINE_METABOLISM	KEGG_LIMONENE_AND_PINENE_DEGRADATION	3.5598e-10	8.1532e-10
KEGG_GLYCINE_SERINE_AND_THREONINE_METABOLISM	KEGG_NITROGEN_METABOLISM	3.9417e-09	1.1746e-09
KEGG_GLYCINE_SERINE_AND_THREONINE_METABOLISM	KEGG_METABOLISM_OF_XENOBIOTICS_BY_CYTOCHROME_P450	2.2356e-09	0.00037784
KEGG_GLYCINE_SERINE_AND_THREONINE_METABOLISM	KEGG_PROXIMAL_TUBULE_BICARBONATE_RECLAMATION	4.7022e-06	0.00059991
KEGG_CYSTEINE_AND_METHIONINE_METABOLISM	KEGG_VALINE_LEUCINE_AND_ISOLEUCINE_BIOSYNTHESIS	0.00021443	0.00011151
KEGG_CYSTEINE_AND_METHIONINE_METABOLISM	KEGG_ARGININE_AND_PROLINE_METABOLISM	4.4409e-16	4.885e-14
KEGG_CYSTEINE_AND_METHIONINE_METABOLISM	KEGG_HISTIDINE_METABOLISM	0.00029017	8.0401e-07
KEGG_CYSTEINE_AND_METHIONINE_METABOLISM	KEGG_TYROSINE_METABOLISM	1.6831e-08	0
KEGG_CYSTEINE_AND_METHIONINE_METABOLISM	KEGG_PHENYLALANINE_METABOLISM	2.9255e-08	0
KEGG_CYSTEINE_AND_METHIONINE_METABOLISM	KEGG_TAURINE_AND_HYPOTAURINE_METABOLISM	3.0244e-06	1.4876e-05
KEGG_CYSTEINE_AND_METHIONINE_METABOLISM	KEGG_GLYOXYLATE_AND_DICARBOXYLATE_METABOLISM	2.4882e-05	8.2997e-07
KEGG_CYSTEINE_AND_METHIONINE_METABOLISM	KEGG_BUTANOATE_METABOLISM	3.0333e-05	0.00048341
KEGG_CYSTEINE_AND_METHIONINE_METABOLISM	KEGG_NITROGEN_METABOLISM	3.9417e-09	8.4899e-13
KEGG_VALINE_LEUCINE_AND_ISOLEUCINE_DEGRADATION	KEGG_VALINE_LEUCINE_AND_ISOLEUCINE_BIOSYNTHESIS	7.1879e-08	0.00024226
KEGG_VALINE_LEUCINE_AND_ISOLEUCINE_DEGRADATION	KEGG_LYSINE_DEGRADATION	2.4809e-08	0
KEGG_VALINE_LEUCINE_AND_ISOLEUCINE_DEGRADATION	KEGG_HISTIDINE_METABOLISM	2.3745e-08	8.167e-09
KEGG_VALINE_LEUCINE_AND_ISOLEUCINE_DEGRADATION	KEGG_TYROSINE_METABOLISM	0	5.0782e-07
KEGG_VALINE_LEUCINE_AND_ISOLEUCINE_DEGRADATION	KEGG_PHENYLALANINE_METABOLISM	7.7929e-12	3.3195e-07
KEGG_VALINE_LEUCINE_AND_ISOLEUCINE_DEGRADATION	KEGG_TRYPTOPHAN_METABOLISM	1.1171e-08	0
KEGG_VALINE_LEUCINE_AND_ISOLEUCINE_DEGRADATION	KEGG_BETA_ALANINE_METABOLISM	1.1337e-07	0
KEGG_VALINE_LEUCINE_AND_ISOLEUCINE_DEGRADATION	KEGG_TAURINE_AND_HYPOTAURINE_METABOLISM	0.00015723	1.3705e-06
KEGG_VALINE_LEUCINE_AND_ISOLEUCINE_DEGRADATION	KEGG_ALPHA_LINOLENIC_ACID_METABOLISM	0.00084132	1.9068e-10
KEGG_VALINE_LEUCINE_AND_ISOLEUCINE_DEGRADATION	KEGG_PYRUVATE_METABOLISM	9.1038e-15	0
KEGG_VALINE_LEUCINE_AND_ISOLEUCINE_DEGRADATION	KEGG_PROPANOATE_METABOLISM	1.0943e-12	0
KEGG_VALINE_LEUCINE_AND_ISOLEUCINE_DEGRADATION	KEGG_BUTANOATE_METABOLISM	0	0
KEGG_VALINE_LEUCINE_AND_ISOLEUCINE_DEGRADATION	KEGG_RETINOL_METABOLISM	1.6014e-08	8.7798e-06
KEGG_VALINE_LEUCINE_AND_ISOLEUCINE_DEGRADATION	KEGG_METABOLISM_OF_XENOBIOTICS_BY_CYTOCHROME_P450	5.2386e-12	5.0782e-07
KEGG_VALINE_LEUCINE_AND_ISOLEUCINE_DEGRADATION	KEGG_DRUG_METABOLISM_CYTOCHROME_P450	1.2434e-14	5.0782e-07
KEGG_VALINE_LEUCINE_AND_ISOLEUCINE_DEGRADATION	KEGG_PPAR_SIGNALING_PATHWAY	4.0917e-09	5.0782e-07
KEGG_VALINE_LEUCINE_AND_ISOLEUCINE_DEGRADATION	KEGG_PEROXISOME	2.1499e-12	0
KEGG_VALINE_LEUCINE_AND_ISOLEUCINE_BIOSYNTHESIS	KEGG_SELENOAMINO_ACID_METABOLISM	4.9177e-05	2.3421e-06
KEGG_VALINE_LEUCINE_AND_ISOLEUCINE_BIOSYNTHESIS	KEGG_PROPANOATE_METABOLISM	9.2774e-05	0.00021443
KEGG_VALINE_LEUCINE_AND_ISOLEUCINE_BIOSYNTHESIS	KEGG_AMINOACYL_TRNA_BIOSYNTHESIS	7.7716e-16	1.8608e-06
KEGG_VALINE_LEUCINE_AND_ISOLEUCINE_BIOSYNTHESIS	KEGG_TYPE_II_DIABETES_MELLITUS	0.00027664	0.00021443
KEGG_LYSINE_DEGRADATION	KEGG_ARGININE_AND_PROLINE_METABOLISM	0.00033524	8.7798e-06
KEGG_LYSINE_DEGRADATION	KEGG_TYROSINE_METABOLISM	6.7857e-13	8.7798e-06
KEGG_LYSINE_DEGRADATION	KEGG_PHENYLALANINE_METABOLISM	4.1116e-05	9.3783e-05
KEGG_LYSINE_DEGRADATION	KEGG_TRYPTOPHAN_METABOLISM	2.5633e-07	0.00012583
KEGG_LYSINE_DEGRADATION	KEGG_BETA_ALANINE_METABOLISM	8.9362e-13	2.4809e-08
KEGG_LYSINE_DEGRADATION	KEGG_TAURINE_AND_HYPOTAURINE_METABOLISM	0.00015723	4.2154e-05
KEGG_LYSINE_DEGRADATION	KEGG_ALPHA_LINOLENIC_ACID_METABOLISM	0.00084132	1.4019e-07
KEGG_LYSINE_DEGRADATION	KEGG_PYRUVATE_METABOLISM	4.1567e-10	8.7798e-06
KEGG_LYSINE_DEGRADATION	KEGG_GLYOXYLATE_AND_DICARBOXYLATE_METABOLISM	0.00069854	8.0222e-05
KEGG_LYSINE_DEGRADATION	KEGG_PROPANOATE_METABOLISM	1.0943e-12	2.4809e-08
KEGG_LYSINE_DEGRADATION	KEGG_BUTANOATE_METABOLISM	3.3307e-14	0.0001089
KEGG_LYSINE_DEGRADATION	KEGG_RETINOL_METABOLISM	2.7016e-07	8.7798e-06
KEGG_LYSINE_DEGRADATION	KEGG_TERPENOID_BACKBONE_BIOSYNTHESIS	0.00057223	2.4591e-05
KEGG_LYSINE_DEGRADATION	KEGG_METABOLISM_OF_XENOBIOTICS_BY_CYTOCHROME_P450	5.8173e-07	8.7798e-06
KEGG_LYSINE_DEGRADATION	KEGG_DRUG_METABOLISM_CYTOCHROME_P450	3.0401e-09	8.7798e-06
KEGG_LYSINE_DEGRADATION	KEGG_BIOSYNTHESIS_OF_UNSATURATED_FATTY_ACIDS	9.4944e-05	9.8201e-09
KEGG_LYSINE_DEGRADATION	KEGG_PEROXISOME	2.1703e-06	2.4809e-08
KEGG_LYSINE_DEGRADATION	KEGG_SYSTEMIC_LUPUS_ERYTHEMATOSUS	9.4112e-10	0.00012583
KEGG_ARGININE_AND_PROLINE_METABOLISM	KEGG_HISTIDINE_METABOLISM	2.3745e-08	2.0321e-09
KEGG_ARGININE_AND_PROLINE_METABOLISM	KEGG_TYROSINE_METABOLISM	0	1.3578e-11
KEGG_ARGININE_AND_PROLINE_METABOLISM	KEGG_PHENYLALANINE_METABOLISM	9.0705e-14	1.7765e-10
KEGG_ARGININE_AND_PROLINE_METABOLISM	KEGG_TRYPTOPHAN_METABOLISM	4.1567e-10	2.9333e-05
KEGG_ARGININE_AND_PROLINE_METABOLISM	KEGG_BETA_ALANINE_METABOLISM	2.7674e-09	0
KEGG_ARGININE_AND_PROLINE_METABOLISM	KEGG_TAURINE_AND_HYPOTAURINE_METABOLISM	3.5598e-10	0
KEGG_ARGININE_AND_PROLINE_METABOLISM	KEGG_SELENOAMINO_ACID_METABOLISM	8.9491e-06	1.4788e-09
KEGG_ARGININE_AND_PROLINE_METABOLISM	KEGG_GLUTATHIONE_METABOLISM	8.1075e-07	4.4409e-16
KEGG_ARGININE_AND_PROLINE_METABOLISM	KEGG_PYRUVATE_METABOLISM	2.2204e-16	0.00033524
KEGG_ARGININE_AND_PROLINE_METABOLISM	KEGG_GLYOXYLATE_AND_DICARBOXYLATE_METABOLISM	6.4983e-07	3.3803e-07
KEGG_ARGININE_AND_PROLINE_METABOLISM	KEGG_BUTANOATE_METABOLISM	1.5225e-06	2.4377e-10
KEGG_ARGININE_AND_PROLINE_METABOLISM	KEGG_ONE_CARBON_POOL_BY_FOLATE	0.00084132	1.3277e-07
KEGG_ARGININE_AND_PROLINE_METABOLISM	KEGG_RETINOL_METABOLISM	2.7016e-07	1.3277e-07
KEGG_ARGININE_AND_PROLINE_METABOLISM	KEGG_NITROGEN_METABOLISM	4.7022e-06	6.9959e-08
KEGG_ARGININE_AND_PROLINE_METABOLISM	KEGG_METABOLISM_OF_XENOBIOTICS_BY_CYTOCHROME_P450	5.8173e-07	1.3277e-07
KEGG_ARGININE_AND_PROLINE_METABOLISM	KEGG_DRUG_METABOLISM_CYTOCHROME_P450	3.0401e-09	2.1407e-06
KEGG_HISTIDINE_METABOLISM	KEGG_TYROSINE_METABOLISM	0	1.6861e-11
KEGG_HISTIDINE_METABOLISM	KEGG_PHENYLALANINE_METABOLISM	2.4794e-12	4.1824e-10
KEGG_HISTIDINE_METABOLISM	KEGG_TRYPTOPHAN_METABOLISM	1.5543e-15	1.5729e-05
KEGG_HISTIDINE_METABOLISM	KEGG_BETA_ALANINE_METABOLISM	2.4514e-13	1.6861e-11
KEGG_HISTIDINE_METABOLISM	KEGG_TAURINE_AND_HYPOTAURINE_METABOLISM	0.00010387	1.5745e-07
KEGG_HISTIDINE_METABOLISM	KEGG_GLUTATHIONE_METABOLISM	0	6.772e-07
KEGG_HISTIDINE_METABOLISM	KEGG_PYRUVATE_METABOLISM	9.7637e-08	0.00029017
KEGG_HISTIDINE_METABOLISM	KEGG_PROPANOATE_METABOLISM	1.878e-08	2.3745e-08
KEGG_HISTIDINE_METABOLISM	KEGG_BUTANOATE_METABOLISM	6.6734e-07	5.3956e-10
KEGG_HISTIDINE_METABOLISM	KEGG_RETINOL_METABOLISM	0	6.2172e-15
KEGG_HISTIDINE_METABOLISM	KEGG_METABOLISM_OF_XENOBIOTICS_BY_CYTOCHROME_P450	0	6.9034e-10
KEGG_HISTIDINE_METABOLISM	KEGG_DRUG_METABOLISM_CYTOCHROME_P450	0	6.9034e-10
KEGG_TYROSINE_METABOLISM	KEGG_TRYPTOPHAN_METABOLISM	1.335e-11	0
KEGG_TYROSINE_METABOLISM	KEGG_BETA_ALANINE_METABOLISM	8.9362e-13	0
KEGG_TYROSINE_METABOLISM	KEGG_TAURINE_AND_HYPOTAURINE_METABOLISM	3.0244e-06	3.4984e-05
KEGG_TYROSINE_METABOLISM	KEGG_SELENOAMINO_ACID_METABOLISM	1.0288e-08	2.3958e-06
KEGG_TYROSINE_METABOLISM	KEGG_GLUTATHIONE_METABOLISM	0	0
KEGG_TYROSINE_METABOLISM	KEGG_GLYCEROLIPID_METABOLISM	9.4048e-07	6.7857e-13
KEGG_TYROSINE_METABOLISM	KEGG_PYRUVATE_METABOLISM	0	4.4409e-16
KEGG_TYROSINE_METABOLISM	KEGG_PROPANOATE_METABOLISM	4.4409e-16	0
KEGG_TYROSINE_METABOLISM	KEGG_BUTANOATE_METABOLISM	6.2644e-08	0
KEGG_TYROSINE_METABOLISM	KEGG_RETINOL_METABOLISM	0	1.6831e-08
KEGG_TYROSINE_METABOLISM	KEGG_PORPHYRIN_AND_CHLOROPHYLL_METABOLISM	5.6408e-12	0.00069451
KEGG_TYROSINE_METABOLISM	KEGG_LIMONENE_AND_PINENE_DEGRADATION	3.5598e-10	1.2212e-15
KEGG_TYROSINE_METABOLISM	KEGG_METABOLISM_OF_XENOBIOTICS_BY_CYTOCHROME_P450	0	3.6416e-07
KEGG_TYROSINE_METABOLISM	KEGG_DRUG_METABOLISM_CYTOCHROME_P450	0	1.6831e-08
KEGG_PHENYLALANINE_METABOLISM	KEGG_TRYPTOPHAN_METABOLISM	1.853e-13	5.3579e-10
KEGG_PHENYLALANINE_METABOLISM	KEGG_BETA_ALANINE_METABOLISM	1.7855e-09	7.7929e-12
KEGG_PHENYLALANINE_METABOLISM	KEGG_SELENOAMINO_ACID_METABOLISM	6.6027e-06	2.0646e-05
KEGG_PHENYLALANINE_METABOLISM	KEGG_GLUTATHIONE_METABOLISM	0	5.3579e-10
KEGG_PHENYLALANINE_METABOLISM	KEGG_GLYCEROLIPID_METABOLISM	1.0301e-05	4.1116e-05
KEGG_PHENYLALANINE_METABOLISM	KEGG_PYRUVATE_METABOLISM	0	2.9255e-08
KEGG_PHENYLALANINE_METABOLISM	KEGG_GLYOXYLATE_AND_DICARBOXYLATE_METABOLISM	1.9477e-05	0.0001074
KEGG_PHENYLALANINE_METABOLISM	KEGG_PROPANOATE_METABOLISM	2.2204e-16	7.7929e-12
KEGG_PHENYLALANINE_METABOLISM	KEGG_BUTANOATE_METABOLISM	1.0564e-06	6.0705e-12
KEGG_PHENYLALANINE_METABOLISM	KEGG_RETINOL_METABOLISM	0	2.9255e-08
KEGG_PHENYLALANINE_METABOLISM	KEGG_LIMONENE_AND_PINENE_DEGRADATION	2.8924e-08	4.6918e-06
KEGG_PHENYLALANINE_METABOLISM	KEGG_NITROGEN_METABOLISM	8.953e-05	0.00023418
KEGG_PHENYLALANINE_METABOLISM	KEGG_METABOLISM_OF_XENOBIOTICS_BY_CYTOCHROME_P450	0	4.1116e-05
KEGG_TRYPTOPHAN_METABOLISM	KEGG_BETA_ALANINE_METABOLISM	1.1102e-16	3.7326e-13
KEGG_TRYPTOPHAN_METABOLISM	KEGG_TAURINE_AND_HYPOTAURINE_METABOLISM	0.00015723	2.875e-05
KEGG_TRYPTOPHAN_METABOLISM	KEGG_GLUTATHIONE_METABOLISM	0.00017305	2.5633e-07
KEGG_TRYPTOPHAN_METABOLISM	KEGG_ARACHIDONIC_ACID_METABOLISM	1.5394e-07	7.9007e-05
KEGG_TRYPTOPHAN_METABOLISM	KEGG_ALPHA_LINOLENIC_ACID_METABOLISM	3.2257e-05	2.5015e-09
KEGG_TRYPTOPHAN_METABOLISM	KEGG_PYRUVATE_METABOLISM	1.335e-11	1.1171e-08
KEGG_TRYPTOPHAN_METABOLISM	KEGG_PROPANOATE_METABOLISM	1.0943e-12	4.1567e-10
KEGG_TRYPTOPHAN_METABOLISM	KEGG_BUTANOATE_METABOLISM	3.3307e-14	4.1449e-06
KEGG_TRYPTOPHAN_METABOLISM	KEGG_RETINOL_METABOLISM	1.7764e-15	1.1171e-08
KEGG_TRYPTOPHAN_METABOLISM	KEGG_TERPENOID_BACKBONE_BIOSYNTHESIS	0.00057223	1.6741e-05
KEGG_TRYPTOPHAN_METABOLISM	KEGG_METABOLISM_OF_XENOBIOTICS_BY_CYTOCHROME_P450	0	4.1567e-10
KEGG_TRYPTOPHAN_METABOLISM	KEGG_DRUG_METABOLISM_CYTOCHROME_P450	0	3.7326e-13
KEGG_TRYPTOPHAN_METABOLISM	KEGG_BIOSYNTHESIS_OF_UNSATURATED_FATTY_ACIDS	9.4944e-05	1.1396e-10
KEGG_TRYPTOPHAN_METABOLISM	KEGG_PEROXISOME	2.1703e-06	4.1567e-10
KEGG_BETA_ALANINE_METABOLISM	KEGG_TAURINE_AND_HYPOTAURINE_METABOLISM	3.9559e-08	4.0073e-10
KEGG_BETA_ALANINE_METABOLISM	KEGG_ALPHA_LINOLENIC_ACID_METABOLISM	0.00084132	4.5742e-05
KEGG_BETA_ALANINE_METABOLISM	KEGG_PYRUVATE_METABOLISM	4.1567e-10	2.7674e-09
KEGG_BETA_ALANINE_METABOLISM	KEGG_PROPANOATE_METABOLISM	4.5925e-11	3.713e-06
KEGG_BETA_ALANINE_METABOLISM	KEGG_BUTANOATE_METABOLISM	1.5225e-06	2.2308e-09
KEGG_BETA_ALANINE_METABOLISM	KEGG_RETINOL_METABOLISM	3.7903e-11	1.1337e-07
KEGG_BETA_ALANINE_METABOLISM	KEGG_TERPENOID_BACKBONE_BIOSYNTHESIS	0.00057223	1.7769e-08
KEGG_BETA_ALANINE_METABOLISM	KEGG_NITROGEN_METABOLISM	1.52e-07	0.0004334
KEGG_BETA_ALANINE_METABOLISM	KEGG_METABOLISM_OF_XENOBIOTICS_BY_CYTOCHROME_P450	5.2386e-12	8.9362e-13
KEGG_BETA_ALANINE_METABOLISM	KEGG_DRUG_METABOLISM_CYTOCHROME_P450	0	8.9362e-13
KEGG_BETA_ALANINE_METABOLISM	KEGG_BIOSYNTHESIS_OF_UNSATURATED_FATTY_ACIDS	3.713e-06	2.2125e-07
KEGG_BETA_ALANINE_METABOLISM	KEGG_PEROXISOME	1.2255e-08	9.4944e-05
KEGG_BETA_ALANINE_METABOLISM	KEGG_PROXIMAL_TUBULE_BICARBONATE_RECLAMATION	4.7022e-06	0.00021267
KEGG_TAURINE_AND_HYPOTAURINE_METABOLISM	KEGG_PROPANOATE_METABOLISM	2.6437e-07	0.00015723
KEGG_TAURINE_AND_HYPOTAURINE_METABOLISM	KEGG_BUTANOATE_METABOLISM	3.1055e-07	3.3911e-08
KEGG_TAURINE_AND_HYPOTAURINE_METABOLISM	KEGG_LIMONENE_AND_PINENE_DEGRADATION	7.2825e-08	3.0762e-05
KEGG_TAURINE_AND_HYPOTAURINE_METABOLISM	KEGG_NITROGEN_METABOLISM	5.0494e-12	4.1113e-07
KEGG_TAURINE_AND_HYPOTAURINE_METABOLISM	KEGG_METABOLISM_OF_XENOBIOTICS_BY_CYTOCHROME_P450	7.8043e-12	3.9559e-08
KEGG_TAURINE_AND_HYPOTAURINE_METABOLISM	KEGG_DRUG_METABOLISM_CYTOCHROME_P450	1.0373e-11	3.9559e-08
KEGG_TAURINE_AND_HYPOTAURINE_METABOLISM	KEGG_PROXIMAL_TUBULE_BICARBONATE_RECLAMATION	4.5503e-08	1.7346e-05
KEGG_SELENOAMINO_ACID_METABOLISM	KEGG_ONE_CARBON_POOL_BY_FOLATE	3.8098e-07	0.00018744
KEGG_SELENOAMINO_ACID_METABOLISM	KEGG_NITROGEN_METABOLISM	5.3219e-08	7.6393e-07
KEGG_SELENOAMINO_ACID_METABOLISM	KEGG_METABOLISM_OF_XENOBIOTICS_BY_CYTOCHROME_P450	8.1717e-09	8.9491e-06
KEGG_SELENOAMINO_ACID_METABOLISM	KEGG_DRUG_METABOLISM_CYTOCHROME_P450	1.0764e-08	8.9491e-06
KEGG_GLUTATHIONE_METABOLISM	KEGG_ARACHIDONIC_ACID_METABOLISM	1.6816e-11	0
KEGG_GLUTATHIONE_METABOLISM	KEGG_LINOLEIC_ACID_METABOLISM	0	0
KEGG_GLUTATHIONE_METABOLISM	KEGG_RETINOL_METABOLISM	0	0
KEGG_GLUTATHIONE_METABOLISM	KEGG_METABOLISM_OF_XENOBIOTICS_BY_CYTOCHROME_P450	0	2.2204e-15
KEGG_GLUTATHIONE_METABOLISM	KEGG_DRUG_METABOLISM_CYTOCHROME_P450	0	2.2204e-15
KEGG_GLUTATHIONE_METABOLISM	KEGG_DRUG_METABOLISM_OTHER_ENZYMES	1.4718e-05	0.00017305
KEGG_STARCH_AND_SUCROSE_METABOLISM	KEGG_AMINO_SUGAR_AND_NUCLEOTIDE_SUGAR_METABOLISM	3.3307e-14	0
KEGG_STARCH_AND_SUCROSE_METABOLISM	KEGG_ARACHIDONIC_ACID_METABOLISM	2.4304e-06	6.0273e-08
KEGG_STARCH_AND_SUCROSE_METABOLISM	KEGG_LINOLEIC_ACID_METABOLISM	1.3761e-08	0
KEGG_STARCH_AND_SUCROSE_METABOLISM	KEGG_RIBOFLAVIN_METABOLISM	2.4882e-05	4.8081e-10
KEGG_STARCH_AND_SUCROSE_METABOLISM	KEGG_NICOTINATE_AND_NICOTINAMIDE_METABOLISM	2.3058e-12	1.4039e-05
KEGG_STARCH_AND_SUCROSE_METABOLISM	KEGG_SULFUR_METABOLISM	0.00036563	0
KEGG_N_GLYCAN_BIOSYNTHESIS	KEGG_GLYCOSYLPHOSPHATIDYLINOSITOL_GPI_ANCHOR_BIOSYNTHESIS	1.8052e-10	1.8874e-15
KEGG_N_GLYCAN_BIOSYNTHESIS	KEGG_GLYCOSPHINGOLIPID_BIOSYNTHESIS_LACTO_AND_NEOLACTO_SERIES	1.0288e-08	0.00017532
KEGG_OTHER_GLYCAN_DEGRADATION	KEGG_SPHINGOLIPID_METABOLISM	0	0.00027679
KEGG_OTHER_GLYCAN_DEGRADATION	KEGG_GLYCOSPHINGOLIPID_BIOSYNTHESIS_LACTO_AND_NEOLACTO_SERIES	0.00022095	0.00068913
KEGG_O_GLYCAN_BIOSYNTHESIS	KEGG_GLYCOSAMINOGLYCAN_BIOSYNTHESIS_KERATAN_SULFATE	1.1148e-05	5.459e-13
KEGG_O_GLYCAN_BIOSYNTHESIS	KEGG_GLYCOSPHINGOLIPID_BIOSYNTHESIS_LACTO_AND_NEOLACTO_SERIES	6.5481e-13	6.2959e-11
KEGG_O_GLYCAN_BIOSYNTHESIS	KEGG_GLYCOSPHINGOLIPID_BIOSYNTHESIS_GLOBO_SERIES	6.6578e-08	5.9036e-11
KEGG_O_GLYCAN_BIOSYNTHESIS	KEGG_GLYCOSPHINGOLIPID_BIOSYNTHESIS_GANGLIO_SERIES	6.5503e-15	5.9036e-11
KEGG_AMINO_SUGAR_AND_NUCLEOTIDE_SUGAR_METABOLISM	KEGG_GLYCOSAMINOGLYCAN_DEGRADATION	3.5924e-08	8.9895e-13
KEGG_AMINO_SUGAR_AND_NUCLEOTIDE_SUGAR_METABOLISM	KEGG_GLYCOSPHINGOLIPID_BIOSYNTHESIS_GLOBO_SERIES	0.00030624	1.7588e-06
KEGG_AMINO_SUGAR_AND_NUCLEOTIDE_SUGAR_METABOLISM	KEGG_GLYCOSPHINGOLIPID_BIOSYNTHESIS_GANGLIO_SERIES	0.00038009	2.9943e-13
KEGG_AMINO_SUGAR_AND_NUCLEOTIDE_SUGAR_METABOLISM	KEGG_PYRUVATE_METABOLISM	2.1892e-06	0.00012583
KEGG_AMINO_SUGAR_AND_NUCLEOTIDE_SUGAR_METABOLISM	KEGG_RIBOFLAVIN_METABOLISM	0.0004645	2.1859e-05
KEGG_AMINO_SUGAR_AND_NUCLEOTIDE_SUGAR_METABOLISM	KEGG_LYSOSOME	2.5327e-06	8.7798e-06
KEGG_GLYCOSAMINOGLYCAN_DEGRADATION	KEGG_SPHINGOLIPID_METABOLISM	4.0102e-05	1.236e-08
KEGG_GLYCOSAMINOGLYCAN_DEGRADATION	KEGG_GLYCOSPHINGOLIPID_BIOSYNTHESIS_GLOBO_SERIES	6.6453e-07	3.9845e-10
KEGG_GLYCOSAMINOGLYCAN_DEGRADATION	KEGG_GLYCOSPHINGOLIPID_BIOSYNTHESIS_GANGLIO_SERIES	6.0558e-05	3.9845e-10
KEGG_GLYCOSAMINOGLYCAN_DEGRADATION	KEGG_ECM_RECEPTOR_INTERACTION	3.9976e-10	2.8949e-06
KEGG_GLYCOSAMINOGLYCAN_DEGRADATION	KEGG_CELL_ADHESION_MOLECULES_CAMS	0.0006267	7.8356e-05
KEGG_GLYCOSAMINOGLYCAN_BIOSYNTHESIS_CHONDROITIN_SULFATE	KEGG_SULFUR_METABOLISM	8.37e-09	4.4409e-16
KEGG_GLYCOSAMINOGLYCAN_BIOSYNTHESIS_CHONDROITIN_SULFATE	KEGG_CELL_ADHESION_MOLECULES_CAMS	0.00012165	9.4944e-05
KEGG_GLYCOSAMINOGLYCAN_BIOSYNTHESIS_KERATAN_SULFATE	KEGG_GLYCOSPHINGOLIPID_BIOSYNTHESIS_LACTO_AND_NEOLACTO_SERIES	0	1.6971e-10
KEGG_GLYCOSAMINOGLYCAN_BIOSYNTHESIS_KERATAN_SULFATE	KEGG_GLYCOSPHINGOLIPID_BIOSYNTHESIS_GLOBO_SERIES	1.9382e-11	4.3093e-05
KEGG_GLYCOSAMINOGLYCAN_BIOSYNTHESIS_KERATAN_SULFATE	KEGG_GLYCOSPHINGOLIPID_BIOSYNTHESIS_GANGLIO_SERIES	6.6613e-16	4.3093e-05
KEGG_GLYCOSAMINOGLYCAN_BIOSYNTHESIS_HEPARAN_SULFATE	KEGG_ECM_RECEPTOR_INTERACTION	1.0164e-08	5.4089e-12
KEGG_GLYCOSAMINOGLYCAN_BIOSYNTHESIS_HEPARAN_SULFATE	KEGG_CELL_ADHESION_MOLECULES_CAMS	1.5478e-07	3.3731e-07
KEGG_GLYCEROLIPID_METABOLISM	KEGG_GLYCEROPHOSPHOLIPID_METABOLISM	6.6391e-14	5.0901e-08
KEGG_GLYCEROLIPID_METABOLISM	KEGG_ETHER_LIPID_METABOLISM	3.9276e-08	0
KEGG_GLYCEROLIPID_METABOLISM	KEGG_SPHINGOLIPID_METABOLISM	3.1086e-15	4.0999e-09
KEGG_GLYCEROLIPID_METABOLISM	KEGG_RETINOL_METABOLISM	5.5844e-14	0
KEGG_GLYCEROLIPID_METABOLISM	KEGG_METABOLISM_OF_XENOBIOTICS_BY_CYTOCHROME_P450	5.8173e-07	9.4048e-07
KEGG_GLYCEROLIPID_METABOLISM	KEGG_DRUG_METABOLISM_CYTOCHROME_P450	5.0591e-08	9.4048e-07
KEGG_INOSITOL_PHOSPHATE_METABOLISM	KEGG_GLYCEROPHOSPHOLIPID_METABOLISM	9.4342e-09	4.9383e-13
KEGG_INOSITOL_PHOSPHATE_METABOLISM	KEGG_RIBOFLAVIN_METABOLISM	6.4983e-07	4.4977e-08
KEGG_INOSITOL_PHOSPHATE_METABOLISM	KEGG_PHOSPHATIDYLINOSITOL_SIGNALING_SYSTEM	1.1102e-16	0.00033524
KEGG_INOSITOL_PHOSPHATE_METABOLISM	KEGG_MTOR_SIGNALING_PATHWAY	4.176e-09	7.0991e-09
KEGG_INOSITOL_PHOSPHATE_METABOLISM	KEGG_TYPE_II_DIABETES_MELLITUS	6.9638e-07	2.1407e-06
KEGG_INOSITOL_PHOSPHATE_METABOLISM	KEGG_ALDOSTERONE_REGULATED_SODIUM_REABSORPTION	1.6831e-08	7.0991e-09
KEGG_GLYCEROPHOSPHOLIPID_METABOLISM	KEGG_ETHER_LIPID_METABOLISM	1.2455e-09	0
KEGG_GLYCEROPHOSPHOLIPID_METABOLISM	KEGG_ARACHIDONIC_ACID_METABOLISM	0	5.7197e-10
KEGG_GLYCEROPHOSPHOLIPID_METABOLISM	KEGG_LINOLEIC_ACID_METABOLISM	0	5.7197e-10
KEGG_GLYCEROPHOSPHOLIPID_METABOLISM	KEGG_SPHINGOLIPID_METABOLISM	0	8.4463e-09
KEGG_GLYCEROPHOSPHOLIPID_METABOLISM	KEGG_RETINOL_METABOLISM	0	3.0981e-11
KEGG_GLYCEROPHOSPHOLIPID_METABOLISM	KEGG_METABOLISM_OF_XENOBIOTICS_BY_CYTOCHROME_P450	5.2386e-12	9.4342e-09
KEGG_GLYCEROPHOSPHOLIPID_METABOLISM	KEGG_DRUG_METABOLISM_CYTOCHROME_P450	7.6571e-12	1.3797e-07
KEGG_GLYCEROPHOSPHOLIPID_METABOLISM	KEGG_DRUG_METABOLISM_OTHER_ENZYMES	0.00019146	0.00018903
KEGG_GLYCEROPHOSPHOLIPID_METABOLISM	KEGG_CALCIUM_SIGNALING_PATHWAY	4.4166e-06	1.9782e-05
KEGG_GLYCEROPHOSPHOLIPID_METABOLISM	KEGG_PHOSPHATIDYLINOSITOL_SIGNALING_SYSTEM	3.6452e-11	0.00018903
KEGG_ETHER_LIPID_METABOLISM	KEGG_ARACHIDONIC_ACID_METABOLISM	0	2.2204e-16
KEGG_ETHER_LIPID_METABOLISM	KEGG_LINOLEIC_ACID_METABOLISM	2.3315e-15	2.2204e-16
KEGG_ETHER_LIPID_METABOLISM	KEGG_SPHINGOLIPID_METABOLISM	0	0.00011201
KEGG_ETHER_LIPID_METABOLISM	KEGG_RETINOL_METABOLISM	5.5844e-14	3.3316e-11
KEGG_ETHER_LIPID_METABOLISM	KEGG_METABOLISM_OF_XENOBIOTICS_BY_CYTOCHROME_P450	2.2356e-09	7.5939e-13
KEGG_ETHER_LIPID_METABOLISM	KEGG_DRUG_METABOLISM_CYTOCHROME_P450	3.0401e-09	3.3316e-11
KEGG_ETHER_LIPID_METABOLISM	KEGG_DRUG_METABOLISM_OTHER_ENZYMES	0.00019146	1.0307e-06
KEGG_ARACHIDONIC_ACID_METABOLISM	KEGG_LINOLEIC_ACID_METABOLISM	4.2976e-07	0
KEGG_ARACHIDONIC_ACID_METABOLISM	KEGG_RETINOL_METABOLISM	0	0
KEGG_ARACHIDONIC_ACID_METABOLISM	KEGG_PORPHYRIN_AND_CHLOROPHYLL_METABOLISM	5.7663e-09	2.1713e-09
KEGG_ARACHIDONIC_ACID_METABOLISM	KEGG_METABOLISM_OF_XENOBIOTICS_BY_CYTOCHROME_P450	0	0
KEGG_ARACHIDONIC_ACID_METABOLISM	KEGG_DRUG_METABOLISM_CYTOCHROME_P450	0	0
KEGG_ARACHIDONIC_ACID_METABOLISM	KEGG_DRUG_METABOLISM_OTHER_ENZYMES	2.9976e-15	6.6613e-16
KEGG_ARACHIDONIC_ACID_METABOLISM	KEGG_RENIN_ANGIOTENSIN_SYSTEM	0.00084132	0.0003655
KEGG_LINOLEIC_ACID_METABOLISM	KEGG_RETINOL_METABOLISM	0	1.4988e-13
KEGG_LINOLEIC_ACID_METABOLISM	KEGG_PORPHYRIN_AND_CHLOROPHYLL_METABOLISM	0	4.4409e-16
KEGG_LINOLEIC_ACID_METABOLISM	KEGG_SULFUR_METABOLISM	0.00036563	1.9799e-07
KEGG_LINOLEIC_ACID_METABOLISM	KEGG_METABOLISM_OF_XENOBIOTICS_BY_CYTOCHROME_P450	0	2.3315e-15
KEGG_LINOLEIC_ACID_METABOLISM	KEGG_DRUG_METABOLISM_CYTOCHROME_P450	0	1.4988e-13
KEGG_LINOLEIC_ACID_METABOLISM	KEGG_DRUG_METABOLISM_OTHER_ENZYMES	0	0
KEGG_ALPHA_LINOLENIC_ACID_METABOLISM	KEGG_PROPANOATE_METABOLISM	4.155e-07	0.00084132
KEGG_ALPHA_LINOLENIC_ACID_METABOLISM	KEGG_BUTANOATE_METABOLISM	5.0406e-07	0.00076986
KEGG_ALPHA_LINOLENIC_ACID_METABOLISM	KEGG_RETINOL_METABOLISM	4.5519e-15	4.3696e-12
KEGG_ALPHA_LINOLENIC_ACID_METABOLISM	KEGG_TERPENOID_BACKBONE_BIOSYNTHESIS	0.00033082	3.678e-05
KEGG_ALPHA_LINOLENIC_ACID_METABOLISM	KEGG_LIMONENE_AND_PINENE_DEGRADATION	1.4305e-06	0.00016873
KEGG_ALPHA_LINOLENIC_ACID_METABOLISM	KEGG_METABOLISM_OF_XENOBIOTICS_BY_CYTOCHROME_P450	5.3091e-13	3.3307e-16
KEGG_ALPHA_LINOLENIC_ACID_METABOLISM	KEGG_DRUG_METABOLISM_CYTOCHROME_P450	7.7882e-13	4.5741e-14
KEGG_ALPHA_LINOLENIC_ACID_METABOLISM	KEGG_DRUG_METABOLISM_OTHER_ENZYMES	7.9084e-05	1.9682e-08
KEGG_SPHINGOLIPID_METABOLISM	KEGG_GLYCOSPHINGOLIPID_BIOSYNTHESIS_GLOBO_SERIES	3.9608e-06	2.5543e-05
KEGG_SPHINGOLIPID_METABOLISM	KEGG_GLYCOSPHINGOLIPID_BIOSYNTHESIS_GANGLIO_SERIES	5.3676e-06	2.5543e-05
KEGG_SPHINGOLIPID_METABOLISM	KEGG_LYSOSOME	5.6244e-07	0
KEGG_GLYCOSPHINGOLIPID_BIOSYNTHESIS_LACTO_AND_NEOLACTO_SERIES	KEGG_GLYCOSPHINGOLIPID_BIOSYNTHESIS_GLOBO_SERIES	2.7876e-08	1.8208e-13
KEGG_GLYCOSPHINGOLIPID_BIOSYNTHESIS_LACTO_AND_NEOLACTO_SERIES	KEGG_GLYCOSPHINGOLIPID_BIOSYNTHESIS_GANGLIO_SERIES	1.2212e-15	0
KEGG_GLYCOSPHINGOLIPID_BIOSYNTHESIS_GLOBO_SERIES	KEGG_GLYCOSPHINGOLIPID_BIOSYNTHESIS_GANGLIO_SERIES	0	2.2595e-11
KEGG_PYRUVATE_METABOLISM	KEGG_GLYOXYLATE_AND_DICARBOXYLATE_METABOLISM	1.2852e-08	0
KEGG_PYRUVATE_METABOLISM	KEGG_PROPANOATE_METABOLISM	2.2427e-14	2.2204e-16
KEGG_PYRUVATE_METABOLISM	KEGG_BUTANOATE_METABOLISM	3.3307e-14	0
KEGG_PYRUVATE_METABOLISM	KEGG_RETINOL_METABOLISM	3.9384e-06	4.9509e-06
KEGG_PYRUVATE_METABOLISM	KEGG_METABOLISM_OF_XENOBIOTICS_BY_CYTOCHROME_P450	3.8532e-08	1.1171e-08
KEGG_PYRUVATE_METABOLISM	KEGG_DRUG_METABOLISM_CYTOCHROME_P450	3.0401e-09	1.1171e-08
KEGG_PYRUVATE_METABOLISM	KEGG_PEROXISOME	1.2255e-08	7.9007e-05
KEGG_GLYOXYLATE_AND_DICARBOXYLATE_METABOLISM	KEGG_NITROGEN_METABOLISM	5.6767e-06	5.3473e-08
KEGG_GLYOXYLATE_AND_DICARBOXYLATE_METABOLISM	KEGG_PEROXISOME	0.00070387	6.4983e-07
KEGG_GLYOXYLATE_AND_DICARBOXYLATE_METABOLISM	KEGG_PROXIMAL_TUBULE_BICARBONATE_RECLAMATION	1.0483e-07	7.912e-05
KEGG_PROPANOATE_METABOLISM	KEGG_BUTANOATE_METABOLISM	0	2.2204e-16
KEGG_PROPANOATE_METABOLISM	KEGG_RETINOL_METABOLISM	2.7016e-07	1.2571e-06
KEGG_PROPANOATE_METABOLISM	KEGG_TERPENOID_BACKBONE_BIOSYNTHESIS	0.00057223	1.9984e-15
KEGG_PROPANOATE_METABOLISM	KEGG_METABOLISM_OF_XENOBIOTICS_BY_CYTOCHROME_P450	1.1466e-10	4.5925e-11
KEGG_PROPANOATE_METABOLISM	KEGG_DRUG_METABOLISM_CYTOCHROME_P450	3.2541e-13	4.5925e-11
KEGG_PROPANOATE_METABOLISM	KEGG_BIOSYNTHESIS_OF_UNSATURATED_FATTY_ACIDS	9.4944e-05	2.4025e-13
KEGG_PROPANOATE_METABOLISM	KEGG_PPAR_SIGNALING_PATHWAY	2.2514e-10	1.2571e-06
KEGG_PROPANOATE_METABOLISM	KEGG_PEROXISOME	2.1703e-06	4.9813e-08
KEGG_BUTANOATE_METABOLISM	KEGG_RETINOL_METABOLISM	1.2217e-08	1.5225e-06
KEGG_BUTANOATE_METABOLISM	KEGG_METABOLISM_OF_XENOBIOTICS_BY_CYTOCHROME_P450	3.615e-12	6.2644e-08
KEGG_BUTANOATE_METABOLISM	KEGG_DRUG_METABOLISM_CYTOCHROME_P450	7.9936e-15	6.2644e-08
KEGG_BUTANOATE_METABOLISM	KEGG_BIOSYNTHESIS_OF_UNSATURATED_FATTY_ACIDS	3.1937e-06	4.3299e-15
KEGG_BUTANOATE_METABOLISM	KEGG_PEROXISOME	1.721e-06	0
KEGG_BUTANOATE_METABOLISM	KEGG_MATURITY_ONSET_DIABETES_OF_THE_YOUNG	0.0001012	0.00048297
KEGG_BUTANOATE_METABOLISM	KEGG_PROXIMAL_TUBULE_BICARBONATE_RECLAMATION	4.0457e-06	0.00072266
KEGG_ONE_CARBON_POOL_BY_FOLATE	KEGG_NICOTINATE_AND_NICOTINAMIDE_METABOLISM	5.5137e-09	0.0001602
KEGG_ONE_CARBON_POOL_BY_FOLATE	KEGG_FOLATE_BIOSYNTHESIS	0.00021443	0
KEGG_ONE_CARBON_POOL_BY_FOLATE	KEGG_NITROGEN_METABOLISM	1.52e-07	0
KEGG_RIBOFLAVIN_METABOLISM	KEGG_NICOTINATE_AND_NICOTINAMIDE_METABOLISM	1.1102e-16	0.00013253
KEGG_RIBOFLAVIN_METABOLISM	KEGG_PHOSPHATIDYLINOSITOL_SIGNALING_SYSTEM	3.5864e-07	2.4882e-05
KEGG_NICOTINATE_AND_NICOTINAMIDE_METABOLISM	KEGG_DRUG_METABOLISM_OTHER_ENZYMES	0	5.5137e-09
KEGG_PANTOTHENATE_AND_COA_BIOSYNTHESIS	KEGG_SULFUR_METABOLISM	0.00095819	6.5126e-05
KEGG_PANTOTHENATE_AND_COA_BIOSYNTHESIS	KEGG_AMINOACYL_TRNA_BIOSYNTHESIS	1.2833e-05	6.2674e-06
KEGG_RETINOL_METABOLISM	KEGG_LIMONENE_AND_PINENE_DEGRADATION	3.5598e-10	1.1108e-10
KEGG_RETINOL_METABOLISM	KEGG_SULFUR_METABOLISM	0.00036563	0
KEGG_RETINOL_METABOLISM	KEGG_METABOLISM_OF_XENOBIOTICS_BY_CYTOCHROME_P450	0	5.5844e-14
KEGG_RETINOL_METABOLISM	KEGG_DRUG_METABOLISM_CYTOCHROME_P450	0	1.5389e-12
KEGG_RETINOL_METABOLISM	KEGG_DRUG_METABOLISM_OTHER_ENZYMES	9.4048e-07	5.5844e-14
KEGG_TERPENOID_BACKBONE_BIOSYNTHESIS	KEGG_BIOSYNTHESIS_OF_UNSATURATED_FATTY_ACIDS	1.7769e-08	2.6109e-08
KEGG_TERPENOID_BACKBONE_BIOSYNTHESIS	KEGG_PEROXISOME	1.5503e-08	8.106e-09
KEGG_LIMONENE_AND_PINENE_DEGRADATION	KEGG_METABOLISM_OF_XENOBIOTICS_BY_CYTOCHROME_P450	7.6258e-09	3.5598e-10
KEGG_LIMONENE_AND_PINENE_DEGRADATION	KEGG_DRUG_METABOLISM_CYTOCHROME_P450	1.1732e-11	3.5598e-10
KEGG_LIMONENE_AND_PINENE_DEGRADATION	KEGG_BIOSYNTHESIS_OF_UNSATURATED_FATTY_ACIDS	1.0999e-05	2.9188e-05
KEGG_LIMONENE_AND_PINENE_DEGRADATION	KEGG_PEROXISOME	9.899e-06	0.00015723
KEGG_SULFUR_METABOLISM	KEGG_METABOLISM_OF_XENOBIOTICS_BY_CYTOCHROME_P450	0	0.00036563
KEGG_SULFUR_METABOLISM	KEGG_DRUG_METABOLISM_CYTOCHROME_P450	0	0.00036563
KEGG_SULFUR_METABOLISM	KEGG_DRUG_METABOLISM_OTHER_ENZYMES	0	0.00036563
KEGG_METABOLISM_OF_XENOBIOTICS_BY_CYTOCHROME_P450	KEGG_DRUG_METABOLISM_CYTOCHROME_P450	1.616e-10	5.8173e-07
KEGG_METABOLISM_OF_XENOBIOTICS_BY_CYTOCHROME_P450	KEGG_DRUG_METABOLISM_OTHER_ENZYMES	9.5642e-11	2.2204e-16
KEGG_DRUG_METABOLISM_CYTOCHROME_P450	KEGG_DRUG_METABOLISM_OTHER_ENZYMES	5.0901e-08	0
KEGG_BIOSYNTHESIS_OF_UNSATURATED_FATTY_ACIDS	KEGG_PPAR_SIGNALING_PATHWAY	0	9.4944e-05
KEGG_BIOSYNTHESIS_OF_UNSATURATED_FATTY_ACIDS	KEGG_PEROXISOME	9.992e-16	9.4944e-05
KEGG_BIOSYNTHESIS_OF_UNSATURATED_FATTY_ACIDS	KEGG_ADIPOCYTOKINE_SIGNALING_PATHWAY	8.4601e-09	9.4944e-05
KEGG_RIBOSOME	KEGG_PROTEIN_EXPORT	0	0
KEGG_RNA_POLYMERASE	KEGG_BASAL_TRANSCRIPTION_FACTORS	0	0
KEGG_BASAL_TRANSCRIPTION_FACTORS	KEGG_HUNTINGTONS_DISEASE	3.742e-06	0.00054267
KEGG_DNA_REPLICATION	KEGG_BASE_EXCISION_REPAIR	6.2644e-08	0
KEGG_DNA_REPLICATION	KEGG_MISMATCH_REPAIR	1.52e-07	0
KEGG_PPAR_SIGNALING_PATHWAY	KEGG_PEROXISOME	1.2255e-08	9.2867e-07
KEGG_PPAR_SIGNALING_PATHWAY	KEGG_ADIPOCYTOKINE_SIGNALING_PATHWAY	0.00091218	1.1049e-11
KEGG_PPAR_SIGNALING_PATHWAY	KEGG_MATURITY_ONSET_DIABETES_OF_THE_YOUNG	0.00011394	6.5821e-08
KEGG_BASE_EXCISION_REPAIR	KEGG_NUCLEOTIDE_EXCISION_REPAIR	3.7654e-11	2.1519e-09
KEGG_BASE_EXCISION_REPAIR	KEGG_MISMATCH_REPAIR	0	6.6613e-16
KEGG_BASE_EXCISION_REPAIR	KEGG_NON_HOMOLOGOUS_END_JOINING	1.9668e-07	6.2564e-11
KEGG_BASE_EXCISION_REPAIR	KEGG_CELL_CYCLE	1.0945e-08	0.00048297
KEGG_MISMATCH_REPAIR	KEGG_HOMOLOGOUS_RECOMBINATION	1.0288e-08	0
KEGG_MISMATCH_REPAIR	KEGG_NON_HOMOLOGOUS_END_JOINING	1.0033e-05	0
KEGG_HOMOLOGOUS_RECOMBINATION	KEGG_NON_HOMOLOGOUS_END_JOINING	1.9668e-07	1.4433e-15
KEGG_MTOR_SIGNALING_PATHWAY	KEGG_ADIPOCYTOKINE_SIGNALING_PATHWAY	0.00010073	0.00025574
KEGG_HEDGEHOG_SIGNALING_PATHWAY	KEGG_CIRCADIAN_RHYTHM_MAMMAL	0.00036563	0.00016523
KEGG_HEDGEHOG_SIGNALING_PATHWAY	KEGG_BASAL_CELL_CARCINOMA	4.9383e-13	0.00033524
KEGG_COMPLEMENT_AND_COAGULATION_CASCADES	KEGG_RENIN_ANGIOTENSIN_SYSTEM	1.9682e-08	0.00011883
KEGG_JAK_STAT_SIGNALING_PATHWAY	KEGG_ALLOGRAFT_REJECTION	0.0007531	0.0003451
KEGG_JAK_STAT_SIGNALING_PATHWAY	KEGG_GRAFT_VERSUS_HOST_DISEASE	3.0627e-07	8.8769e-06
KEGG_HEMATOPOIETIC_CELL_LINEAGE	KEGG_INTESTINAL_IMMUNE_NETWORK_FOR_IGA_PRODUCTION	1.4718e-05	2.926e-09
KEGG_HEMATOPOIETIC_CELL_LINEAGE	KEGG_TYPE_I_DIABETES_MELLITUS	7.6518e-06	5.0407e-07
KEGG_HEMATOPOIETIC_CELL_LINEAGE	KEGG_LEISHMANIA_INFECTION	1.5092e-05	0.00042527
KEGG_HEMATOPOIETIC_CELL_LINEAGE	KEGG_ASTHMA	8.3883e-07	5.0407e-07
KEGG_HEMATOPOIETIC_CELL_LINEAGE	KEGG_AUTOIMMUNE_THYROID_DISEASE	2.3546e-05	0.00042527
KEGG_HEMATOPOIETIC_CELL_LINEAGE	KEGG_SYSTEMIC_LUPUS_ERYTHEMATOSUS	0.00045592	0.00042527
KEGG_HEMATOPOIETIC_CELL_LINEAGE	KEGG_ALLOGRAFT_REJECTION	3.0815e-06	4.0732e-08
KEGG_HEMATOPOIETIC_CELL_LINEAGE	KEGG_GRAFT_VERSUS_HOST_DISEASE	5.7471e-06	2.926e-09
KEGG_T_CELL_RECEPTOR_SIGNALING_PATHWAY	KEGG_TYPE_I_DIABETES_MELLITUS	0.00011253	3.1633e-06
KEGG_T_CELL_RECEPTOR_SIGNALING_PATHWAY	KEGG_ASTHMA	0.00033194	0
KEGG_T_CELL_RECEPTOR_SIGNALING_PATHWAY	KEGG_AUTOIMMUNE_THYROID_DISEASE	0.00028044	2.9666e-08
KEGG_T_CELL_RECEPTOR_SIGNALING_PATHWAY	KEGG_ALLOGRAFT_REJECTION	5.3757e-05	2.4379e-09
KEGG_T_CELL_RECEPTOR_SIGNALING_PATHWAY	KEGG_GRAFT_VERSUS_HOST_DISEASE	8.9182e-05	2.9666e-08
KEGG_FC_GAMMA_R_MEDIATED_PHAGOCYTOSIS	KEGG_ASTHMA	0.00033194	7.5749e-09
KEGG_INTESTINAL_IMMUNE_NETWORK_FOR_IGA_PRODUCTION	KEGG_PRIMARY_IMMUNODEFICIENCY	0.00060743	1.0603e-13
KEGG_TYPE_I_DIABETES_MELLITUS	KEGG_PRIMARY_IMMUNODEFICIENCY	2.191e-06	4.3098e-07
KEGG_PARKINSONS_DISEASE	KEGG_VIBRIO_CHOLERAE_INFECTION	2.1407e-06	5.8243e-05
KEGG_ASTHMA	KEGG_GRAFT_VERSUS_HOST_DISEASE	8.9182e-05	0.00033194
KEGG_ASTHMA	KEGG_PRIMARY_IMMUNODEFICIENCY	3.5809e-09	0.00033194
KEGG_AUTOIMMUNE_THYROID_DISEASE	KEGG_GRAFT_VERSUS_HOST_DISEASE	8.9182e-05	0.00028044
KEGG_AUTOIMMUNE_THYROID_DISEASE	KEGG_PRIMARY_IMMUNODEFICIENCY	2.191e-06	1.6471e-06
KEGG_ALLOGRAFT_REJECTION	KEGG_GRAFT_VERSUS_HOST_DISEASE	5.7471e-06	5.3757e-05
KEGG_ALLOGRAFT_REJECTION	KEGG_PRIMARY_IMMUNODEFICIENCY	2.191e-06	1.4551e-07
KEGG_GRAFT_VERSUS_HOST_DISEASE	KEGG_PRIMARY_IMMUNODEFICIENCY	9.6808e-08	3.0627e-07

## Sheet: Overlaps
ID1	ID2
KEGG_TYROSINE_METABOLISM	KEGG_ALANINE_ASPARTATE_AND_GLUTAMATE_METABOLISM
KEGG_PYRUVATE_METABOLISM	KEGG_ARGININE_AND_PROLINE_METABOLISM
KEGG_DRUG_METABOLISM_OTHER_ENZYMES	KEGG_GLUTATHIONE_METABOLISM
KEGG_GLUTATHIONE_METABOLISM	KEGG_STEROID_HORMONE_BIOSYNTHESIS
KEGG_TRYPTOPHAN_METABOLISM	KEGG_GLYCINE_SERINE_AND_THREONINE_METABOLISM
KEGG_ALANINE_ASPARTATE_AND_GLUTAMATE_METABOLISM	KEGG_LIMONENE_AND_PINENE_DEGRADATION
KEGG_NON_HOMOLOGOUS_END_JOINING	KEGG_MISMATCH_REPAIR
KEGG_GLUTATHIONE_METABOLISM	KEGG_FATTY_ACID_METABOLISM
KEGG_GLUTATHIONE_METABOLISM	KEGG_METABOLISM_OF_XENOBIOTICS_BY_CYTOCHROME_P450
KEGG_HISTIDINE_METABOLISM	KEGG_PYRUVATE_METABOLISM
KEGG_ASCORBATE_AND_ALDARATE_METABOLISM	KEGG_STEROID_HORMONE_BIOSYNTHESIS
KEGG_GLYOXYLATE_AND_DICARBOXYLATE_METABOLISM	KEGG_ARGININE_AND_PROLINE_METABOLISM
KEGG_ARACHIDONIC_ACID_METABOLISM	KEGG_PORPHYRIN_AND_CHLOROPHYLL_METABOLISM
KEGG_GLYCOLYSIS_GLUCONEOGENESIS	KEGG_LYSINE_DEGRADATION
KEGG_BIOSYNTHESIS_OF_UNSATURATED_FATTY_ACIDS	KEGG_LYSINE_DEGRADATION
KEGG_GLYCEROPHOSPHOLIPID_METABOLISM	KEGG_GLYCEROLIPID_METABOLISM
KEGG_CYSTEINE_AND_METHIONINE_METABOLISM	KEGG_TAURINE_AND_HYPOTAURINE_METABOLISM
KEGG_GLYCINE_SERINE_AND_THREONINE_METABOLISM	KEGG_BETA_ALANINE_METABOLISM
KEGG_FATTY_ACID_METABOLISM	KEGG_ASCORBATE_AND_ALDARATE_METABOLISM
KEGG_PROPANOATE_METABOLISM	KEGG_PYRUVATE_METABOLISM
KEGG_TYROSINE_METABOLISM	KEGG_PYRUVATE_METABOLISM
KEGG_GLUTATHIONE_METABOLISM	KEGG_ARGININE_AND_PROLINE_METABOLISM
KEGG_LIMONENE_AND_PINENE_DEGRADATION	KEGG_RETINOL_METABOLISM
KEGG_DRUG_METABOLISM_CYTOCHROME_P450	KEGG_TRYPTOPHAN_METABOLISM
KEGG_HISTIDINE_METABOLISM	KEGG_DRUG_METABOLISM_CYTOCHROME_P450
KEGG_SULFUR_METABOLISM	KEGG_LINOLEIC_ACID_METABOLISM
KEGG_FRUCTOSE_AND_MANNOSE_METABOLISM	KEGG_TYPE_II_DIABETES_MELLITUS
KEGG_ARACHIDONIC_ACID_METABOLISM	KEGG_DRUG_METABOLISM_CYTOCHROME_P450
KEGG_BUTANOATE_METABOLISM	KEGG_RETINOL_METABOLISM
KEGG_TRYPTOPHAN_METABOLISM	KEGG_RETINOL_METABOLISM
KEGG_LYSINE_DEGRADATION	KEGG_PROPANOATE_METABOLISM
KEGG_DRUG_METABOLISM_CYTOCHROME_P450	KEGG_STEROID_HORMONE_BIOSYNTHESIS
KEGG_PHENYLALANINE_METABOLISM	KEGG_GLYCOLYSIS_GLUCONEOGENESIS
KEGG_ARGININE_AND_PROLINE_METABOLISM	KEGG_TYROSINE_METABOLISM
KEGG_PHENYLALANINE_METABOLISM	KEGG_PYRUVATE_METABOLISM
KEGG_GLYCOSAMINOGLYCAN_BIOSYNTHESIS_CHONDROITIN_SULFATE	KEGG_SULFUR_METABOLISM
KEGG_TYROSINE_METABOLISM	KEGG_LIMONENE_AND_PINENE_DEGRADATION
KEGG_STEROID_HORMONE_BIOSYNTHESIS	KEGG_DRUG_METABOLISM_OTHER_ENZYMES
KEGG_STARCH_AND_SUCROSE_METABOLISM	KEGG_SULFUR_METABOLISM
KEGG_GLUTATHIONE_METABOLISM	KEGG_LINOLEIC_ACID_METABOLISM
KEGG_TRYPTOPHAN_METABOLISM	KEGG_FATTY_ACID_METABOLISM
KEGG_TYROSINE_METABOLISM	KEGG_ASCORBATE_AND_ALDARATE_METABOLISM
KEGG_DRUG_METABOLISM_CYTOCHROME_P450	KEGG_GLYCOLYSIS_GLUCONEOGENESIS
KEGG_PROPANOATE_METABOLISM	KEGG_DRUG_METABOLISM_CYTOCHROME_P450
KEGG_PYRUVATE_METABOLISM	KEGG_BUTANOATE_METABOLISM
KEGG_O_GLYCAN_BIOSYNTHESIS	KEGG_GLYCOSPHINGOLIPID_BIOSYNTHESIS_LACTO_AND_NEOLACTO_SERIES
KEGG_STEROID_HORMONE_BIOSYNTHESIS	KEGG_ARACHIDONIC_ACID_METABOLISM
KEGG_RETINOL_METABOLISM	KEGG_DRUG_METABOLISM_OTHER_ENZYMES
KEGG_HISTIDINE_METABOLISM	KEGG_ALANINE_ASPARTATE_AND_GLUTAMATE_METABOLISM
KEGG_TYROSINE_METABOLISM	KEGG_VALINE_LEUCINE_AND_ISOLEUCINE_DEGRADATION
KEGG_VALINE_LEUCINE_AND_ISOLEUCINE_DEGRADATION	KEGG_VALINE_LEUCINE_AND_ISOLEUCINE_BIOSYNTHESIS
KEGG_TYROSINE_METABOLISM	KEGG_PROPANOATE_METABOLISM
KEGG_ALPHA_LINOLENIC_ACID_METABOLISM	KEGG_METABOLISM_OF_XENOBIOTICS_BY_CYTOCHROME_P450
KEGG_RETINOL_METABOLISM	KEGG_SULFUR_METABOLISM
KEGG_RETINOL_METABOLISM	KEGG_BETA_ALANINE_METABOLISM
KEGG_BETA_ALANINE_METABOLISM	KEGG_BIOSYNTHESIS_OF_UNSATURATED_FATTY_ACIDS
KEGG_ARACHIDONIC_ACID_METABOLISM	KEGG_STARCH_AND_SUCROSE_METABOLISM
KEGG_FATTY_ACID_METABOLISM	KEGG_PHENYLALANINE_METABOLISM
KEGG_GLYCOSPHINGOLIPID_BIOSYNTHESIS_GANGLIO_SERIES	KEGG_GLYCOSAMINOGLYCAN_BIOSYNTHESIS_KERATAN_SULFATE
KEGG_RIBOFLAVIN_METABOLISM	KEGG_NICOTINATE_AND_NICOTINAMIDE_METABOLISM
KEGG_GLYCOLYSIS_GLUCONEOGENESIS	KEGG_AMINO_SUGAR_AND_NUCLEOTIDE_SUGAR_METABOLISM
KEGG_TYROSINE_METABOLISM	KEGG_GLUTATHIONE_METABOLISM
KEGG_FATTY_ACID_METABOLISM	KEGG_BETA_ALANINE_METABOLISM
KEGG_O_GLYCAN_BIOSYNTHESIS	KEGG_GLYCOSPHINGOLIPID_BIOSYNTHESIS_GANGLIO_SERIES
KEGG_TYROSINE_METABOLISM	KEGG_LYSINE_DEGRADATION
KEGG_GLYCEROPHOSPHOLIPID_METABOLISM	KEGG_RETINOL_METABOLISM
KEGG_LINOLEIC_ACID_METABOLISM	KEGG_METABOLISM_OF_XENOBIOTICS_BY_CYTOCHROME_P450
KEGG_TRYPTOPHAN_METABOLISM	KEGG_PYRUVATE_METABOLISM
KEGG_VALINE_LEUCINE_AND_ISOLEUCINE_BIOSYNTHESIS	KEGG_SELENOAMINO_ACID_METABOLISM
KEGG_BETA_ALANINE_METABOLISM	KEGG_PEROXISOME
KEGG_GLYCEROLIPID_METABOLISM	KEGG_TYROSINE_METABOLISM
KEGG_ETHER_LIPID_METABOLISM	KEGG_ARACHIDONIC_ACID_METABOLISM
KEGG_RENIN_ANGIOTENSIN_SYSTEM	KEGG_COMPLEMENT_AND_COAGULATION_CASCADES
KEGG_CITRATE_CYCLE_TCA_CYCLE	KEGG_VALINE_LEUCINE_AND_ISOLEUCINE_BIOSYNTHESIS
KEGG_ARGININE_AND_PROLINE_METABOLISM	KEGG_SELENOAMINO_ACID_METABOLISM
KEGG_PROPANOATE_METABOLISM	KEGG_VALINE_LEUCINE_AND_ISOLEUCINE_DEGRADATION
KEGG_STEROID_HORMONE_BIOSYNTHESIS	KEGG_SULFUR_METABOLISM
KEGG_BUTANOATE_METABOLISM	KEGG_PEROXISOME
KEGG_GALACTOSE_METABOLISM	KEGG_ASCORBATE_AND_ALDARATE_METABOLISM
KEGG_GLYCOSPHINGOLIPID_BIOSYNTHESIS_GLOBO_SERIES	KEGG_O_GLYCAN_BIOSYNTHESIS
KEGG_FATTY_ACID_METABOLISM	KEGG_VALINE_LEUCINE_AND_ISOLEUCINE_DEGRADATION
KEGG_CITRATE_CYCLE_TCA_CYCLE	KEGG_ARGININE_AND_PROLINE_METABOLISM
KEGG_PENTOSE_PHOSPHATE_PATHWAY	KEGG_STARCH_AND_SUCROSE_METABOLISM
KEGG_VALINE_LEUCINE_AND_ISOLEUCINE_DEGRADATION	KEGG_LYSINE_DEGRADATION
KEGG_PENTOSE_PHOSPHATE_PATHWAY	KEGG_GALACTOSE_METABOLISM
KEGG_TRYPTOPHAN_METABOLISM	KEGG_PEROXISOME
KEGG_BETA_ALANINE_METABOLISM	KEGG_LYSINE_DEGRADATION
KEGG_DNA_REPLICATION	KEGG_BASE_EXCISION_REPAIR
KEGG_BETA_ALANINE_METABOLISM	KEGG_VALINE_LEUCINE_AND_ISOLEUCINE_DEGRADATION
KEGG_GLUTATHIONE_METABOLISM	KEGG_GLYCOLYSIS_GLUCONEOGENESIS
KEGG_TERPENOID_BACKBONE_BIOSYNTHESIS	KEGG_LYSINE_DEGRADATION
KEGG_ASTHMA	KEGG_GRAFT_VERSUS_HOST_DISEASE
KEGG_FATTY_ACID_METABOLISM	KEGG_TERPENOID_BACKBONE_BIOSYNTHESIS
KEGG_GLYCEROPHOSPHOLIPID_METABOLISM	KEGG_METABOLISM_OF_XENOBIOTICS_BY_CYTOCHROME_P450
KEGG_BETA_ALANINE_METABOLISM	KEGG_ALANINE_ASPARTATE_AND_GLUTAMATE_METABOLISM
KEGG_HISTIDINE_METABOLISM	KEGG_FATTY_ACID_METABOLISM
KEGG_PURINE_METABOLISM	KEGG_PYRIMIDINE_METABOLISM
KEGG_DRUG_METABOLISM_CYTOCHROME_P450	KEGG_VALINE_LEUCINE_AND_ISOLEUCINE_DEGRADATION
KEGG_TERPENOID_BACKBONE_BIOSYNTHESIS	KEGG_CITRATE_CYCLE_TCA_CYCLE
KEGG_TRYPTOPHAN_METABOLISM	KEGG_GLUTATHIONE_METABOLISM
KEGG_HUNTINGTONS_DISEASE	KEGG_BASAL_TRANSCRIPTION_FACTORS
KEGG_STEROID_HORMONE_BIOSYNTHESIS	KEGG_FATTY_ACID_METABOLISM
KEGG_TAURINE_AND_HYPOTAURINE_METABOLISM	KEGG_ALANINE_ASPARTATE_AND_GLUTAMATE_METABOLISM
KEGG_METABOLISM_OF_XENOBIOTICS_BY_CYTOCHROME_P450	KEGG_PYRUVATE_METABOLISM
KEGG_GLYOXYLATE_AND_DICARBOXYLATE_METABOLISM	KEGG_GLYCINE_SERINE_AND_THREONINE_METABOLISM
KEGG_HISTIDINE_METABOLISM	KEGG_BUTANOATE_METABOLISM
KEGG_GLYCOLYSIS_GLUCONEOGENESIS	KEGG_TYROSINE_METABOLISM
KEGG_LIMONENE_AND_PINENE_DEGRADATION	KEGG_BIOSYNTHESIS_OF_UNSATURATED_FATTY_ACIDS
KEGG_AMINO_SUGAR_AND_NUCLEOTIDE_SUGAR_METABOLISM	KEGG_FRUCTOSE_AND_MANNOSE_METABOLISM
KEGG_PENTOSE_AND_GLUCURONATE_INTERCONVERSIONS	KEGG_LINOLEIC_ACID_METABOLISM
KEGG_DRUG_METABOLISM_CYTOCHROME_P450	KEGG_GLYCEROPHOSPHOLIPID_METABOLISM
KEGG_ASCORBATE_AND_ALDARATE_METABOLISM	KEGG_AMINO_SUGAR_AND_NUCLEOTIDE_SUGAR_METABOLISM
KEGG_ALANINE_ASPARTATE_AND_GLUTAMATE_METABOLISM	KEGG_CYSTEINE_AND_METHIONINE_METABOLISM
KEGG_TYROSINE_METABOLISM	KEGG_STEROID_HORMONE_BIOSYNTHESIS
KEGG_PPAR_SIGNALING_PATHWAY	KEGG_VALINE_LEUCINE_AND_ISOLEUCINE_DEGRADATION
KEGG_ETHER_LIPID_METABOLISM	KEGG_SPHINGOLIPID_METABOLISM
KEGG_CITRATE_CYCLE_TCA_CYCLE	KEGG_PARKINSONS_DISEASE
KEGG_ARACHIDONIC_ACID_METABOLISM	KEGG_ASCORBATE_AND_ALDARATE_METABOLISM
KEGG_LINOLEIC_ACID_METABOLISM	KEGG_STARCH_AND_SUCROSE_METABOLISM
KEGG_GLYCOLYSIS_GLUCONEOGENESIS	KEGG_FRUCTOSE_AND_MANNOSE_METABOLISM
KEGG_BUTANOATE_METABOLISM	KEGG_VALINE_LEUCINE_AND_ISOLEUCINE_DEGRADATION
KEGG_PROPANOATE_METABOLISM	KEGG_TERPENOID_BACKBONE_BIOSYNTHESIS
KEGG_ASCORBATE_AND_ALDARATE_METABOLISM	KEGG_RETINOL_METABOLISM
KEGG_RIBOFLAVIN_METABOLISM	KEGG_STARCH_AND_SUCROSE_METABOLISM
KEGG_GLYCOSPHINGOLIPID_BIOSYNTHESIS_LACTO_AND_NEOLACTO_SERIES	KEGG_N_GLYCAN_BIOSYNTHESIS
KEGG_BUTANOATE_METABOLISM	KEGG_PROPANOATE_METABOLISM
KEGG_FATTY_ACID_METABOLISM	KEGG_PYRUVATE_METABOLISM
KEGG_DRUG_METABOLISM_CYTOCHROME_P450	KEGG_METABOLISM_OF_XENOBIOTICS_BY_CYTOCHROME_P450
KEGG_FATTY_ACID_METABOLISM	KEGG_PORPHYRIN_AND_CHLOROPHYLL_METABOLISM
KEGG_BUTANOATE_METABOLISM	KEGG_TYROSINE_METABOLISM
KEGG_TYROSINE_METABOLISM	KEGG_CYSTEINE_AND_METHIONINE_METABOLISM
KEGG_METABOLISM_OF_XENOBIOTICS_BY_CYTOCHROME_P450	KEGG_BETA_ALANINE_METABOLISM
KEGG_SELENOAMINO_ACID_METABOLISM	KEGG_ONE_CARBON_POOL_BY_FOLATE
KEGG_PROPANOATE_METABOLISM	KEGG_ALANINE_ASPARTATE_AND_GLUTAMATE_METABOLISM
KEGG_NITROGEN_METABOLISM	KEGG_GLYCINE_SERINE_AND_THREONINE_METABOLISM
KEGG_NITROGEN_METABOLISM	KEGG_BETA_ALANINE_METABOLISM
KEGG_DRUG_METABOLISM_OTHER_ENZYMES	KEGG_ARACHIDONIC_ACID_METABOLISM
KEGG_GLYCEROLIPID_METABOLISM	KEGG_GLYCINE_SERINE_AND_THREONINE_METABOLISM
KEGG_GLYCOLYSIS_GLUCONEOGENESIS	KEGG_CITRATE_CYCLE_TCA_CYCLE
KEGG_HISTIDINE_METABOLISM	KEGG_TRYPTOPHAN_METABOLISM
KEGG_PENTOSE_AND_GLUCURONATE_INTERCONVERSIONS	KEGG_TYROSINE_METABOLISM
KEGG_HISTIDINE_METABOLISM	KEGG_BETA_ALANINE_METABOLISM
KEGG_CARDIAC_MUSCLE_CONTRACTION	KEGG_CITRATE_CYCLE_TCA_CYCLE
KEGG_O_GLYCAN_BIOSYNTHESIS	KEGG_GLYCOSAMINOGLYCAN_BIOSYNTHESIS_KERATAN_SULFATE
KEGG_LYSINE_DEGRADATION	KEGG_PEROXISOME
KEGG_PROPANOATE_METABOLISM	KEGG_PHENYLALANINE_METABOLISM
KEGG_CITRATE_CYCLE_TCA_CYCLE	KEGG_TRYPTOPHAN_METABOLISM
KEGG_PURINE_METABOLISM	KEGG_NICOTINATE_AND_NICOTINAMIDE_METABOLISM
KEGG_METABOLISM_OF_XENOBIOTICS_BY_CYTOCHROME_P450	KEGG_RETINOL_METABOLISM
KEGG_ARGININE_AND_PROLINE_METABOLISM	KEGG_NITROGEN_METABOLISM
KEGG_PHENYLALANINE_METABOLISM	KEGG_RETINOL_METABOLISM
KEGG_PPAR_SIGNALING_PATHWAY	KEGG_PROPANOATE_METABOLISM
KEGG_ARGININE_AND_PROLINE_METABOLISM	KEGG_PHENYLALANINE_METABOLISM
KEGG_NICOTINATE_AND_NICOTINAMIDE_METABOLISM	KEGG_ALANINE_ASPARTATE_AND_GLUTAMATE_METABOLISM
KEGG_BETA_ALANINE_METABOLISM	KEGG_BUTANOATE_METABOLISM
KEGG_GLYOXYLATE_AND_DICARBOXYLATE_METABOLISM	KEGG_NITROGEN_METABOLISM
KEGG_HISTIDINE_METABOLISM	KEGG_RETINOL_METABOLISM
KEGG_PHOSPHATIDYLINOSITOL_SIGNALING_SYSTEM	KEGG_INOSITOL_PHOSPHATE_METABOLISM
KEGG_BUTANOATE_METABOLISM	KEGG_TAURINE_AND_HYPOTAURINE_METABOLISM
KEGG_CITRATE_CYCLE_TCA_CYCLE	KEGG_PYRUVATE_METABOLISM
KEGG_AMINO_SUGAR_AND_NUCLEOTIDE_SUGAR_METABOLISM	KEGG_PENTOSE_PHOSPHATE_PATHWAY
KEGG_GLYCOLYSIS_GLUCONEOGENESIS	KEGG_BUTANOATE_METABOLISM
KEGG_METABOLISM_OF_XENOBIOTICS_BY_CYTOCHROME_P450	KEGG_VALINE_LEUCINE_AND_ISOLEUCINE_DEGRADATION
KEGG_DRUG_METABOLISM_CYTOCHROME_P450	KEGG_TYROSINE_METABOLISM
KEGG_GLYCOLYSIS_GLUCONEOGENESIS	KEGG_TRYPTOPHAN_METABOLISM
KEGG_PHENYLALANINE_METABOLISM	KEGG_GLYCEROLIPID_METABOLISM
KEGG_BETA_ALANINE_METABOLISM	KEGG_PHENYLALANINE_METABOLISM
KEGG_PYRUVATE_METABOLISM	KEGG_VALINE_LEUCINE_AND_ISOLEUCINE_DEGRADATION
KEGG_CYSTEINE_AND_METHIONINE_METABOLISM	KEGG_CITRATE_CYCLE_TCA_CYCLE
KEGG_MISMATCH_REPAIR	KEGG_PYRIMIDINE_METABOLISM
KEGG_GLYCEROLIPID_METABOLISM	KEGG_DRUG_METABOLISM_CYTOCHROME_P450
KEGG_RETINOL_METABOLISM	KEGG_GLUTATHIONE_METABOLISM
KEGG_TAURINE_AND_HYPOTAURINE_METABOLISM	KEGG_VALINE_LEUCINE_AND_ISOLEUCINE_DEGRADATION
KEGG_TYROSINE_METABOLISM	KEGG_HISTIDINE_METABOLISM
KEGG_LINOLEIC_ACID_METABOLISM	KEGG_DRUG_METABOLISM_OTHER_ENZYMES
KEGG_LYSINE_DEGRADATION	KEGG_GLYOXYLATE_AND_DICARBOXYLATE_METABOLISM
KEGG_PROXIMAL_TUBULE_BICARBONATE_RECLAMATION	KEGG_CITRATE_CYCLE_TCA_CYCLE
KEGG_ARGININE_AND_PROLINE_METABOLISM	KEGG_BUTANOATE_METABOLISM
KEGG_TAURINE_AND_HYPOTAURINE_METABOLISM	KEGG_LIMONENE_AND_PINENE_DEGRADATION
KEGG_MISMATCH_REPAIR	KEGG_DNA_REPLICATION
KEGG_ASCORBATE_AND_ALDARATE_METABOLISM	KEGG_GLYCINE_SERINE_AND_THREONINE_METABOLISM
KEGG_VALINE_LEUCINE_AND_ISOLEUCINE_BIOSYNTHESIS	KEGG_CYSTEINE_AND_METHIONINE_METABOLISM
KEGG_GLYOXYLATE_AND_DICARBOXYLATE_METABOLISM	KEGG_PROXIMAL_TUBULE_BICARBONATE_RECLAMATION
KEGG_DRUG_METABOLISM_CYTOCHROME_P450	KEGG_RETINOL_METABOLISM
KEGG_PHENYLALANINE_METABOLISM	KEGG_HISTIDINE_METABOLISM
KEGG_ASCORBATE_AND_ALDARATE_METABOLISM	KEGG_METABOLISM_OF_XENOBIOTICS_BY_CYTOCHROME_P450
KEGG_HEDGEHOG_SIGNALING_PATHWAY	KEGG_BASAL_CELL_CARCINOMA
KEGG_FATTY_ACID_METABOLISM	KEGG_RETINOL_METABOLISM
KEGG_GALACTOSE_METABOLISM	KEGG_STARCH_AND_SUCROSE_METABOLISM
KEGG_GLYCINE_SERINE_AND_THREONINE_METABOLISM	KEGG_HISTIDINE_METABOLISM
KEGG_ALANINE_ASPARTATE_AND_GLUTAMATE_METABOLISM	KEGG_NITROGEN_METABOLISM
KEGG_ONE_CARBON_POOL_BY_FOLATE	KEGG_ALANINE_ASPARTATE_AND_GLUTAMATE_METABOLISM
KEGG_RIBOSOME	KEGG_PROTEIN_EXPORT
KEGG_RETINOL_METABOLISM	KEGG_ALPHA_LINOLENIC_ACID_METABOLISM
KEGG_FATTY_ACID_METABOLISM	KEGG_PEROXISOME
KEGG_PEROXISOME	KEGG_PYRUVATE_METABOLISM
KEGG_METABOLISM_OF_XENOBIOTICS_BY_CYTOCHROME_P450	KEGG_STEROID_HORMONE_BIOSYNTHESIS
KEGG_LYSINE_DEGRADATION	KEGG_PYRUVATE_METABOLISM
KEGG_AMINOACYL_TRNA_BIOSYNTHESIS	KEGG_PANTOTHENATE_AND_COA_BIOSYNTHESIS
KEGG_BIOSYNTHESIS_OF_UNSATURATED_FATTY_ACIDS	KEGG_ADIPOCYTOKINE_SIGNALING_PATHWAY
KEGG_NITROGEN_METABOLISM	KEGG_CYSTEINE_AND_METHIONINE_METABOLISM
KEGG_TAURINE_AND_HYPOTAURINE_METABOLISM	KEGG_NITROGEN_METABOLISM
KEGG_PYRUVATE_METABOLISM	KEGG_ALANINE_ASPARTATE_AND_GLUTAMATE_METABOLISM
KEGG_HOMOLOGOUS_RECOMBINATION	KEGG_MISMATCH_REPAIR
KEGG_PHENYLALANINE_METABOLISM	KEGG_TRYPTOPHAN_METABOLISM
KEGG_PROXIMAL_TUBULE_BICARBONATE_RECLAMATION	KEGG_GLYCINE_SERINE_AND_THREONINE_METABOLISM
KEGG_PROPANOATE_METABOLISM	KEGG_VALINE_LEUCINE_AND_ISOLEUCINE_BIOSYNTHESIS
KEGG_ETHER_LIPID_METABOLISM	KEGG_GLYCEROPHOSPHOLIPID_METABOLISM
KEGG_GALACTOSE_METABOLISM	KEGG_SPHINGOLIPID_METABOLISM
KEGG_METABOLISM_OF_XENOBIOTICS_BY_CYTOCHROME_P450	KEGG_BUTANOATE_METABOLISM
KEGG_PENTOSE_AND_GLUCURONATE_INTERCONVERSIONS	KEGG_GALACTOSE_METABOLISM
KEGG_BIOSYNTHESIS_OF_UNSATURATED_FATTY_ACIDS	KEGG_BUTANOATE_METABOLISM
KEGG_TRYPTOPHAN_METABOLISM	KEGG_VALINE_LEUCINE_AND_ISOLEUCINE_DEGRADATION
KEGG_CITRATE_CYCLE_TCA_CYCLE	KEGG_PHENYLALANINE_METABOLISM
KEGG_ARGININE_AND_PROLINE_METABOLISM	KEGG_METABOLISM_OF_XENOBIOTICS_BY_CYTOCHROME_P450
KEGG_GALACTOSE_METABOLISM	KEGG_FRUCTOSE_AND_MANNOSE_METABOLISM
KEGG_BIOSYNTHESIS_OF_UNSATURATED_FATTY_ACIDS	KEGG_TERPENOID_BACKBONE_BIOSYNTHESIS
KEGG_GLYCEROPHOSPHOLIPID_METABOLISM	KEGG_SPHINGOLIPID_METABOLISM
KEGG_GLYCOSPHINGOLIPID_BIOSYNTHESIS_GLOBO_SERIES	KEGG_GALACTOSE_METABOLISM
KEGG_LYSINE_DEGRADATION	KEGG_GLYCINE_SERINE_AND_THREONINE_METABOLISM
KEGG_PYRUVATE_METABOLISM	KEGG_BETA_ALANINE_METABOLISM
KEGG_AMINO_SUGAR_AND_NUCLEOTIDE_SUGAR_METABOLISM	KEGG_PENTOSE_AND_GLUCURONATE_INTERCONVERSIONS
KEGG_GLYCOLYSIS_GLUCONEOGENESIS	KEGG_BETA_ALANINE_METABOLISM
KEGG_BASE_EXCISION_REPAIR	KEGG_NUCLEOTIDE_EXCISION_REPAIR
KEGG_LIMONENE_AND_PINENE_DEGRADATION	KEGG_PHENYLALANINE_METABOLISM
KEGG_GLYCOSPHINGOLIPID_BIOSYNTHESIS_GLOBO_SERIES	KEGG_GLYCOSAMINOGLYCAN_BIOSYNTHESIS_KERATAN_SULFATE
KEGG_PROPANOATE_METABOLISM	KEGG_HISTIDINE_METABOLISM
KEGG_PROPANOATE_METABOLISM	KEGG_FATTY_ACID_METABOLISM
KEGG_BETA_ALANINE_METABOLISM	KEGG_DRUG_METABOLISM_CYTOCHROME_P450
KEGG_NITROGEN_METABOLISM	KEGG_ONE_CARBON_POOL_BY_FOLATE
KEGG_TAURINE_AND_HYPOTAURINE_METABOLISM	KEGG_PROXIMAL_TUBULE_BICARBONATE_RECLAMATION
KEGG_DRUG_METABOLISM_CYTOCHROME_P450	KEGG_ARGININE_AND_PROLINE_METABOLISM
KEGG_CELL_CYCLE	KEGG_BASE_EXCISION_REPAIR
KEGG_STEROID_HORMONE_BIOSYNTHESIS	KEGG_TRYPTOPHAN_METABOLISM
KEGG_PHENYLALANINE_METABOLISM	KEGG_ALANINE_ASPARTATE_AND_GLUTAMATE_METABOLISM
KEGG_TRYPTOPHAN_METABOLISM	KEGG_BUTANOATE_METABOLISM
KEGG_PPAR_SIGNALING_PATHWAY	KEGG_PEROXISOME
KEGG_ARGININE_AND_PROLINE_METABOLISM	KEGG_GLYCINE_SERINE_AND_THREONINE_METABOLISM
KEGG_GLYCEROPHOSPHOLIPID_METABOLISM	KEGG_INOSITOL_PHOSPHATE_METABOLISM
KEGG_TRYPTOPHAN_METABOLISM	KEGG_TYROSINE_METABOLISM
KEGG_LINOLEIC_ACID_METABOLISM	KEGG_DRUG_METABOLISM_CYTOCHROME_P450
KEGG_GLYCINE_SERINE_AND_THREONINE_METABOLISM	KEGG_FATTY_ACID_METABOLISM
KEGG_PENTOSE_AND_GLUCURONATE_INTERCONVERSIONS	KEGG_ARACHIDONIC_ACID_METABOLISM
KEGG_BUTANOATE_METABOLISM	KEGG_LYSINE_DEGRADATION
KEGG_BUTANOATE_METABOLISM	KEGG_DRUG_METABOLISM_CYTOCHROME_P450
KEGG_BETA_ALANINE_METABOLISM	KEGG_PROXIMAL_TUBULE_BICARBONATE_RECLAMATION
KEGG_PHENYLALANINE_METABOLISM	KEGG_CYSTEINE_AND_METHIONINE_METABOLISM
KEGG_PARKINSONS_DISEASE	KEGG_VIBRIO_CHOLERAE_INFECTION
KEGG_CITRATE_CYCLE_TCA_CYCLE	KEGG_ALANINE_ASPARTATE_AND_GLUTAMATE_METABOLISM
KEGG_TRYPTOPHAN_METABOLISM	KEGG_METABOLISM_OF_XENOBIOTICS_BY_CYTOCHROME_P450
KEGG_SPHINGOLIPID_METABOLISM	KEGG_GLYCEROLIPID_METABOLISM
KEGG_RETINOL_METABOLISM	KEGG_TYROSINE_METABOLISM
KEGG_PURINE_METABOLISM	KEGG_BASAL_TRANSCRIPTION_FACTORS
KEGG_HISTIDINE_METABOLISM	KEGG_METABOLISM_OF_XENOBIOTICS_BY_CYTOCHROME_P450
KEGG_PHENYLALANINE_METABOLISM	KEGG_LYSINE_DEGRADATION
KEGG_PHENYLALANINE_METABOLISM	KEGG_ASCORBATE_AND_ALDARATE_METABOLISM
KEGG_ONE_CARBON_POOL_BY_FOLATE	KEGG_GLYCINE_SERINE_AND_THREONINE_METABOLISM
KEGG_DRUG_METABOLISM_CYTOCHROME_P450	KEGG_FATTY_ACID_METABOLISM
KEGG_BASE_EXCISION_REPAIR	KEGG_NON_HOMOLOGOUS_END_JOINING
KEGG_PANTOTHENATE_AND_COA_BIOSYNTHESIS	KEGG_SULFUR_METABOLISM
KEGG_METABOLISM_OF_XENOBIOTICS_BY_CYTOCHROME_P450	KEGG_PROPANOATE_METABOLISM
KEGG_GLYCOSPHINGOLIPID_BIOSYNTHESIS_GLOBO_SERIES	KEGG_GLYCOSPHINGOLIPID_BIOSYNTHESIS_LACTO_AND_NEOLACTO_SERIES
KEGG_TAURINE_AND_HYPOTAURINE_METABOLISM	KEGG_METABOLISM_OF_XENOBIOTICS_BY_CYTOCHROME_P450
KEGG_HISTIDINE_METABOLISM	KEGG_VALINE_LEUCINE_AND_ISOLEUCINE_DEGRADATION
KEGG_PROPANOATE_METABOLISM	KEGG_CITRATE_CYCLE_TCA_CYCLE
KEGG_AMINOACYL_TRNA_BIOSYNTHESIS	KEGG_VALINE_LEUCINE_AND_ISOLEUCINE_BIOSYNTHESIS
KEGG_ALPHA_LINOLENIC_ACID_METABOLISM	KEGG_STEROID_HORMONE_BIOSYNTHESIS
KEGG_VALINE_LEUCINE_AND_ISOLEUCINE_DEGRADATION	KEGG_GLYCOLYSIS_GLUCONEOGENESIS
KEGG_AMINO_SUGAR_AND_NUCLEOTIDE_SUGAR_METABOLISM	KEGG_GALACTOSE_METABOLISM
KEGG_GLYCOSAMINOGLYCAN_BIOSYNTHESIS_KERATAN_SULFATE	KEGG_GALACTOSE_METABOLISM
KEGG_GLYCEROLIPID_METABOLISM	KEGG_ETHER_LIPID_METABOLISM
KEGG_TERPENOID_BACKBONE_BIOSYNTHESIS	KEGG_TRYPTOPHAN_METABOLISM
KEGG_PEROXISOME	KEGG_LIMONENE_AND_PINENE_DEGRADATION
KEGG_LINOLEIC_ACID_METABOLISM	KEGG_PORPHYRIN_AND_CHLOROPHYLL_METABOLISM
KEGG_GLYCEROPHOSPHOLIPID_METABOLISM	KEGG_CALCIUM_SIGNALING_PATHWAY
KEGG_PROPANOATE_METABOLISM	KEGG_TAURINE_AND_HYPOTAURINE_METABOLISM
KEGG_GLYCINE_SERINE_AND_THREONINE_METABOLISM	KEGG_BUTANOATE_METABOLISM
KEGG_GLYCOLYSIS_GLUCONEOGENESIS	KEGG_PYRUVATE_METABOLISM
KEGG_STARCH_AND_SUCROSE_METABOLISM	KEGG_AMINO_SUGAR_AND_NUCLEOTIDE_SUGAR_METABOLISM
KEGG_SULFUR_METABOLISM	KEGG_DRUG_METABOLISM_OTHER_ENZYMES
KEGG_PROPANOATE_METABOLISM	KEGG_GLYCINE_SERINE_AND_THREONINE_METABOLISM
KEGG_FATTY_ACID_METABOLISM	KEGG_METABOLISM_OF_XENOBIOTICS_BY_CYTOCHROME_P450
KEGG_LIMONENE_AND_PINENE_DEGRADATION	KEGG_METABOLISM_OF_XENOBIOTICS_BY_CYTOCHROME_P450
KEGG_ASTHMA	KEGG_HEMATOPOIETIC_CELL_LINEAGE
KEGG_LINOLEIC_ACID_METABOLISM	KEGG_RETINOL_METABOLISM
KEGG_METABOLISM_OF_XENOBIOTICS_BY_CYTOCHROME_P450	KEGG_ARACHIDONIC_ACID_METABOLISM
KEGG_BIOSYNTHESIS_OF_UNSATURATED_FATTY_ACIDS	KEGG_PROPANOATE_METABOLISM
KEGG_TAURINE_AND_HYPOTAURINE_METABOLISM	KEGG_TRYPTOPHAN_METABOLISM
KEGG_SYSTEMIC_LUPUS_ERYTHEMATOSUS	KEGG_LYSINE_DEGRADATION
KEGG_DRUG_METABOLISM_CYTOCHROME_P450	KEGG_ASCORBATE_AND_ALDARATE_METABOLISM
KEGG_BUTANOATE_METABOLISM	KEGG_PROXIMAL_TUBULE_BICARBONATE_RECLAMATION
KEGG_PHENYLALANINE_METABOLISM	KEGG_BUTANOATE_METABOLISM
KEGG_TRYPTOPHAN_METABOLISM	KEGG_BETA_ALANINE_METABOLISM
KEGG_BETA_ALANINE_METABOLISM	KEGG_TAURINE_AND_HYPOTAURINE_METABOLISM
KEGG_TRYPTOPHAN_METABOLISM	KEGG_ARGININE_AND_PROLINE_METABOLISM
KEGG_TAURINE_AND_HYPOTAURINE_METABOLISM	KEGG_DRUG_METABOLISM_CYTOCHROME_P450
KEGG_GLUTATHIONE_METABOLISM	KEGG_ARACHIDONIC_ACID_METABOLISM
KEGG_PPAR_SIGNALING_PATHWAY	KEGG_BIOSYNTHESIS_OF_UNSATURATED_FATTY_ACIDS
KEGG_LIMONENE_AND_PINENE_DEGRADATION	KEGG_DRUG_METABOLISM_CYTOCHROME_P450
KEGG_PEROXISOME	KEGG_BIOSYNTHESIS_OF_UNSATURATED_FATTY_ACIDS
KEGG_FATTY_ACID_METABOLISM	KEGG_PENTOSE_AND_GLUCURONATE_INTERCONVERSIONS
KEGG_VALINE_LEUCINE_AND_ISOLEUCINE_DEGRADATION	KEGG_PHENYLALANINE_METABOLISM
KEGG_NON_HOMOLOGOUS_END_JOINING	KEGG_HOMOLOGOUS_RECOMBINATION
KEGG_GLYCOSPHINGOLIPID_BIOSYNTHESIS_LACTO_AND_NEOLACTO_SERIES	KEGG_GLYCOSAMINOGLYCAN_BIOSYNTHESIS_KERATAN_SULFATE
KEGG_LINOLEIC_ACID_METABOLISM	KEGG_ETHER_LIPID_METABOLISM
KEGG_TRYPTOPHAN_METABOLISM	KEGG_PROPANOATE_METABOLISM
KEGG_DRUG_METABOLISM_OTHER_ENZYMES	KEGG_METABOLISM_OF_XENOBIOTICS_BY_CYTOCHROME_P450
KEGG_TYROSINE_METABOLISM	KEGG_PORPHYRIN_AND_CHLOROPHYLL_METABOLISM
KEGG_ARGININE_AND_PROLINE_METABOLISM	KEGG_TAURINE_AND_HYPOTAURINE_METABOLISM
KEGG_NICOTINATE_AND_NICOTINAMIDE_METABOLISM	KEGG_STARCH_AND_SUCROSE_METABOLISM
KEGG_LINOLEIC_ACID_METABOLISM	KEGG_ASCORBATE_AND_ALDARATE_METABOLISM
KEGG_BETA_ALANINE_METABOLISM	KEGG_TERPENOID_BACKBONE_BIOSYNTHESIS
KEGG_VALINE_LEUCINE_AND_ISOLEUCINE_DEGRADATION	KEGG_PEROXISOME
KEGG_TYROSINE_METABOLISM	KEGG_FATTY_ACID_METABOLISM
KEGG_VALINE_LEUCINE_AND_ISOLEUCINE_DEGRADATION	KEGG_GLYCINE_SERINE_AND_THREONINE_METABOLISM
KEGG_RETINOL_METABOLISM	KEGG_STEROID_HORMONE_BIOSYNTHESIS
KEGG_SULFUR_METABOLISM	KEGG_DRUG_METABOLISM_CYTOCHROME_P450
KEGG_GLYOXYLATE_AND_DICARBOXYLATE_METABOLISM	KEGG_PHENYLALANINE_METABOLISM
KEGG_BASAL_TRANSCRIPTION_FACTORS	KEGG_RNA_POLYMERASE
KEGG_HISTIDINE_METABOLISM	KEGG_GLUTATHIONE_METABOLISM
KEGG_METABOLISM_OF_XENOBIOTICS_BY_CYTOCHROME_P450	KEGG_GLYCEROLIPID_METABOLISM
KEGG_METABOLISM_OF_XENOBIOTICS_BY_CYTOCHROME_P450	KEGG_TYROSINE_METABOLISM
KEGG_GLYCINE_SERINE_AND_THREONINE_METABOLISM	KEGG_GLYCOLYSIS_GLUCONEOGENESIS
KEGG_LINOLEIC_ACID_METABOLISM	KEGG_STEROID_HORMONE_BIOSYNTHESIS
KEGG_GLYCOLYSIS_GLUCONEOGENESIS	KEGG_PENTOSE_PHOSPHATE_PATHWAY
KEGG_LYSINE_DEGRADATION	KEGG_ARGININE_AND_PROLINE_METABOLISM
KEGG_BASE_EXCISION_REPAIR	KEGG_PYRIMIDINE_METABOLISM
KEGG_TRYPTOPHAN_METABOLISM	KEGG_LYSINE_DEGRADATION
KEGG_LIMONENE_AND_PINENE_DEGRADATION	KEGG_GLYCINE_SERINE_AND_THREONINE_METABOLISM
KEGG_PENTOSE_PHOSPHATE_PATHWAY	KEGG_FRUCTOSE_AND_MANNOSE_METABOLISM
KEGG_PEROXISOME	KEGG_TERPENOID_BACKBONE_BIOSYNTHESIS
KEGG_PEROXISOME	KEGG_PROPANOATE_METABOLISM
KEGG_BIOSYNTHESIS_OF_UNSATURATED_FATTY_ACIDS	KEGG_TRYPTOPHAN_METABOLISM
KEGG_ARGININE_AND_PROLINE_METABOLISM	KEGG_HISTIDINE_METABOLISM
KEGG_DRUG_METABOLISM_CYTOCHROME_P450	KEGG_GLUTATHIONE_METABOLISM
KEGG_ALANINE_ASPARTATE_AND_GLUTAMATE_METABOLISM	KEGG_ARGININE_AND_PROLINE_METABOLISM
KEGG_TYROSINE_METABOLISM	KEGG_BETA_ALANINE_METABOLISM
KEGG_CITRATE_CYCLE_TCA_CYCLE	KEGG_VALINE_LEUCINE_AND_ISOLEUCINE_DEGRADATION
KEGG_ALANINE_ASPARTATE_AND_GLUTAMATE_METABOLISM	KEGG_GLYOXYLATE_AND_DICARBOXYLATE_METABOLISM
KEGG_GALACTOSE_METABOLISM	KEGG_GLYCOSPHINGOLIPID_BIOSYNTHESIS_GANGLIO_SERIES
KEGG_GLYCOLYSIS_GLUCONEOGENESIS	KEGG_PROPANOATE_METABOLISM
KEGG_TAURINE_AND_HYPOTAURINE_METABOLISM	KEGG_LYSINE_DEGRADATION
KEGG_GLYCOSPHINGOLIPID_BIOSYNTHESIS_LACTO_AND_NEOLACTO_SERIES	KEGG_GLYCOSPHINGOLIPID_BIOSYNTHESIS_GANGLIO_SERIES
KEGG_DRUG_METABOLISM_CYTOCHROME_P450	KEGG_PYRUVATE_METABOLISM
KEGG_BUTANOATE_METABOLISM	KEGG_FATTY_ACID_METABOLISM
KEGG_ASCORBATE_AND_ALDARATE_METABOLISM	KEGG_TAURINE_AND_HYPOTAURINE_METABOLISM
KEGG_PROPANOATE_METABOLISM	KEGG_BETA_ALANINE_METABOLISM
KEGG_GLYCOSPHINGOLIPID_BIOSYNTHESIS_GLOBO_SERIES	KEGG_GLYCOSPHINGOLIPID_BIOSYNTHESIS_GANGLIO_SERIES
KEGG_ARACHIDONIC_ACID_METABOLISM	KEGG_RETINOL_METABOLISM
KEGG_ALPHA_LINOLENIC_ACID_METABOLISM	KEGG_DRUG_METABOLISM_CYTOCHROME_P450
KEGG_MISMATCH_REPAIR	KEGG_BASE_EXCISION_REPAIR
KEGG_METABOLISM_OF_XENOBIOTICS_BY_CYTOCHROME_P450	KEGG_SULFUR_METABOLISM
KEGG_HISTIDINE_METABOLISM	KEGG_TAURINE_AND_HYPOTAURINE_METABOLISM
KEGG_HEDGEHOG_SIGNALING_PATHWAY	KEGG_CIRCADIAN_RHYTHM_MAMMAL
KEGG_ARGININE_AND_PROLINE_METABOLISM	KEGG_BETA_ALANINE_METABOLISM
KEGG_GLYCINE_SERINE_AND_THREONINE_METABOLISM	KEGG_PYRUVATE_METABOLISM
KEGG_GLYOXYLATE_AND_DICARBOXYLATE_METABOLISM	KEGG_CYSTEINE_AND_METHIONINE_METABOLISM
KEGG_PRIMARY_IMMUNODEFICIENCY	KEGG_INTESTINAL_IMMUNE_NETWORK_FOR_IGA_PRODUCTION
KEGG_ARGININE_AND_PROLINE_METABOLISM	KEGG_CYSTEINE_AND_METHIONINE_METABOLISM
KEGG_PPAR_SIGNALING_PATHWAY	KEGG_MATURITY_ONSET_DIABETES_OF_THE_YOUNG
KEGG_OXIDATIVE_PHOSPHORYLATION	KEGG_CITRATE_CYCLE_TCA_CYCLE
KEGG_GLYCOSPHINGOLIPID_BIOSYNTHESIS_GLOBO_SERIES	KEGG_SPHINGOLIPID_METABOLISM
KEGG_ARGININE_AND_PROLINE_METABOLISM	KEGG_RETINOL_METABOLISM
KEGG_DRUG_METABOLISM_CYTOCHROME_P450	KEGG_DRUG_METABOLISM_OTHER_ENZYMES
KEGG_DRUG_METABOLISM_CYTOCHROME_P450	KEGG_LYSINE_DEGRADATION
KEGG_BASAL_TRANSCRIPTION_FACTORS	KEGG_PYRIMIDINE_METABOLISM
KEGG_GLYCOSYLPHOSPHATIDYLINOSITOL_GPI_ANCHOR_BIOSYNTHESIS	KEGG_N_GLYCAN_BIOSYNTHESIS
KEGG_ARACHIDONIC_ACID_METABOLISM	KEGG_LINOLEIC_ACID_METABOLISM
KEGG_RETINOL_METABOLISM	KEGG_GLYCEROLIPID_METABOLISM
KEGG_GLYCOSPHINGOLIPID_BIOSYNTHESIS_LACTO_AND_NEOLACTO_SERIES	KEGG_GALACTOSE_METABOLISM
KEGG_GLYCOSPHINGOLIPID_BIOSYNTHESIS_GANGLIO_SERIES	KEGG_SPHINGOLIPID_METABOLISM
KEGG_CYSTEINE_AND_METHIONINE_METABOLISM	KEGG_HISTIDINE_METABOLISM
